# Supplementary material for: Plant-biomass-based hybrid seed wraps mitigate yield and post-harvest losses among smallholder farmers in sub-Saharan Africa
Source: Nat Food. 2023 Feb 16;4(2):148–59. doi: 10.1038/s43016-023-00695-z (PMC10154224; doi:10.1038/s43016-023-00695-z)
Supplement: Supplementary file 4 — Excel file showing source data for the graphs shown in Supplementary Figs. 1–3. [file 43016_2023_695_MOESM4_ESM.xlsx]

## Sheet: 2
	Part b: ITC titrations														Part a: Fiber Weight loss during differnet heat steps
	Corrected heat flow		Corrected heat flow		Corrected heat flow		Corrected heat flow		Corrected heat flow						Samples	Weight loss
Time		Time		Time		Time		Time								%
s	mJ.S-1	s	mJ.S-1	s	mJ.S-1	s	mJ.S-1	s	mJ.S-1							21-50 C	50-90 C	90-120 C
	Abm only		BF		cellulose		lignin		OCC						BF	0.7156	4.063	2.28
0	0.00116	0	0.00136	0	0.00133	0	0.04774	0	0.00125						BO82	2.066	5.679	1.879
1	0.00105	1	0.00178	1	0.00285	1	0.04729	1	0.00412						BO64	3.135	3.733	0.4924
2	0.00111	2	0.00215	2	0.00381	2	0.04688	2	0.00665						BO46	2.673	3.824	0.3147
3	0.00125	3	0.0025	3	0.00425	3	0.04638	3	0.00887						BO28	2.356	3.195	0.434
4	0.00138	4	0.00291	4	0.00443	4	0.04577	4	0.01089						OCC	1.046	2.291	0.4164
5	0.00148	5	0.00341	5	0.00467	5	0.04509	5	0.01285						BP	2.704	4.412	0.8242
6	0.00159	6	0.00397	6	0.00508	6	0.04438	6	0.01492
7	0.0017	7	0.00449	7	0.00557	7	0.04372	7	0.01723
8	0.00182	8	0.00489	8	0.00608	8	0.04316	8	0.01981
9	0.00198	9	0.0052	9	0.00659	9	0.04277	9	0.02265
10	0.0022	10	0.00545	10	0.00708	10	0.04254	10	0.02567
11	0.00247	11	0.00565	11	0.00757	11	0.04242	11	0.02872
12	0.00279	12	0.00581	12	0.00789	12	0.04235	12	0.03165
13	0.00312	13	0.00591	13	0.00776	13	0.04226	13	0.03436
14	0.00341	14	0.00596	14	0.00709	14	0.04212	14	0.03682
15	0.00365	15	0.006	15	0.00603	15	0.04196	15	0.03902
16	0.00382	16	0.0061	16	0.00488	16	0.04184	16	0.04098
17	0.00395	17	0.00624	17	0.00388	17	0.04179	17	0.04272
18	0.00406	18	0.00635	18	0.00314	18	0.04182	18	0.04425
19	0.00416	19	0.0064	19	0.00251	19	0.04184	19	0.04559
20	0.00422	20	0.00634	20	0.00184	20	0.04187	20	0.04663
21	0.00421	21	0.0061	21	0.000984237	21	0.04196	21	0.04711
22	0.00405	22	0.00573	22	-0.0001866	22	0.04215	22	0.0469
23	0.00375	23	0.00535	23	-0.00176	23	0.04239	23	0.046
24	0.00339	24	0.005	24	-0.00373	24	0.04261	24	0.04443
25	0.00302	25	0.00465	25	-0.0059	25	0.04274	25	0.04229
26	0.00267	26	0.00419	26	-0.00805	26	0.04271	26	0.0398
27	0.00238	27	0.0036	27	-0.00991	27	0.04246	27	0.03712
28	0.00214	28	0.00291	28	-0.01127	28	0.04194	28	0.03434
29	0.00198	29	0.00221	29	-0.01213	29	0.04118	29	0.03153
30	0.00195	30	0.00151	30	-0.01264	30	0.04024	30	0.02875
31	0.00204	31	0.000748903	31	-0.01297	31	0.03926	31	0.02608
32	0.00217	32	-0.000121897	32	-0.01327	32	0.03834	32	0.02364
33	0.00232	33	-0.00111	33	-0.01358	33	0.0375	33	0.02147
34	0.00251	34	-0.00217	34	-0.01399	34	0.0367	34	0.01959
35	0.00274	35	-0.00323	35	-0.01454	35	0.03586	35	0.01806
36	0.00295	36	-0.00417	36	-0.0151	36	0.03487	36	0.01689
37	0.00315	37	-0.00498	37	-0.01536	37	0.03367	37	0.01599
38	0.00336	38	-0.00573	38	-0.0151	38	0.03228	38	0.0152
39	0.00364	39	-0.00649	39	-0.01431	39	0.03077	39	0.01445
40	0.00404	40	-0.00733	40	-0.01316	40	0.02923	40	0.01377
41	0.00452	41	-0.00826	41	-0.01186	41	0.02776	41	0.01322
42	0.00499	42	-0.00915	42	-0.01059	42	0.02639	42	0.01283
43	0.00537	43	-0.00992	43	-0.00947	43	0.0251	43	0.01256
44	0.00563	44	-0.01055	44	-0.00846	44	0.02389	44	0.01227
45	0.00567	45	-0.01105	45	-0.0074	45	0.02273	45	0.01182
46	0.00546	46	-0.01138	46	-0.00615	46	0.02155	46	0.01113
47	0.00506	47	-0.01153	47	-0.00471	47	0.02029	47	0.01014
48	0.00455	48	-0.01151	48	-0.00312	48	0.01904	48	0.00885
49	0.00395	49	-0.0114	49	-0.00136	49	0.01788	49	0.00742
50	0.00329	50	-0.01123	50	0.000590233	50	0.01683	50	0.006
51	0.00265	51	-0.01105	51	0.0026	51	0.01584	51	0.00462
52	0.00216	52	-0.01086	52	0.00445	52	0.01485	52	0.00322
53	0.00189	53	-0.01069	53	0.00599	53	0.0139	53	0.00179
54	0.00179	54	-0.01052	54	0.00714	54	0.013	54	0.000359837
55	0.00175	55	-0.01033	55	0.00793	55	0.01218	55	-0.00105
56	0.00165	56	-0.01012	56	0.00843	56	0.01139	56	-0.0025
57	0.0015	57	-0.00997	57	0.00876	57	0.01061	57	-0.00403
58	0.00128	58	-0.00994	58	0.00904	58	0.00987	58	-0.00564
59	0.00103	59	-0.01005	59	0.00926	59	0.00918	59	-0.00719
60	0.000802028	60	-0.01027	60	0.0093	60	0.00854	60	-0.00859
61	0.000714609	61	-0.01054	61	0.00914	61	0.00795	61	-0.00972
62	0.000848806	62	-0.0108	62	0.00879	62	0.00744	62	-0.01055
63	0.0012	63	-0.01104	63	0.00826	63	0.00696	63	-0.01114
64	0.00173	64	-0.01129	64	0.00756	64	0.00645	64	-0.01168
65	0.00234	65	-0.01152	65	0.00681	65	0.00593	65	-0.01237
66	0.00297	66	-0.01168	66	0.0062	66	0.00551	66	-0.01326
67	0.00352	67	-0.01172	67	0.00589	67	0.00525	67	-0.01422
68	0.00394	68	-0.0116	68	0.00585	68	0.00518	68	-0.01505
69	0.00416	69	-0.01134	69	0.00593	69	0.00526	69	-0.01561
70	0.0042	70	-0.01092	70	0.00597	70	0.00537	70	-0.01586
71	0.00414	71	-0.01025	71	0.00579	71	0.00548	71	-0.01597
72	0.00399	72	-0.00934	72	0.00528	72	0.00558	72	-0.01616
73	0.00379	73	-0.00819	73	0.00438	73	0.00572	73	-0.01659
74	0.00362	74	-0.00685	74	0.00315	74	0.00592	74	-0.0172
75	0.00353	75	-0.00544	75	0.00179	75	0.00614	75	-0.01776
76	0.00352	76	-0.00406	76	0.00046493	76	0.00636	76	-0.018
77	0.00356	77	-0.00281	77	-0.000754697	77	0.00659	77	-0.01775
78	0.00361	78	-0.00164	78	-0.00186	78	0.0069	78	-0.01701
79	0.00361	79	-0.000517654	79	-0.00294	79	0.00733	79	-0.01582
80	0.00352	80	0.000522104	80	-0.00407	80	0.00788	80	-0.0142
81	0.00336	81	0.00143	81	-0.00535	81	0.00849	81	-0.01215
82	0.00316	82	0.00218	82	-0.0068	82	0.00912	82	-0.00969
83	0.00296	83	0.00274	83	-0.0083	83	0.00968	83	-0.007
84	0.00282	84	0.00312	84	-0.00962	84	0.01017	84	-0.0044
85	0.00281	85	0.00332	85	-0.01067	85	0.01064	85	-0.00213
86	0.00295	86	0.00328	86	-0.01147	86	0.01124	86	-0.000128111
87	0.0033	87	0.00299	87	-0.0121	87	0.01206	87	0.00187
88	0.00384	88	0.00245	88	-0.0126	88	0.01306	88	0.00419
89	0.0045	89	0.00165	89	-0.01298	89	0.01413	89	0.00702
90	0.00513	90	0.000719992	90	-0.01337	90	0.01526	90	0.01031
91	0.00566	91	-0.00028983	91	-0.01395	91	0.01648	91	0.01385
92	0.00605	92	-0.00136	92	-0.01477	92	0.01776	92	0.01738
93	0.00631	93	-0.00251	93	-0.01571	93	0.01898	93	0.02065
94	0.00645	94	-0.00367	94	-0.01664	94	0.02007	94	0.02342
95	0.00647	95	-0.00477	95	-0.01744	95	0.02096	95	0.02552
96	0.00636	96	-0.00582	96	-0.018	96	0.02162	96	0.02691
97	0.00616	97	-0.0068	97	-0.01826	97	0.0221	97	0.02766
98	0.00596	98	-0.00769	98	-0.01826	98	0.02247	98	0.02797
99	0.00586	99	-0.00849	99	-0.01806	99	0.0228	99	0.02814
100	0.00587	100	-0.00929	100	-0.01756	100	0.02306	100	0.02842
101	0.006	101	-0.01005	101	-0.0166	101	0.02319	101	0.02902
102	0.00616	102	-0.01073	102	-0.01511	102	0.0231	102	0.03007
103	0.00622	103	-0.01123	103	-0.01318	103	0.02282	103	0.0316
104	0.00611	104	-0.01146	104	-0.01102	104	0.0224	104	0.03349
105	0.00587	105	-0.0115	105	-0.00878	105	0.02191	105	0.03555
106	0.00555	106	-0.01148	106	-0.00644	106	0.02135	106	0.03748
107	0.00522	107	-0.01148	107	-0.00394	107	0.02075	107	0.03912
108	0.00496	108	-0.01153	108	-0.00128	108	0.02012	108	0.04056
109	0.00481	109	-0.01158	109	0.00143	109	0.01948	109	0.04207
110	0.00479	110	-0.01128	110	0.00391	110	0.01882	110	0.04433
111	0.00488	111	-0.00867	111	0.00574	111	0.01792	111	0.04987
112	0.00506	112	0.00131	112	0.00655	112	0.01637	112	0.06494
113	0.00528	113	0.02652	113	0.0063	113	0.01416	113	0.09879
114	0.00577	114	0.0743	114	0.00543	114	0.01245	114	0.15877
115	0.007	115	0.14734	115	0.00489	115	0.01383	115	0.24528
116	0.00943	116	0.24228	116	0.00574	116	0.02151	116	0.35146
117	0.01333	117	0.3516	117	0.00886	117	0.03794	117	0.46696
118	0.01872	118	0.46705	118	0.01465	118	0.06414	118	0.58243
119	0.02539	119	0.58229	119	0.02314	119	0.09969	119	0.69207
120	0.03305	120	0.69391	120	0.03412	120	0.14326	120	0.79406
121	0.04141	121	0.80084	121	0.04728	121	0.19328	121	0.88913
122	0.05016	122	0.90309	122	0.06232	122	0.2483	122	0.97875
123	0.05904	123	1.00059	123	0.07897	123	0.30715	123	1.06385
124	0.06793	124	1.09278	124	0.09706	124	0.36888	124	1.14458
125	0.07669	125	1.17864	125	0.11648	125	0.4326	125	1.22031
126	0.08517	126	1.25581	126	0.13726	126	0.4976	126	1.28845
127	0.09326	127	1.31925	127	0.15929	127	0.56331	127	1.3428
128	0.10085	128	1.36148	128	0.18216	128	0.62889	128	1.37445
129	0.10764	129	1.37576	129	0.20506	129	0.69255	129	1.37656
130	0.11308	130	1.36009	130	0.22679	130	0.75125	130	1.3491
131	0.11668	131	1.31838	131	0.24616	131	0.80152	131	1.2992
132	0.11819	132	1.25853	132	0.2624	132	0.84073	132	1.2373
133	0.11776	133	1.18913	133	0.27532	133	0.86774	133	1.17281
134	0.11569	134	1.11669	134	0.28507	134	0.88284	134	1.11154
135	0.11236	135	1.04485	135	0.29191	135	0.88731	135	1.0553
136	0.10809	136	0.97506	136	0.29604	136	0.88278	136	1.0034
137	0.10321	137	0.90774	137	0.29753	137	0.87079	137	0.9544
138	0.09797	138	0.84327	138	0.29648	138	0.85258	138	0.9074
139	0.09247	139	0.78241	139	0.2931	139	0.82921	139	0.8623
140	0.08686	140	0.72596	140	0.28767	140	0.80169	140	0.81953
141	0.08131	141	0.67443	141	0.28042	141	0.77108	141	0.77948
142	0.07596	142	0.62788	142	0.27162	142	0.73843	142	0.74236
143	0.07085	143	0.58602	143	0.2616	143	0.70468	143	0.70801
144	0.06602	144	0.54842	144	0.25076	144	0.6705	144	0.67605
145	0.06155	145	0.51461	145	0.23947	145	0.63642	145	0.64605
146	0.05749	146	0.48424	146	0.22804	146	0.60286	146	0.61764
147	0.05387	147	0.45687	147	0.21659	147	0.57015	147	0.59053
148	0.05067	148	0.43199	148	0.20524	148	0.53852	148	0.5644
149	0.04787	149	0.40923	149	0.194	149	0.50818	149	0.53895
150	0.04538	150	0.3884	150	0.18293	150	0.47925	150	0.5142
151	0.04303	151	0.3693	151	0.17218	151	0.45169	151	0.49039
152	0.04065	152	0.35169	152	0.16194	152	0.42538	152	0.46778
153	0.03817	153	0.33531	153	0.15237	153	0.40022	153	0.44651
154	0.03565	154	0.31998	154	0.14348	154	0.3762	154	0.42655
155	0.03322	155	0.3056	155	0.13516	155	0.35336	155	0.40773
156	0.03089	156	0.29214	156	0.12739	156	0.33179	156	0.38981
157	0.02867	157	0.27958	157	0.12024	157	0.3115	157	0.37255
158	0.02656	158	0.26781	158	0.11382	158	0.29245	158	0.35584
159	0.02458	159	0.25669	159	0.10827	159	0.27457	159	0.33965
160	0.02273	160	0.24606	160	0.10354	160	0.25771	160	0.32396
161	0.02101	161	0.23581	161	0.09942	161	0.24177	161	0.30872
162	0.01935	162	0.22597	162	0.09559	162	0.22672	162	0.29389
163	0.01762	163	0.21669	163	0.09172	163	0.2126	163	0.27968
164	0.01576	164	0.20805	164	0.08765	164	0.1994	164	0.26637
165	0.0138	165	0.20003	165	0.08332	165	0.18703	165	0.25413
166	0.01187	166	0.19252	166	0.0788	166	0.17542	166	0.24298
167	0.01009	167	0.18546	167	0.07431	167	0.16461	167	0.23283
168	0.00854	168	0.17887	168	0.07002	168	0.15462	168	0.22351
169	0.00726	169	0.17269	169	0.06595	169	0.14543	169	0.21489
170	0.00627	170	0.16686	170	0.06201	170	0.13699	170	0.20686
171	0.00563	171	0.16131	171	0.05803	171	0.12923	171	0.19933
172	0.00526	172	0.15595	172	0.05389	172	0.12207	172	0.19216
173	0.00502	173	0.15075	173	0.04957	173	0.11546	173	0.18521
174	0.00474	174	0.14571	174	0.0451	174	0.10939	174	0.17838
175	0.00436	175	0.14087	175	0.04058	175	0.10385	175	0.17162
176	0.00388	176	0.13625	176	0.03619	176	0.09881	176	0.1648
177	0.0034	177	0.13179	177	0.03216	177	0.09415	177	0.15762
178	0.00304	178	0.12751	178	0.02869	178	0.08979	178	0.14981
179	0.00291	179	0.12346	179	0.02586	179	0.08566	179	0.14149
180	0.00303	180	0.11968	180	0.02365	180	0.0818	180	0.13309
181	0.00329	181	0.11616	181	0.02184	181	0.07821	181	0.12514
182	0.00363	182	0.11283	182	0.02008	182	0.07485	182	0.11806
183	0.00402	183	0.10962	183	0.01812	183	0.07171	183	0.11205
184	0.00447	184	0.10652	184	0.01594	184	0.06876	184	0.10708
185	0.00492	185	0.10354	185	0.01378	185	0.06598	185	0.10293
186	0.00524	186	0.1007	186	0.01198	186	0.06333	186	0.09936
187	0.00531	187	0.09811	187	0.01078	187	0.06089	187	0.09623
188	0.00516	188	0.09577	188	0.01024	188	0.05868	188	0.09348
189	0.00489	189	0.0936	189	0.01022	189	0.05667	189	0.09107
190	0.00464	190	0.09151	190	0.01048	190	0.05477	190	0.08905
191	0.00447	191	0.08949	191	0.0108	191	0.05292	191	0.08761
192	0.00436	192	0.0876	192	0.01101	192	0.05116	192	0.08692
193	0.00423	193	0.08585	193	0.01096	193	0.04954	193	0.08697
194	0.004	194	0.08422	194	0.01052	194	0.04804	194	0.08739
195	0.00368	195	0.08267	195	0.00969	195	0.0467	195	0.08771
196	0.00334	196	0.08121	196	0.00857	196	0.04548	196	0.08763
197	0.00303	197	0.0799	197	0.00733	197	0.04435	197	0.08705
198	0.00272	198	0.07884	198	0.00622	198	0.04327	198	0.08599
199	0.00229	199	0.07805	199	0.00541	199	0.04227	199	0.08446
200	0.00171	200	0.07745	200	0.0049	200	0.04143	200	0.08256
201	0.00105	201	0.07696	201	0.00451	201	0.04079	201	0.08047
202	0.000453783	202	0.07648	202	0.00404	202	0.04024	202	0.07832
203	6.49818e-05	203	0.07603	203	0.00329	203	0.03969	203	0.07609
204	-5.69056e-05	204	0.07564	204	0.00222	204	0.03916	204	0.07381
205	-2.01394e-05	205	0.0753	205	0.000945366	205	0.03876	205	0.07155
206	4.86095e-05	206	0.07493	206	-0.000277056	206	0.03858	206	0.06944
207	0.000127459	207	0.07446	207	-0.00114	207	0.0386	207	0.06769
208	0.000306246	208	0.07386	208	-0.00155	208	0.03882	208	0.0665
209	0.000654069	209	0.0731	209	-0.00162	209	0.03916	209	0.06597
210	0.00113	210	0.07219	210	-0.00145	210	0.03953	210	0.06603
211	0.00165	211	0.07114	211	-0.00102	211	0.03995	211	0.0665
212	0.00208	212	0.06995	212	-0.000325907	212	0.04045	212	0.06722
213	0.00237	213	0.06858	213	0.000476993	213	0.04108	213	0.06814
214	0.00255	214	0.06698	214	0.00124	214	0.04181	214	0.06939
215	0.00261	215	0.06519	215	0.00193	215	0.0426	215	0.0711
216	0.00259	216	0.06329	216	0.00257	216	0.04342	216	0.07337
217	0.00256	217	0.0613	217	0.00323	217	0.0443	217	0.07638
218	0.00249	218	0.05923	218	0.00391	218	0.04522	218	0.08033
219	0.00238	219	0.05717	219	0.00455	219	0.04617	219	0.08522
220	0.00228	220	0.05524	220	0.00503	220	0.04714	220	0.09092
221	0.0022	221	0.05352	221	0.0052	221	0.04813	221	0.0971
222	0.00203	222	0.05198	222	0.005	222	0.0491	222	0.10344
223	0.00167	223	0.05055	223	0.00459	223	0.04999	223	0.10975
224	0.0011	224	0.04918	224	0.00424	224	0.05081	224	0.11604
225	0.000410098	225	0.04782	225	0.00404	225	0.05165	225	0.12239
226	-0.000240424	226	0.04646	226	0.00388	226	0.05253	226	0.12874
227	-0.000728303	227	0.04513	227	0.00365	227	0.05341	227	0.13501
228	-0.00103	228	0.04387	228	0.00337	228	0.05422	228	0.14103
229	-0.00115	229	0.04272	229	0.00316	229	0.05494	229	0.14659
230	-0.00108	230	0.04162	230	0.00313	230	0.05559	230	0.15155
231	-0.000789801	231	0.04052	231	0.00337	231	0.05617	231	0.15576
232	-0.00036189	232	0.03942	232	0.00384	232	0.05667	232	0.15903
233	8.42754e-05	233	0.0383	233	0.00452	233	0.05709	233	0.16126
234	0.000402578	234	0.03716	234	0.00536	234	0.0574	234	0.16249
235	0.000519647	235	0.03591	235	0.00628	235	0.05761	235	0.16287
236	0.000494774	236	0.03452	236	0.00717	236	0.05778	236	0.16269
237	0.000447062	237	0.03304	237	0.0079	237	0.05789	237	0.16232
238	0.000475762	238	0.03158	238	0.00839	238	0.05798	238	0.162
239	0.000601727	239	0.03019	239	0.00866	239	0.05808	239	0.16169
240	0.000762635	240	0.02893	240	0.00879	240	0.05809	240	0.16113
241	0.000852567	241	0.02783	241	0.00891	241	0.05799	241	0.16009
242	0.000848118	242	0.02683	242	0.00907	242	0.05784	242	0.15845
243	0.000810436	243	0.02591	243	0.00912	243	0.05771	243	0.15629
244	0.000768846	244	0.02505	244	0.00871	244	0.05757	244	0.15384
245	0.000683083	245	0.02429	245	0.00758	245	0.05735	245	0.1513
246	0.000517206	246	0.02363	246	0.00581	246	0.05701	246	0.14881
247	0.000267224	247	0.02303	247	0.00371	247	0.05652	247	0.14639
248	-7.94506e-05	248	0.02245	248	0.00166	248	0.05596	248	0.14393
249	-0.000466011	249	0.0219	249	-0.000159201	249	0.05547	249	0.14127
250	-0.000813719	250	0.02141	250	-0.00172	250	0.05514	250	0.13838
251	-0.00112	251	0.02101	251	-0.00308	251	0.05495	251	0.13535
252	-0.00138	252	0.02071	252	-0.0043	252	0.05484	252	0.13227
253	-0.00159	253	0.02045	253	-0.0054	253	0.05472	253	0.12916
254	-0.00173	254	0.02019	254	-0.00639	254	0.05445	254	0.12605
255	-0.00179	255	0.01988	255	-0.00716	255	0.05408	255	0.12306
256	-0.00175	256	0.01954	256	-0.00771	256	0.05363	256	0.12028
257	-0.00163	257	0.01919	257	-0.00807	257	0.05312	257	0.11774
258	-0.00151	258	0.01886	258	-0.00821	258	0.05263	258	0.11551
259	-0.00147	259	0.0186	259	-0.00798	259	0.05226	259	0.11368
260	-0.00152	260	0.01836	260	-0.00733	260	0.05204	260	0.11235
261	-0.00169	261	0.01812	261	-0.0064	261	0.05192	261	0.11157
262	-0.00197	262	0.01797	262	-0.00541	262	0.05184	262	0.1113
263	-0.00229	263	0.018	263	-0.00456	263	0.0517	263	0.11149
264	-0.00262	264	0.01819	264	-0.00385	264	0.05146	264	0.11211
265	-0.00295	265	0.01852	265	-0.00309	265	0.0511	265	0.11309
266	-0.00324	266	0.01896	266	-0.00212	266	0.05066	266	0.11439
267	-0.00346	267	0.01948	267	-0.00087887	267	0.05017	267	0.11597
268	-0.00364	268	0.02008	268	0.00061315	268	0.04973	268	0.11779
269	-0.00385	269	0.02077	269	0.00232	269	0.04941	269	0.11984
270	-0.00412	270	0.02162	270	0.00415	270	0.04921	270	0.12214
271	-0.00449	271	0.02265	271	0.00597	271	0.04913	271	0.12472
272	-0.00492	272	0.02385	272	0.00771	272	0.0491	272	0.12757
273	-0.00537	273	0.02507	273	0.00935	273	0.04903	273	0.13059
274	-0.0058	274	0.02623	274	0.01097	274	0.04885	274	0.13365
275	-0.00623	275	0.0274	275	0.01269	275	0.04855	275	0.13658
276	-0.00658	276	0.02867	276	0.01456	276	0.04816	276	0.13926
277	-0.0068	277	0.03003	277	0.01649	277	0.04776	277	0.1417
278	-0.00682	278	0.0314	278	0.01833	278	0.04744	278	0.14395
279	-0.00658	279	0.03275	279	0.02001	279	0.04718	279	0.14604
280	-0.00609	280	0.03407	280	0.02148	280	0.04696	280	0.14787
281	-0.00554	281	0.03535	281	0.02282	281	0.04672	281	0.14927
282	-0.00512	282	0.03661	282	0.02403	282	0.04645	282	0.15005
283	-0.00491	283	0.03792	283	0.02494	283	0.04615	283	0.15012
284	-0.00488	284	0.0393	284	0.02529	284	0.04593	284	0.14944
285	-0.00494	285	0.04065	285	0.025	285	0.04582	285	0.14798
286	-0.00508	286	0.04185	286	0.0242	286	0.04575	286	0.14571
287	-0.00529	287	0.04285	287	0.02312	287	0.04566	287	0.14261
288	-0.00554	288	0.04365	288	0.02199	288	0.04549	288	0.13873
289	-0.00573	289	0.04433	289	0.02081	289	0.04521	289	0.13406
290	-0.00578	290	0.04495	290	0.01945	290	0.04486	290	0.1286
291	-0.00566	291	0.0455	291	0.01786	291	0.04451	291	0.12241
292	-0.00544	292	0.04595	292	0.01611	292	0.04425	292	0.11555
293	-0.00522	293	0.04626	293	0.01433	293	0.04404	293	0.10815
294	-0.00511	294	0.04634	294	0.01256	294	0.04385	294	0.10038
295	-0.00516	295	0.0462	295	0.01068	295	0.04358	295	0.09243
296	-0.00529	296	0.04584	296	0.00862	296	0.04318	296	0.08448
297	-0.00539	297	0.04528	297	0.00637	297	0.04266	297	0.07655
298	-0.00542	298	0.04448	298	0.00408	298	0.04204	298	0.06869
299	-0.00539	299	0.04347	299	0.00205	299	0.04125	299	0.06106
300	-0.00535	300	0.04225	300	0.000475151	300	0.04029	300	0.0539
301	-0.00531	301	0.0409	301	-0.000670891	301	0.03923	301	0.04744
302	-0.00515	302	0.03955	302	-0.00158	302	0.03816	302	0.04181
303	-0.00486	303	0.03822	303	-0.00244	303	0.03716	303	0.037
304	-0.00448	304	0.03692	304	-0.0033	304	0.03634	304	0.03295
305	-0.00412	305	0.03563	305	-0.00418	305	0.03568	305	0.02968
306	-0.00382	306	0.03438	306	-0.00507	306	0.0351	306	0.02721
307	-0.00365	307	0.03323	307	-0.00605	307	0.03451	307	0.02548
308	-0.00367	308	0.03221	308	-0.00732	308	0.03389	308	0.02441
309	-0.00387	309	0.03134	309	-0.00899	309	0.03321	309	0.02391
310	-0.00424	310	0.03064	310	-0.01102	310	0.0325	310	0.02392
311	-0.00471	311	0.03008	311	-0.01324	311	0.0318	311	0.02433
312	-0.00521	312	0.02964	312	-0.01546	312	0.03113	312	0.02511
313	-0.00569	313	0.02932	313	-0.01746	313	0.03047	313	0.02628
314	-0.00606	314	0.02911	314	-0.01917	314	0.02982	314	0.02767
315	-0.00627	315	0.02908	315	-0.02062	315	0.02916	315	0.02906
316	-0.00628	316	0.02921	316	-0.02185	316	0.02848	316	0.0302
317	-0.00619	317	0.02937	317	-0.02294	317	0.02779	317	0.03093
318	-0.00615	318	0.02951	318	-0.02405	318	0.02706	318	0.03114
319	-0.00626	319	0.0296	319	-0.02522	319	0.02624	319	0.03088
320	-0.0065	320	0.02963	320	-0.02638	320	0.02534	320	0.03019
321	-0.00683	321	0.02955	321	-0.02737	321	0.02444	321	0.02913
322	-0.00714	322	0.02932	322	-0.02801	322	0.02361	322	0.02788
323	-0.00732	323	0.02898	323	-0.02806	323	0.02293	323	0.02663
324	-0.00731	324	0.02858	324	-0.02741	324	0.02244	324	0.02558
325	-0.00712	325	0.02816	325	-0.02618	325	0.02211	325	0.02491
326	-0.00681	326	0.02783	326	-0.0247	326	0.02187	326	0.02476
327	-0.00648	327	0.02761	327	-0.02326	327	0.02161	327	0.02499
328	-0.00613	328	0.02741	328	-0.022	328	0.02131	328	0.02516
329	-0.00578	329	0.02719	329	-0.02092	329	0.02099	329	0.02473
330	-0.00549	330	0.02689	330	-0.0199	330	0.02066	330	0.02322
331	-0.00538	331	0.02653	331	-0.01888	331	0.02028	331	0.02033
332	-0.00546	332	0.02617	332	-0.01783	332	0.01986	332	0.01625
333	-0.00565	333	0.02589	333	-0.01665	333	0.0195	333	0.0116
334	-0.00585	334	0.02573	334	-0.01535	334	0.01931	334	0.00695
335	-0.00601	335	0.02561	335	-0.01408	335	0.01926	335	0.00263
336	-0.00616	336	0.02545	336	-0.01302	336	0.01925	336	-0.00135
337	-0.0063	337	0.02527	337	-0.01227	337	0.01918	337	-0.00515
338	-0.00642	338	0.02509	338	-0.01178	338	0.01901	338	-0.00893
339	-0.00649	339	0.02497	339	-0.01139	339	0.01876	339	-0.01281
340	-0.00649	340	0.02491	340	-0.01076	340	0.0185	340	-0.01693
341	-0.00639	341	0.02487	341	-0.00965	341	0.01834	341	-0.02133
342	-0.00619	342	0.02481	342	-0.00801	342	0.01839	342	-0.02592
343	-0.00594	343	0.02475	343	-0.00604	343	0.01869	343	-0.03034
344	-0.00572	344	0.02472	344	-0.00401	344	0.01921	344	-0.03403
345	-0.00556	345	0.02476	345	-0.00213	345	0.01994	345	-0.03648
346	-0.00542	346	0.02489	346	-0.00045374	346	0.02096	346	-0.03728
347	-0.00523	347	0.02511	347	0.00109	347	0.02221	347	-0.03649
348	-0.00502	348	0.02538	348	0.00258	348	0.0236	348	-0.03464
349	-0.00478	349	0.02561	349	0.00406	349	0.02502	349	-0.03229
350	-0.00448	350	0.02582	350	0.00568	350	0.02643	350	-0.02975
351	-0.00411	351	0.02605	351	0.00758	351	0.02787	351	-0.02695
352	-0.00362	352	0.02635	352	0.00974	352	0.02936	352	-0.02377
353	-0.00305	353	0.02667	353	0.01203	353	0.03083	353	-0.02023
354	-0.00254	354	0.02703	354	0.01426	354	0.03224	354	-0.01655
355	-0.00223	355	0.02743	355	0.01627	355	0.03354	355	-0.01301
356	-0.00218	356	0.02784	356	0.0179	356	0.03467	356	-0.00978
357	-0.0024	357	0.02827	357	0.01911	357	0.0356	357	-0.00681
358	-0.00281	358	0.02871	358	0.02	358	0.03633	358	-0.00395
359	-0.0033	359	0.02924	359	0.02073	359	0.03687	359	-0.000999973
360	-0.0038	360	0.03083	360	0.02124	360	0.03702	360	0.00315
361	-0.00428	361	0.0372	361	0.02132	361	0.03636	361	0.01276
362	-0.0047	362	0.05576	362	0.02071	362	0.03456	362	0.03651
363	-0.00494	363	0.09575	363	0.0194	363	0.03205	363	0.08522
364	-0.00461	364	0.16402	364	0.01785	364	0.03058	364	0.1669
365	-0.00319	365	0.26117	365	0.01696	365	0.03304	365	0.28222
366	-0.000228863	366	0.38124	366	0.01773	366	0.04245	366	0.4242
367	0.00447	367	0.51467	367	0.02093	367	0.06086	367	0.58175
368	0.01081	368	0.65211	368	0.02689	368	0.08872	368	0.74406
369	0.01858	369	0.78682	369	0.0355	369	0.12511	369	0.9034
370	0.02747	370	0.91531	370	0.04649	370	0.16845	370	1.05558
371	0.03717	371	1.0364	371	0.05973	371	0.217	371	1.19889
372	0.04739	372	1.14987	372	0.07513	372	0.26936	372	1.33276
373	0.05791	373	1.2556	373	0.09251	373	0.32442	373	1.45689
374	0.06853	374	1.35322	374	0.11169	374	0.38127	374	1.57069
375	0.07908	375	1.44141	375	0.13254	375	0.43917	375	1.67266
376	0.08938	376	1.51629	376	0.15498	376	0.49762	376	1.75844
377	0.09925	377	1.57072	377	0.17895	377	0.55615	377	1.81972
378	0.10841	378	1.59608	378	0.20412	378	0.61371	378	1.84646
379	0.11635	379	1.58634	379	0.22962	379	0.66813	379	1.83163
380	0.12248	380	1.54168	380	0.25421	380	0.71627	380	1.77546
381	0.12634	381	1.46874	381	0.27661	381	0.755	381	1.68566
382	0.12771	382	1.37757	382	0.29587	382	0.78229	382	1.574
383	0.12674	383	1.27803	383	0.31153	383	0.79775	383	1.45201
384	0.12387	384	1.17728	384	0.32356	384	0.80237	384	1.32821
385	0.11962	385	1.07921	385	0.3322	385	0.79781	385	1.2074
386	0.1145	386	0.98545	386	0.33777	386	0.78583	386	1.09172
387	0.10886	387	0.89662	387	0.34063	387	0.76792	387	0.982
388	0.1029	388	0.81327	388	0.34107	388	0.7452	388	0.87899
389	0.09674	389	0.73604	389	0.33931	389	0.71871	389	0.78373
390	0.0905	390	0.66555	390	0.33557	390	0.68946	390	0.69725
391	0.08436	391	0.60217	391	0.33014	391	0.65848	391	0.6201
392	0.07851	392	0.54577	392	0.32322	392	0.62672	392	0.55214
393	0.07314	393	0.49583	393	0.31496	393	0.59499	393	0.49264
394	0.06832	394	0.45166	394	0.30559	394	0.56383	394	0.44058
395	0.06397	395	0.4126	395	0.29542	395	0.53355	395	0.39501
396	0.06001	396	0.37806	396	0.28484	396	0.50428	396	0.35521
397	0.05644	397	0.34757	397	0.27409	397	0.47609	397	0.32058
398	0.05327	398	0.32069	398	0.2633	398	0.44904	398	0.29056
399	0.05045	399	0.29703	399	0.25259	399	0.42319	399	0.26457
400	0.04792	400	0.27614	400	0.24205	400	0.39859	400	0.2422
401	0.04559	401	0.25761	401	0.23161	401	0.3753	401	0.22321
402	0.04332	402	0.24104	402	0.22118	402	0.35334	402	0.20732
403	0.04095	403	0.22609	403	0.21062	403	0.33275	403	0.19405
404	0.03843	404	0.21249	404	0.19985	404	0.31349	404	0.18278
405	0.03582	405	0.20004	405	0.18889	405	0.29552	405	0.17291
406	0.03317	406	0.18857	406	0.17779	406	0.27878	406	0.16399
407	0.03046	407	0.17803	407	0.16671	407	0.2632	407	0.15587
408	0.02769	408	0.16847	408	0.15593	408	0.24869	408	0.1485
409	0.02494	409	0.15984	409	0.14573	409	0.23519	409	0.14191
410	0.02232	410	0.15203	410	0.13618	410	0.22272	410	0.13604
411	0.01992	411	0.14493	411	0.12714	411	0.21129	411	0.13081
412	0.01773	412	0.13845	412	0.11853	412	0.20083	412	0.12605
413	0.01566	413	0.1325	413	0.11038	413	0.19123	413	0.12162
414	0.01368	414	0.12698	414	0.10271	414	0.18245	414	0.11747
415	0.01172	415	0.12187	415	0.09557	415	0.17449	415	0.11365
416	0.0098	416	0.1172	416	0.08902	416	0.1673	416	0.11027
417	0.00803	417	0.11297	417	0.0831	417	0.16078	417	0.10737
418	0.00658	418	0.10922	418	0.07781	418	0.15483	418	0.10488
419	0.0055	419	0.10595	419	0.0732	419	0.14937	419	0.10262
420	0.00473	420	0.10304	420	0.06913	420	0.1444	420	0.10044
421	0.00424	421	0.10037	421	0.06539	421	0.1399	421	0.09824
422	0.00405	422	0.09784	422	0.06181	422	0.13579	422	0.09596
423	0.00413	423	0.09537	423	0.05831	423	0.13201	423	0.09372
424	0.00439	424	0.09298	424	0.05486	424	0.1285	424	0.09178
425	0.00474	425	0.09071	425	0.05145	425	0.12518	425	0.09048
426	0.00509	426	0.08856	426	0.04814	426	0.12202	426	0.09005
427	0.00541	427	0.08655	427	0.04486	427	0.11909	427	0.09053
428	0.00568	428	0.08468	428	0.04159	428	0.11648	428	0.09182
429	0.00583	429	0.08293	429	0.03829	429	0.11419	429	0.09373
430	0.00585	430	0.08133	430	0.03496	430	0.11202	430	0.09595
431	0.00579	431	0.07991	431	0.03159	431	0.10977	431	0.09816
432	0.00572	432	0.07866	432	0.02817	432	0.10734	432	0.10013
433	0.00567	433	0.07745	433	0.0247	433	0.10472	433	0.10185
434	0.00567	434	0.07617	434	0.02116	434	0.10197	434	0.10354
435	0.00568	435	0.07482	435	0.01764	435	0.09909	435	0.10537
436	0.00559	436	0.07347	436	0.01431	436	0.09609	436	0.10747
437	0.00531	437	0.07222	437	0.01132	437	0.093	437	0.10996
438	0.00484	438	0.07116	438	0.00863	438	0.08987	438	0.1128
439	0.00423	439	0.07025	439	0.0062	439	0.0867	439	0.1157
440	0.00361	440	0.06948	440	0.00404	440	0.08351	440	0.11815
441	0.00309	441	0.06878	441	0.00221	441	0.08021	441	0.11971
442	0.00269	442	0.06812	442	0.00070399	442	0.07675	442	0.12016
443	0.00239	443	0.06749	443	-0.000525284	443	0.07305	443	0.11969
444	0.00217	444	0.06694	444	-0.0016	444	0.06915	444	0.11868
445	0.00207	445	0.06648	445	-0.00272	445	0.0652	445	0.11722
446	0.00206	446	0.06607	446	-0.00403	446	0.06137	446	0.11503
447	0.00209	447	0.06576	447	-0.00548	447	0.05781	447	0.1118
448	0.00215	448	0.06562	448	-0.00691	448	0.0546	448	0.10751
449	0.0022	449	0.06574	449	-0.00825	449	0.05167	449	0.10244
450	0.00221	450	0.06614	450	-0.0095	450	0.04892	450	0.09694
451	0.0022	451	0.06675	451	-0.01069	451	0.0463	451	0.09114
452	0.00218	452	0.06743	452	-0.01172	452	0.04377	452	0.08486
453	0.00213	453	0.06807	453	-0.01252	453	0.04137	453	0.07785
454	0.00208	454	0.06864	454	-0.01317	454	0.03909	454	0.06991
455	0.00205	455	0.06914	455	-0.01384	455	0.03697	455	0.06113
456	0.00202	456	0.06958	456	-0.01466	456	0.03508	456	0.05195
457	0.00199	457	0.06999	457	-0.01556	457	0.03346	457	0.0429
458	0.00202	458	0.0704	458	-0.01636	458	0.03207	458	0.03439
459	0.00214	459	0.07079	459	-0.0169	459	0.03087	459	0.02663
460	0.00231	460	0.07116	460	-0.01711	460	0.02979	460	0.01995
461	0.00248	461	0.07144	461	-0.01709	461	0.02878	461	0.01487
462	0.00258	462	0.07161	462	-0.01715	462	0.02773	462	0.01189
463	0.00254	463	0.07163	463	-0.0175	463	0.02662	463	0.01104
464	0.00238	464	0.07149	464	-0.01813	464	0.02552	464	0.01196
465	0.00217	465	0.07125	465	-0.01883	465	0.02455	465	0.01423
466	0.00199	466	0.07099	466	-0.01937	466	0.02374	466	0.01762
467	0.00185	467	0.07074	467	-0.0197	467	0.02306	467	0.02206
468	0.00179	468	0.07049	468	-0.01987	468	0.02245	468	0.02763
469	0.00182	469	0.07022	469	-0.01995	469	0.02181	469	0.03438
470	0.00193	470	0.07	470	-0.02004	470	0.02109	470	0.04226
471	0.00206	471	0.06989	471	-0.0202	471	0.02024	471	0.05101
472	0.00217	472	0.06986	472	-0.02045	472	0.01927	472	0.06021
473	0.00224	473	0.06986	473	-0.02078	473	0.01818	473	0.06941
474	0.00218	474	0.0698	474	-0.02119	474	0.01696	474	0.0782
475	0.00195	475	0.06966	475	-0.02167	475	0.01564	475	0.0863
476	0.00156	476	0.06952	476	-0.0221	476	0.01429	476	0.09358
477	0.00107	477	0.06945	477	-0.02224	477	0.01307	477	0.10009
478	0.000561044	478	0.06941	478	-0.02203	478	0.01208	478	0.10589
479	0.000108542	479	0.06935	479	-0.02162	479	0.01131	479	0.11105
480	-0.000284454	480	0.06919	480	-0.02124	480	0.01069	480	0.11554
481	-0.000618103	481	0.06886	481	-0.02107	481	0.01017	481	0.11934
482	-0.000845733	482	0.06838	482	-0.02127	482	0.0097	482	0.1225
483	-0.000976304	483	0.06785	483	-0.0219	483	0.00924	483	0.12512
484	-0.00112	484	0.06729	484	-0.02284	484	0.00885	484	0.12731
485	-0.00139	485	0.06666	485	-0.02383	485	0.00857	485	0.1291
486	-0.0018	486	0.06591	486	-0.02466	486	0.00844	486	0.13053
487	-0.00226	487	0.06505	487	-0.02529	487	0.00845	487	0.13164
488	-0.00273	488	0.06411	488	-0.02586	488	0.00855	488	0.13254
489	-0.00311	489	0.06317	489	-0.02657	489	0.00871	489	0.13333
490	-0.00334	490	0.06221	490	-0.02737	490	0.00892	490	0.13409
491	-0.00337	491	0.06113	491	-0.02804	491	0.0092	491	0.13485
492	-0.00323	492	0.05986	492	-0.02845	492	0.0095	492	0.13549
493	-0.00296	493	0.05842	493	-0.02854	493	0.00975	493	0.13595
494	-0.00258	494	0.05691	494	-0.02821	494	0.00993	494	0.13617
495	-0.0021	495	0.05537	495	-0.02747	495	0.01005	495	0.13612
496	-0.00158	496	0.05382	496	-0.02644	496	0.01013	496	0.13579
497	-0.00109	497	0.05223	497	-0.02525	497	0.01021	497	0.13516
498	-0.000750855	498	0.05056	498	-0.02399	498	0.0103	498	0.13429
499	-0.000565583	499	0.04876	499	-0.02279	499	0.01042	499	0.13321
500	-0.000489563	500	0.04685	500	-0.02178	500	0.01064	500	0.13197
501	-0.000503763	501	0.04487	501	-0.02104	501	0.01094	501	0.13062
502	-0.000615662	502	0.04286	502	-0.02056	502	0.01135	502	0.1291
503	-0.000778133	503	0.04085	503	-0.02021	503	0.01191	503	0.12737
504	-0.000895251	504	0.03884	504	-0.01981	504	0.01261	504	0.12545
505	-0.000902077	505	0.0369	505	-0.01936	505	0.0134	505	0.12334
506	-0.0008348	506	0.03511	506	-0.01904	506	0.01421	506	0.12108
507	-0.000786886	507	0.03351	507	-0.01909	507	0.01495	507	0.11873
508	-0.000864132	508	0.0321	508	-0.0196	508	0.01554	508	0.11633
509	-0.00111	509	0.03084	509	-0.02061	509	0.01595	509	0.11394
510	-0.00148	510	0.02976	510	-0.02207	510	0.01619	510	0.11158
511	-0.00188	511	0.0289	511	-0.02384	511	0.01635	511	0.1093
512	-0.00224	512	0.02826	512	-0.02568	512	0.01654	512	0.10713
513	-0.0025	513	0.02779	513	-0.02737	513	0.01678	513	0.10504
514	-0.00265	514	0.02747	514	-0.0288	514	0.01697	514	0.10298
515	-0.00265	515	0.02725	515	-0.02988	515	0.01698	515	0.101
516	-0.00249	516	0.02716	516	-0.03055	516	0.01678	516	0.09923
517	-0.00217	517	0.02721	517	-0.03076	517	0.01646	517	0.09779
518	-0.00175	518	0.02744	518	-0.03053	518	0.0161	518	0.0966
519	-0.00135	519	0.02783	519	-0.02996	519	0.01578	519	0.09553
520	-0.00103	520	0.02837	520	-0.02913	520	0.01551	520	0.09453
521	-0.000804211	521	0.02896	521	-0.02811	521	0.0153	521	0.0936
522	-0.000616279	522	0.02947	522	-0.02684	522	0.01515	522	0.09275
523	-0.00042816	523	0.02982	523	-0.02539	523	0.01511	523	0.09202
524	-0.000243582	524	0.02995	524	-0.02386	524	0.01521	524	0.09151
525	-0.000112225	525	0.02989	525	-0.02232	525	0.0154	525	0.09124
526	-0.000119782	526	0.02968	526	-0.02079	526	0.01556	526	0.09121
527	-0.000278638	527	0.02941	527	-0.01927	527	0.01567	527	0.0914
528	-0.000509758	528	0.02912	528	-0.01763	528	0.01578	528	0.09181
529	-0.000740316	529	0.02883	529	-0.01574	529	0.01594	529	0.09242
530	-0.000971052	530	0.02852	530	-0.01363	530	0.01615	530	0.09311
531	-0.00121	531	0.02817	531	-0.01158	531	0.0164	531	0.09372
532	-0.00147	532	0.02768	532	-0.00991	532	0.01662	532	0.09418
533	-0.00178	533	0.02705	533	-0.00868	533	0.01677	533	0.09457
534	-0.00216	534	0.02625	534	-0.00775	534	0.0169	534	0.09498
535	-0.00266	535	0.02528	535	-0.00691	535	0.01708	535	0.09547
536	-0.00322	536	0.02424	536	-0.0061	536	0.01732	536	0.09608
537	-0.00378	537	0.02324	537	-0.00541	537	0.0176	537	0.09679
538	-0.00425	538	0.02235	538	-0.00489	538	0.0179	538	0.09753
539	-0.00463	539	0.02157	539	-0.00451	539	0.01823	539	0.09828
540	-0.0049	540	0.02088	540	-0.00415	540	0.01862	540	0.099
541	-0.00501	541	0.02021	541	-0.00372	541	0.01909	541	0.09967
542	-0.00498	542	0.01948	542	-0.00336	542	0.01957	542	0.1003
543	-0.00484	543	0.0187	543	-0.00334	543	0.01993	543	0.10096
544	-0.00463	544	0.01792	544	-0.00383	544	0.02015	544	0.10169
545	-0.00436	545	0.01714	545	-0.0047	545	0.0202	545	0.10247
546	-0.00414	546	0.01638	546	-0.00559	546	0.02015	546	0.10328
547	-0.00402	547	0.01566	547	-0.00623	547	0.02007	547	0.1041
548	-0.00397	548	0.01502	548	-0.00663	548	0.01999	548	0.10493
549	-0.0039	549	0.01447	549	-0.00701	549	0.01989	549	0.10582
550	-0.00377	550	0.01406	550	-0.00753	550	0.01972	550	0.10673
551	-0.00357	551	0.01379	551	-0.00823	551	0.01943	551	0.10764
552	-0.00326	552	0.01363	552	-0.00895	552	0.01904	552	0.1085
553	-0.00288	553	0.01353	553	-0.00949	553	0.01859	553	0.1093
554	-0.00248	554	0.0135	554	-0.00972	554	0.01813	554	0.10998
555	-0.00214	555	0.01355	555	-0.00964	555	0.01767	555	0.11051
556	-0.00191	556	0.01366	556	-0.00934	556	0.0172	556	0.1109
557	-0.00178	557	0.01383	557	-0.00886	557	0.01669	557	0.11115
558	-0.00172	558	0.01404	558	-0.00819	558	0.01613	558	0.11126
559	-0.00175	559	0.0143	559	-0.00729	559	0.0155	559	0.11132
560	-0.00184	560	0.01464	560	-0.00628	560	0.01487	560	0.11147
561	-0.00187	561	0.0151	561	-0.00526	561	0.01427	561	0.11174
562	-0.00182	562	0.01569	562	-0.00422	562	0.01367	562	0.1121
563	-0.00178	563	0.01629	563	-0.00313	563	0.013	563	0.11244
564	-0.00179	564	0.01682	564	-0.00187	564	0.0122	564	0.11265
565	-0.00179	565	0.01721	565	-0.000398508	565	0.01123	565	0.1128
566	-0.00174	566	0.01744	566	0.00124	566	0.01013	566	0.11296
567	-0.00172	567	0.01757	567	0.00295	567	0.00893	567	0.1131
568	-0.00179	568	0.0177	568	0.00463	568	0.00763	568	0.11317
569	-0.00199	569	0.01782	569	0.00624	569	0.00618	569	0.11314
570	-0.00229	570	0.01788	570	0.00774	570	0.00454	570	0.113
571	-0.00266	571	0.01788	571	0.00921	571	0.00274	571	0.11275
572	-0.00315	572	0.01787	572	0.01078	572	0.000848381	572	0.11246
573	-0.00366	573	0.0179	573	0.0125	573	-0.000942784	573	0.11217
574	-0.0041	574	0.01799	574	0.0143	574	-0.00253	574	0.1118
575	-0.00439	575	0.01814	575	0.01601	575	-0.00394	575	0.11127
576	-0.00456	576	0.01832	576	0.01744	576	-0.00524	576	0.11058
577	-0.00465	577	0.01855	577	0.01845	577	-0.00649	577	0.10973
578	-0.00463	578	0.01887	578	0.01908	578	-0.00771	578	0.10877
579	-0.00447	579	0.01934	579	0.01942	579	-0.00881	579	0.10777
580	-0.00422	580	0.01993	580	0.01949	580	-0.00968	580	0.10669
581	-0.00397	581	0.02064	581	0.01932	581	-0.01031	581	0.10554
582	-0.00382	582	0.02139	582	0.01891	582	-0.01074	582	0.10443
583	-0.00373	583	0.02216	583	0.01829	583	-0.01101	583	0.1034
584	-0.00362	584	0.02301	584	0.01755	584	-0.01113	584	0.10246
585	-0.00347	585	0.02399	585	0.01664	585	-0.01109	585	0.10166
586	-0.00328	586	0.02505	586	0.01547	586	-0.01096	586	0.101
587	-0.003	587	0.02612	587	0.01393	587	-0.01079	587	0.10044
588	-0.00262	588	0.02717	588	0.01204	588	-0.01062	588	0.0999
589	-0.0022	589	0.0282	589	0.00997	589	-0.01048	589	0.09935
590	-0.00178	590	0.02924	590	0.00801	590	-0.01038	590	0.09886
591	-0.00141	591	0.03028	591	0.00639	591	-0.01031	591	0.09845
592	-0.00116	592	0.0313	592	0.00515	592	-0.0103	592	0.09805
593	-0.00109	593	0.03228	593	0.00422	593	-0.01038	593	0.09762
594	-0.00123	594	0.03317	594	0.00344	594	-0.01055	594	0.09711
595	-0.0016	595	0.03398	595	0.00262	595	-0.01083	595	0.09651
596	-0.00218	596	0.03468	596	0.00171	596	-0.01118	596	0.09581
597	-0.00282	597	0.03527	597	0.00090466	597	-0.0116	597	0.09496
598	-0.00345	598	0.0358	598	0.000381182	598	-0.01211	598	0.094
599	-0.00404	599	0.03627	599	0.000253292	599	-0.01276	599	0.09303
600	-0.00453	600	0.03669	600	0.0006163	600	-0.01351	600	0.09211
601	-0.00486	601	0.03715	601	0.00146	601	-0.01427	601	0.09122
602	-0.00504	602	0.03771	602	0.00266	602	-0.01495	602	0.09036
603	-0.00516	603	0.03832	603	0.00409	603	-0.01554	603	0.08952
604	-0.00532	604	0.03892	604	0.00559	604	-0.01602	604	0.08868
605	-0.00561	605	0.03943	605	0.00696	605	-0.01642	605	0.08783
606	-0.00606	606	0.03981	606	0.00812	606	-0.01677	606	0.08701
607	-0.00651	607	0.04008	607	0.00911	607	-0.01706	607	0.08631
608	-0.00678	608	0.04034	608	0.00989	608	-0.01731	608	0.08584
609	-0.00679	609	0.04073	609	0.01048	609	-0.01756	609	0.08569
610	-0.00662	610	0.04219	610	0.01089	610	-0.01795	610	0.08698
611	-0.00645	611	0.04845	611	0.01097	611	-0.01888	611	0.094
612	-0.00637	612	0.06681	612	0.0104	612	-0.02073	612	0.11536
613	-0.00621	613	0.10643	613	0.00894	613	-0.02316	613	0.16175
614	-0.00555	614	0.17424	614	0.00676	614	-0.02439	614	0.241
615	-0.00382	615	0.27118	615	0.00456	615	-0.02154	615	0.35365
616	-0.000549005	616	0.3917	616	0.0034	616	-0.01159	616	0.49287
617	0.00445	617	0.52648	617	0.00425	617	0.00741	617	0.64783
618	0.01109	618	0.66611	618	0.00766	618	0.0358	618	0.8079
619	0.01905	619	0.8037	619	0.01368	619	0.07262	619	0.96522
620	0.02793	620	0.9354	620	0.02204	620	0.11631	620	1.11526
621	0.03746	621	1.05962	621	0.03241	621	0.16527	621	1.25601
622	0.0473	622	1.17574	622	0.04468	622	0.21813	622	1.38673
623	0.05713	623	1.28337	623	0.05891	623	0.27376	623	1.50714
624	0.06665	624	1.38201	624	0.07524	624	0.33111	624	1.61697
625	0.07582	625	1.47036	625	0.09375	625	0.38936	625	1.71509
626	0.08477	626	1.54464	626	0.11433	626	0.44802	626	1.79745
627	0.0935	627	1.59788	627	0.13658	627	0.50673	627	1.85609
628	0.10179	628	1.6216	628	0.16001	628	0.56454	628	1.88113
629	0.10908	629	1.60971	629	0.18392	629	0.61929	629	1.86544
630	0.11474	630	1.56208	630	0.20744	630	0.66779	630	1.80905
631	0.11825	631	1.485	631	0.22956	631	0.70687	631	1.71935
632	0.11946	632	1.3884	632	0.24933	632	0.73446	632	1.60785
633	0.11855	633	1.28225	633	0.26606	633	0.75008	633	1.48605
634	0.11593	634	1.17406	634	0.27948	634	0.75457	634	1.36268
635	0.11212	635	1.06824	635	0.28981	635	0.74958	635	1.24313
636	0.10755	636	0.9669	636	0.29742	636	0.73688	636	1.13021
637	0.10251	637	0.87096	637	0.30249	637	0.71802	637	1.02523
638	0.0972	638	0.78114	638	0.30515	638	0.69433	638	0.92888
639	0.09189	639	0.69816	639	0.30543	639	0.66696	639	0.84155
640	0.08676	640	0.62268	640	0.30346	640	0.63699	640	0.76321
641	0.08182	641	0.55507	641	0.2996	641	0.60536	641	0.69338
642	0.07702	642	0.4952	642	0.29432	642	0.57295	642	0.63123
643	0.07236	643	0.44253	643	0.28811	643	0.54048	643	0.57598
644	0.06794	644	0.39628	644	0.2813	644	0.5086	644	0.52708
645	0.06387	645	0.35566	645	0.27414	645	0.47768	645	0.48421
646	0.06019	646	0.32003	646	0.26679	646	0.44794	646	0.44702
647	0.05683	647	0.28887	647	0.25943	647	0.4195	647	0.41492
648	0.05368	648	0.26173	648	0.25223	648	0.39249	648	0.38715
649	0.05072	649	0.23809	649	0.24529	649	0.36696	649	0.36289
650	0.04787	650	0.21744	650	0.23864	650	0.34298	650	0.34141
651	0.04512	651	0.19937	651	0.23218	651	0.32057	651	0.32199
652	0.04248	652	0.18357	652	0.22575	652	0.29965	652	0.3041
653	0.0399	653	0.16976	653	0.21919	653	0.28013	653	0.28737
654	0.03726	654	0.15765	654	0.21236	654	0.26191	654	0.27158
655	0.0345	655	0.14697	655	0.20516	655	0.24493	655	0.25673
656	0.0317	656	0.13751	656	0.19753	656	0.2291	656	0.24303
657	0.02901	657	0.12909	657	0.18958	657	0.21438	657	0.23069
658	0.02649	658	0.12161	658	0.18145	658	0.20064	658	0.21973
659	0.02414	659	0.11498	659	0.17329	659	0.18771	659	0.2099
660	0.02195	660	0.10915	660	0.16511	660	0.17547	660	0.20091
661	0.01989	661	0.10404	661	0.15682	661	0.16393	661	0.19254
662	0.018	662	0.09952	662	0.1483	662	0.1531	662	0.18474
663	0.01623	663	0.09549	663	0.13953	663	0.14297	663	0.17754
664	0.01446	664	0.09183	664	0.13061	664	0.13357	664	0.17092
665	0.01258	665	0.08855	665	0.12172	665	0.12483	665	0.16481
666	0.0106	666	0.08565	666	0.11312	666	0.11664	666	0.1591
667	0.00863	667	0.08311	667	0.105	667	0.1089	667	0.1537
668	0.00687	668	0.0809	668	0.09748	668	0.10159	668	0.14854
669	0.00541	669	0.07898	669	0.09063	669	0.09471	669	0.14367
670	0.00426	670	0.07736	670	0.08441	670	0.08826	670	0.13916
671	0.00337	671	0.07602	671	0.07875	671	0.08226	671	0.13501
672	0.00266	672	0.07497	672	0.07354	672	0.07672	672	0.13114
673	0.00218	673	0.07417	673	0.0687	673	0.07166	673	0.12746
674	0.00189	674	0.07358	674	0.06415	674	0.06712	674	0.12394
675	0.00173	675	0.07307	675	0.05976	675	0.0631	675	0.12059
676	0.00163	676	0.0725	676	0.0555	676	0.05946	676	0.11747
677	0.00151	677	0.07187	677	0.05144	677	0.05611	677	0.1146
678	0.00136	678	0.07136	678	0.04777	678	0.05309	678	0.11196
679	0.00127	679	0.07115	679	0.0446	679	0.05037	679	0.10961
680	0.00134	680	0.07129	680	0.0418	680	0.04793	680	0.10761
681	0.00157	681	0.07164	681	0.03908	681	0.04577	681	0.10593
682	0.00182	682	0.07202	682	0.0362	682	0.04389	682	0.10456
683	0.00206	683	0.07236	683	0.03308	683	0.04227	683	0.10343
684	0.00228	684	0.07273	684	0.02983	684	0.04095	684	0.10249
685	0.00249	685	0.07315	685	0.02665	685	0.03992	685	0.1017
686	0.00268	686	0.07363	686	0.02374	686	0.03913	686	0.10107
687	0.0028	687	0.07414	687	0.02124	687	0.03849	687	0.10061
688	0.0027	688	0.07467	688	0.01914	688	0.03799	688	0.10034
689	0.00237	689	0.07518	689	0.01731	689	0.03764	689	0.10023
690	0.00183	690	0.07568	690	0.01564	690	0.03742	690	0.10018
691	0.00115	691	0.0762	691	0.01404	691	0.03734	691	0.10003
692	0.000379508	692	0.07671	692	0.01246	692	0.03742	692	0.09971
693	-0.000361825	693	0.07711	693	0.01088	693	0.03764	693	0.09921
694	-0.000960692	694	0.07732	694	0.00925	694	0.03803	694	0.09847
695	-0.00142	695	0.07732	695	0.00761	695	0.0386	695	0.09739
696	-0.00175	696	0.07719	696	0.00613	696	0.03937	696	0.09598
697	-0.00193	697	0.07701	697	0.00501	697	0.04031	697	0.09435
698	-0.002	698	0.07683	698	0.00419	698	0.04134	698	0.09265
699	-0.002	699	0.07664	699	0.0034	699	0.04236	699	0.09104
700	-0.00198	700	0.07641	700	0.00244	700	0.04325	700	0.08966
701	-0.002	701	0.07608	701	0.00128	701	0.04397	701	0.08854
702	-0.00207	702	0.07555	702	2.37027e-05	702	0.04461	702	0.08767
703	-0.00207	703	0.07482	703	-0.00117	703	0.04527	703	0.08703
704	-0.00198	704	0.07398	704	-0.00225	704	0.04595	704	0.08663
705	-0.00177	705	0.07313	705	-0.00318	705	0.04661	705	0.0865
706	-0.00143	706	0.07236	706	-0.00402	706	0.04713	706	0.08665
707	-0.000894308	707	0.07169	707	-0.0049	707	0.04744	707	0.0871
708	-0.000177978	708	0.07111	708	-0.00603	708	0.04753	708	0.08781
709	0.000608398	709	0.07057	709	-0.00746	709	0.04743	709	0.08872
710	0.00138	710	0.07008	710	-0.00907	710	0.04718	710	0.08981
711	0.00209	711	0.06969	711	-0.01077	711	0.04677	711	0.09107
712	0.00262	712	0.06944	712	-0.01248	712	0.0462	712	0.09245
713	0.00283	713	0.06932	713	-0.01403	713	0.04551	713	0.0939
714	0.0027	714	0.06926	714	-0.0152	714	0.04478	714	0.09563
715	0.00235	715	0.06923	715	-0.01596	715	0.04416	715	0.09791
716	0.002	716	0.06924	716	-0.01644	716	0.04369	716	0.10099
717	0.00175	717	0.06933	717	-0.01679	717	0.04332	717	0.10504
718	0.00155	718	0.06956	718	-0.01704	718	0.04286	718	0.11003
719	0.00136	719	0.06995	719	-0.01723	719	0.0422	719	0.11583
720	0.00113	720	0.07045	720	-0.01739	720	0.04138	720	0.12225
721	0.00085601	721	0.07099	721	-0.0175	721	0.04055	721	0.12909
722	0.000535182	722	0.07163	722	-0.01741	722	0.03986	722	0.13609
723	0.000139424	723	0.07243	723	-0.01697	723	0.03936	723	0.14292
724	-0.000352777	724	0.07341	724	-0.01621	724	0.0389	724	0.14913
725	-0.000929663	725	0.07451	725	-0.01526	725	0.03835	725	0.15441
726	-0.00156	726	0.07564	726	-0.01424	726	0.03767	726	0.1587
727	-0.00217	727	0.07675	727	-0.01329	727	0.03693	727	0.1621
728	-0.00264	728	0.07782	728	-0.01256	728	0.03623	728	0.16472
729	-0.00293	729	0.07883	729	-0.01215	729	0.0355	729	0.16643
730	-0.00308	730	0.07983	730	-0.01209	730	0.03465	730	0.16699
731	-0.00315	731	0.08088	731	-0.01227	731	0.03359	731	0.16625
732	-0.00312	732	0.08205	732	-0.0125	732	0.0323	732	0.16408
733	-0.00294	733	0.08331	733	-0.01268	733	0.03081	733	0.16048
734	-0.00263	734	0.08459	734	-0.01274	734	0.02925	734	0.15558
735	-0.00227	735	0.08591	735	-0.0127	735	0.02774	735	0.14957
736	-0.00196	736	0.08729	736	-0.01262	736	0.02629	736	0.14258
737	-0.00179	737	0.08872	737	-0.01256	737	0.02486	737	0.13483
738	-0.00182	738	0.09008	738	-0.01245	738	0.02338	738	0.12673
739	-0.00204	739	0.09132	739	-0.01222	739	0.02185	739	0.11884
740	-0.00239	740	0.09245	740	-0.01179	740	0.02027	740	0.11155
741	-0.00278	741	0.09353	741	-0.01111	741	0.01862	741	0.10487
742	-0.00311	742	0.09466	742	-0.01014	742	0.01685	742	0.09864
743	-0.00331	743	0.09588	743	-0.00892	743	0.01496	743	0.09269
744	-0.00336	744	0.09716	744	-0.00752	744	0.01305	744	0.08693
745	-0.00327	745	0.09838	745	-0.00595	745	0.01115	745	0.08139
746	-0.0031	746	0.09948	746	-0.00423	746	0.00929	746	0.0761
747	-0.00299	747	0.10043	747	-0.00249	747	0.0075	747	0.07113
748	-0.00306	748	0.10129	748	-0.000950503	748	0.00578	748	0.06651
749	-0.00327	749	0.10216	749	0.000269614	749	0.00414	749	0.06217
750	-0.00349	750	0.10305	750	0.00115	750	0.00255	750	0.0581
751	-0.00362	751	0.10391	751	0.00177	751	0.00102	751	0.0544
752	-0.00365	752	0.1047	752	0.00226	752	-0.000498968	752	0.05117
753	-0.00356	753	0.10544	753	0.00277	753	-0.00202	753	0.0484
754	-0.0033	754	0.10617	754	0.0034	754	-0.0035	754	0.04599
755	-0.00287	755	0.10687	755	0.00408	755	-0.0049	755	0.04387
756	-0.00228	756	0.10748	756	0.00469	756	-0.00617	756	0.04214
757	-0.00154	757	0.1079	757	0.00515	757	-0.00726	757	0.04098
758	-0.000743634	758	0.10805	758	0.00544	758	-0.00818	758	0.04056
759	-2.56101e-06	759	0.108	759	0.00565	759	-0.009	759	0.0409
760	0.000580146	760	0.10783	760	0.00592	760	-0.00978	760	0.04181
761	0.000913996	761	0.10759	761	0.00626	761	-0.01051	761	0.04303
762	0.000981187	762	0.10724	762	0.00662	762	-0.01117	762	0.04435
763	0.000914828	763	0.10671	763	0.00698	763	-0.01172	763	0.04566
764	0.000835002	764	0.10593	764	0.00729	764	-0.01215	764	0.04702
765	0.000726997	765	0.10484	765	0.00759	765	-0.01249	765	0.04847
766	0.000549774	766	0.10345	766	0.00791	766	-0.01278	766	0.05002
767	0.000341097	767	0.10183	767	0.00822	767	-0.01302	767	0.05168
768	0.000189967	768	0.09996	768	0.0084	768	-0.01321	768	0.05333
769	0.000151205	769	0.09791	769	0.00844	769	-0.01338	769	0.05479
770	0.000166497	770	0.09574	770	0.00851	770	-0.01354	770	0.05599
771	0.000110684	771	0.09353	771	0.00878	771	-0.01371	771	0.0569
772	-0.000131218	772	0.09128	772	0.00931	772	-0.01392	772	0.05751
773	-0.000552101	773	0.08905	773	0.01008	773	-0.0142	773	0.05773
774	-0.00104	774	0.08683	774	0.01105	774	-0.0145	774	0.0575
775	-0.00151	775	0.08461	775	0.01207	775	-0.01469	775	0.05682
776	-0.00187	776	0.08245	776	0.01303	776	-0.01467	776	0.05578
777	-0.00202	777	0.08035	777	0.01388	777	-0.01451	777	0.05453
778	-0.00197	778	0.07833	778	0.01467	778	-0.01432	778	0.05312
779	-0.0018	779	0.07648	779	0.01558	779	-0.01423	779	0.05154
780	-0.00152	780	0.07493	780	0.01668	780	-0.0142	780	0.04987
781	-0.00113	781	0.0737	781	0.01799	781	-0.01421	781	0.04817
782	-0.000691374	782	0.07274	782	0.01938	782	-0.01425	782	0.04651
783	-0.000341039	783	0.07197	783	0.02073	783	-0.01428	783	0.04501
784	-0.000181054	784	0.07129	784	0.02195	784	-0.01419	784	0.04392
785	-0.000212676	785	0.07066	785	0.02293	785	-0.01394	785	0.04337
786	-0.000337158	786	0.07008	786	0.02361	786	-0.01353	786	0.0433
787	-0.00039921	787	0.06954	787	0.02407	787	-0.01304	787	0.04351
788	-0.000325896	788	0.06909	788	0.02445	788	-0.01254	788	0.04383
789	-0.000175102	789	0.06877	789	0.02474	789	-0.0121	789	0.04418
790	-7.4222e-07	790	0.06863	790	0.0249	790	-0.01176	790	0.04455
791	0.000158753	791	0.0686	791	0.02493	791	-0.0115	791	0.04489
792	0.000244049	792	0.06863	792	0.02482	792	-0.01135	792	0.04524
793	0.000251919	793	0.06873	793	0.02451	793	-0.01128	793	0.04573
794	0.000208084	794	0.0688	794	0.02393	794	-0.01128	794	0.04647
795	0.000112118	795	0.06869	795	0.0231	795	-0.0114	795	0.04745
796	-1.59496e-05	796	0.06838	796	0.02202	796	-0.01162	796	0.04855
797	-0.000131361	797	0.06796	797	0.02072	797	-0.01185	797	0.0496
798	-0.000211718	798	0.06752	798	0.01932	798	-0.01207	798	0.05052
799	-0.00027443	799	0.06711	799	0.01798	799	-0.01234	799	0.05122
800	-0.000338375	800	0.06672	800	0.01682	800	-0.01275	800	0.05167
801	-0.000461813	801	0.06633	801	0.01585	801	-0.0133	801	0.05196
802	-0.000697895	802	0.06598	802	0.01494	802	-0.01392	802	0.05216
803	-0.00102	803	0.06565	803	0.01402	803	-0.0145	803	0.05239
804	-0.00131	804	0.0653	804	0.01313	804	-0.01496	804	0.05274
805	-0.00143	805	0.06486	805	0.0124	805	-0.01537	805	0.05325
806	-0.00137	806	0.06433	806	0.01192	806	-0.01588	806	0.05392
807	-0.00121	807	0.06369	807	0.01168	807	-0.01648	807	0.0547
808	-0.00105	808	0.06293	808	0.01164	808	-0.01707	808	0.05544
809	-0.000953039	809	0.06212	809	0.01168	809	-0.01753	809	0.05601
810	-0.000929169	810	0.06136	810	0.01172	810	-0.01774	810	0.05641
811	-0.000956047	811	0.0607	811	0.01176	811	-0.01766	811	0.05672
812	-0.000972726	812	0.0601	812	0.01192	812	-0.01731	812	0.05706
813	-0.00092678	813	0.05951	813	0.01224	813	-0.01676	813	0.05746
814	-0.000798797	814	0.05885	814	0.01257	814	-0.01606	814	0.05784
815	-0.000586868	815	0.05806	815	0.01276	815	-0.01523	815	0.05816
816	-0.000273586	816	0.05714	816	0.01272	816	-0.01429	816	0.05838
817	7.84452e-05	817	0.05611	817	0.01248	817	-0.01328	817	0.05844
818	0.000401386	818	0.05502	818	0.01203	818	-0.01224	818	0.05831
819	0.000637412	819	0.05392	819	0.01124	819	-0.01116	819	0.05797
820	0.000745074	820	0.05282	820	0.01003	820	-0.01003	820	0.05734
821	0.000759285	821	0.05174	821	0.00845	821	-0.0088	821	0.0564
822	0.000741351	822	0.05068	822	0.00664	822	-0.0075	822	0.05522
823	0.000728024	823	0.0497	823	0.00479	823	-0.00624	823	0.05399
824	0.000731274	824	0.04885	824	0.00303	824	-0.00512	824	0.05291
825	0.000771197	825	0.04809	825	0.00145	825	-0.00425	825	0.05207
826	0.000831865	826	0.04728	826	0.000110424	826	-0.00366	826	0.05146
827	0.000911479	827	0.04637	827	-0.00090354	827	-0.00336	827	0.051
828	0.00103	828	0.04541	828	-0.00154	828	-0.00338	828	0.05062
829	0.00121	829	0.04449	829	-0.00184	829	-0.00371	829	0.05034
830	0.00144	830	0.04373	830	-0.00194	830	-0.00425	830	0.05012
831	0.00163	831	0.04318	831	-0.002	831	-0.00492	831	0.04996
832	0.0017	832	0.04278	832	-0.00215	832	-0.0056	832	0.04991
833	0.00163	833	0.04247	833	-0.00237	833	-0.00628	833	0.04995
834	0.00146	834	0.04226	834	-0.00247	834	-0.00705	834	0.04997
835	0.00122	835	0.04212	835	-0.0022	835	-0.00797	835	0.04992
836	0.000924034	836	0.04199	836	-0.00141	836	-0.00899	836	0.04985
837	0.000650746	837	0.04183	837	-0.000126606	837	-0.01001	837	0.04987
838	0.000463965	838	0.04161	838	0.00147	838	-0.01093	838	0.04998
839	0.000390824	839	0.04127	839	0.00313	839	-0.01171	839	0.05011
840	0.000423329	840	0.04083	840	0.00461	840	-0.01233	840	0.05014
841	0.00049398	841	0.04045	841	0.00576	841	-0.01283	841	0.04997
842	0.00048911	842	0.0402	842	0.00659	842	-0.01324	842	0.04956
843	0.000345997	843	0.04003	843	0.00718	843	-0.01354	843	0.04901
844	7.99085e-05	844	0.03986	844	0.00763	844	-0.01373	844	0.04842
845	-0.000212151	845	0.03962	845	0.008	845	-0.01381	845	0.04783
846	-0.000417322	846	0.03926	846	0.00832	846	-0.01385	846	0.04726
847	-0.000467748	847	0.03877	847	0.00867	847	-0.01394	847	0.04667
848	-0.000361387	848	0.03815	848	0.00909	848	-0.01408	848	0.04612
849	-0.000158184	849	0.03737	849	0.00959	849	-0.01416	849	0.04575
850	6.79294e-05	850	0.03646	850	0.01009	850	-0.01411	850	0.04565
851	0.000311959	851	0.03555	851	0.01059	851	-0.01395	851	0.04575
852	0.000565063	852	0.03472	852	0.01103	852	-0.01382	852	0.04596
853	0.000805152	853	0.03396	853	0.01145	853	-0.01377	853	0.04619
854	0.000964768	854	0.03322	854	0.01198	854	-0.01376	854	0.04642
855	0.000967995	855	0.03248	855	0.01271	855	-0.01376	855	0.04663
856	0.00082672	856	0.03166	856	0.01366	856	-0.01377	856	0.0469
857	0.000602635	857	0.03067	857	0.01477	857	-0.0138	857	0.04731
858	0.000337024	858	0.02954	858	0.01587	858	-0.01383	858	0.04783
859	2.33298e-05	859	0.0284	859	0.01686	859	-0.01382	859	0.04846
860	-0.00043022	860	0.02808	860	0.01779	860	-0.01391	860	0.05028
861	-0.00108	861	0.03187	861	0.0185	861	-0.01452	861	0.05754
862	-0.00185	862	0.0466	862	0.01864	862	-0.01609	862	0.07846
863	-0.00248	863	0.08108	863	0.01798	863	-0.01845	863	0.12319
864	-0.00254	864	0.14226	864	0.01667	864	-0.02012	864	0.19918
865	-0.0014	865	0.23146	865	0.01533	865	-0.01829	865	0.30719
866	0.00141	866	0.34378	866	0.01474	866	-0.00987	866	0.441
867	0.00607	867	0.47048	867	0.0156	867	0.00719	867	0.5904
868	0.01248	868	0.60253	868	0.01834	868	0.0333	868	0.74514
869	0.0203	869	0.73317	869	0.02307	869	0.06741	869	0.8976
870	0.02916	870	0.85856	870	0.02973	870	0.10781	870	1.04347
871	0.03865	871	0.97713	871	0.03821	871	0.15288	871	1.18086
872	0.0485	872	1.08835	872	0.04839	872	0.20133	872	1.30907
873	0.05853	873	1.19181	873	0.06021	873	0.25218	873	1.42779
874	0.0686	874	1.28697	874	0.07364	874	0.30457	874	1.53664
875	0.07868	875	1.37265	875	0.0887	875	0.35779	875	1.63435
876	0.08875	876	1.44556	876	0.10555	876	0.41139	876	1.71674
877	0.09865	877	1.49924	877	0.12443	877	0.46506	877	1.77603
878	0.10798	878	1.52552	878	0.14527	878	0.51797	878	1.80278
879	0.11614	879	1.51818	879	0.16749	879	0.56811	879	1.79034
880	0.12242	880	1.47666	880	0.19001	880	0.61232	880	1.73888
881	0.12631	881	1.40665	881	0.21167	881	0.64739	881	1.65544
882	0.12772	882	1.31749	882	0.23155	882	0.67127	882	1.55092
883	0.12685	883	1.21876	883	0.24919	883	0.6836	883	1.43608
884	0.12414	884	1.11775	884	0.26451	884	0.68546	884	1.31903
885	0.12011	885	1.01876	885	0.27758	885	0.67858	885	1.20456
886	0.11519	886	0.92387	886	0.28845	886	0.66467	886	1.09495
887	0.1097	887	0.83408	887	0.29705	887	0.6451	887	0.99122
888	0.10383	888	0.75015	888	0.30323	888	0.62098	888	0.89408
889	0.09776	889	0.67276	889	0.30696	889	0.59328	889	0.80425
890	0.09163	890	0.6025	890	0.30836	890	0.56302	890	0.72225
891	0.08558	891	0.53964	891	0.30766	891	0.53117	891	0.64822
892	0.07971	892	0.48398	892	0.30513	892	0.49861	892	0.58182
893	0.07419	893	0.43505	893	0.3011	893	0.46609	893	0.52232
894	0.06912	894	0.39227	894	0.29593	894	0.43419	894	0.46906
895	0.0646	895	0.35487	895	0.28996	895	0.40338	895	0.42163
896	0.06069	896	0.32208	896	0.28343	896	0.37387	896	0.37984
897	0.05737	897	0.29326	897	0.27647	897	0.34576	897	0.34341
898	0.05451	898	0.26792	898	0.26911	898	0.31909	898	0.31184
899	0.05196	899	0.24565	899	0.26141	899	0.29388	899	0.28451
900	0.04957	900	0.22607	900	0.25344	900	0.27012	900	0.26071
901	0.04724	901	0.20882	901	0.24522	901	0.24779	901	0.23998
902	0.04493	902	0.19355	902	0.2368	902	0.22683	902	0.22195
903	0.04259	903	0.17995	903	0.22825	903	0.20715	903	0.20622
904	0.04015	904	0.16783	904	0.21965	904	0.18865	904	0.19254
905	0.03756	905	0.15698	905	0.21108	905	0.17125	905	0.18077
906	0.03488	906	0.14715	906	0.20253	906	0.15493	906	0.1708
907	0.03218	907	0.13819	907	0.19395	907	0.13968	907	0.16261
908	0.02955	908	0.13	908	0.18531	908	0.12547	908	0.15623
909	0.02704	909	0.12258	909	0.17655	909	0.11217	909	0.15143
910	0.02465	910	0.11598	910	0.16765	910	0.09963	910	0.14766
911	0.02238	911	0.11018	911	0.1586	911	0.08783	911	0.14432
912	0.02011	912	0.1051	912	0.14944	912	0.07678	912	0.14102
913	0.01778	913	0.10067	913	0.1403	913	0.06649	913	0.13765
914	0.01546	914	0.0968	914	0.13131	914	0.05688	914	0.1343
915	0.01327	915	0.09342	915	0.12261	915	0.04784	915	0.13113
916	0.01134	916	0.09046	916	0.11443	916	0.03937	916	0.12831
917	0.00971	917	0.08783	917	0.10695	917	0.03151	917	0.12604
918	0.0084	918	0.08541	918	0.10022	918	0.02428	918	0.12453
919	0.00744	919	0.08317	919	0.09409	919	0.01769	919	0.12381
920	0.00684	920	0.08116	920	0.08833	920	0.0117	920	0.12372
921	0.00658	921	0.07951	921	0.08278	921	0.00628	921	0.12399
922	0.00662	922	0.07824	922	0.07746	922	0.00132	922	0.12432
923	0.00689	923	0.07731	923	0.07245	923	-0.00322	923	0.1245
924	0.00731	924	0.07657	924	0.0678	924	-0.00737	924	0.12449
925	0.00776	925	0.07585	925	0.06355	925	-0.01109	925	0.12443
926	0.00811	926	0.07516	926	0.0597	926	-0.01438	926	0.12439
927	0.00831	927	0.07455	927	0.05619	927	-0.0173	927	0.12447
928	0.00841	928	0.07409	928	0.053	928	-0.0199	928	0.12477
929	0.00843	929	0.07376	929	0.05011	929	-0.0222	929	0.12537
930	0.00839	930	0.07351	930	0.04757	930	-0.02419	930	0.1263
931	0.00826	931	0.0733	931	0.04527	931	-0.02592	931	0.12744
932	0.00805	932	0.07316	932	0.0431	932	-0.02741	932	0.12854
933	0.00783	933	0.07316	933	0.041	933	-0.02872	933	0.12933
934	0.00764	934	0.07331	934	0.03896	934	-0.02989	934	0.12968
935	0.00746	935	0.07354	935	0.03692	935	-0.031	935	0.1296
936	0.00725	936	0.07373	936	0.03483	936	-0.03203	936	0.1292
937	0.00692	937	0.0738	937	0.03271	937	-0.03292	937	0.12874
938	0.00647	938	0.07373	938	0.03063	938	-0.03365	938	0.12838
939	0.00597	939	0.07354	939	0.02868	939	-0.03425	939	0.12816
940	0.00548	940	0.07331	940	0.02687	940	-0.03472	940	0.128
941	0.00504	941	0.07309	941	0.02512	941	-0.0351	941	0.12783
942	0.0047	942	0.07285	942	0.02337	942	-0.03542	942	0.12757
943	0.0045	943	0.0726	943	0.02155	943	-0.03559	943	0.12716
944	0.00444	944	0.07238	944	0.01964	944	-0.03554	944	0.12661
945	0.0045	945	0.07224	945	0.01762	945	-0.03526	945	0.12596
946	0.0047	946	0.07217	946	0.01549	946	-0.03479	946	0.12526
947	0.005	947	0.07218	947	0.01336	947	-0.03429	947	0.12458
948	0.0053	948	0.07227	948	0.01131	948	-0.03384	948	0.12389
949	0.0055	949	0.07244	949	0.00949	949	-0.03338	949	0.12322
950	0.00561	950	0.0727	950	0.00809	950	-0.03276	950	0.1226
951	0.00567	951	0.07303	951	0.00725	951	-0.03192	951	0.12213
952	0.00571	952	0.07347	952	0.00695	952	-0.03089	952	0.12186
953	0.00572	953	0.07397	953	0.00703	953	-0.02972	953	0.12181
954	0.00565	954	0.07452	954	0.00732	954	-0.02851	954	0.12192
955	0.00552	955	0.07512	955	0.00776	955	-0.02733	955	0.12213
956	0.00546	956	0.07583	956	0.00839	956	-0.02622	956	0.12236
957	0.00555	957	0.07674	957	0.00931	957	-0.02524	957	0.1226
958	0.00575	958	0.0778	958	0.01058	958	-0.02447	958	0.12287
959	0.00604	959	0.07892	959	0.01205	959	-0.02396	959	0.12315
960	0.00636	960	0.08005	960	0.01352	960	-0.02367	960	0.12343
961	0.00666	961	0.08115	961	0.01483	961	-0.02349	961	0.12369
962	0.00686	962	0.08219	962	0.01591	962	-0.02333	962	0.12399
963	0.00697	963	0.08324	963	0.01672	963	-0.02321	963	0.12442
964	0.00701	964	0.08435	964	0.01729	964	-0.02325	964	0.12496
965	0.00697	965	0.08548	965	0.01773	965	-0.02358	965	0.12558
966	0.00686	966	0.08654	966	0.01814	966	-0.02427	966	0.12622
967	0.00671	967	0.0875	967	0.0185	967	-0.02537	967	0.1268
968	0.00658	968	0.08839	968	0.01868	968	-0.02674	968	0.12736
969	0.00652	969	0.08928	969	0.01854	969	-0.02821	969	0.12798
970	0.00655	970	0.09023	970	0.01797	970	-0.02972	970	0.12869
971	0.00659	971	0.09118	971	0.01695	971	-0.03126	971	0.12951
972	0.00655	972	0.09206	972	0.01563	972	-0.03278	972	0.13045
973	0.00641	973	0.09287	973	0.01417	973	-0.03425	973	0.1315
974	0.00619	974	0.09366	974	0.01265	974	-0.03566	974	0.13265
975	0.00595	975	0.09446	975	0.01116	975	-0.03703	975	0.13389
976	0.00572	976	0.0953	976	0.00982	976	-0.03842	976	0.13515
977	0.00553	977	0.09614	977	0.00868	977	-0.03976	977	0.13642
978	0.00539	978	0.09686	978	0.00783	978	-0.04095	978	0.13769
979	0.00529	979	0.09739	979	0.00731	979	-0.04198	979	0.13897
980	0.00525	980	0.09774	980	0.00702	980	-0.04285	980	0.14028
981	0.00526	981	0.09799	981	0.00676	981	-0.04357	981	0.14154
982	0.00531	982	0.09814	982	0.00644	982	-0.04408	982	0.14268
983	0.00536	983	0.09815	983	0.00613	983	-0.04438	983	0.14368
984	0.00538	984	0.09799	984	0.00604	984	-0.04456	984	0.14455
985	0.00537	985	0.09767	985	0.00645	985	-0.0447	985	0.14536
986	0.00539	986	0.09718	986	0.00742	986	-0.04479	986	0.14616
987	0.00547	987	0.09654	987	0.00876	987	-0.04476	987	0.14694
988	0.00563	988	0.09572	988	0.01018	988	-0.04458	988	0.14764
989	0.00584	989	0.09466	989	0.01152	989	-0.04424	989	0.14828
990	0.00609	990	0.09333	990	0.01274	990	-0.0438	990	0.14888
991	0.00629	991	0.09176	991	0.01389	991	-0.04332	991	0.14947
992	0.00644	992	0.09004	992	0.01501	992	-0.0429	992	0.14999
993	0.00664	993	0.08824	993	0.01611	993	-0.04259	993	0.15044
994	0.00695	994	0.08636	994	0.01712	994	-0.04235	994	0.15082
995	0.00732	995	0.0844	995	0.01799	995	-0.04218	995	0.15117
996	0.00767	996	0.08232	996	0.01863	996	-0.04208	996	0.15152
997	0.00794	997	0.08019	997	0.01902	997	-0.04206	997	0.15196
998	0.00809	998	0.07805	998	0.01919	998	-0.04212	998	0.15245
999	0.0081	999	0.07593	999	0.01917	999	-0.04219	999	0.15289
1000	0.00798	1000	0.07378	1000	0.01884	1000	-0.04222	1000	0.15321
1001	0.00778	1001	0.07153	1001	0.01813	1001	-0.04224	1001	0.15329
1002	0.00755	1002	0.06916	1002	0.01709	1002	-0.04235	1002	0.15305
1003	0.00734	1003	0.06667	1003	0.01583	1003	-0.04261	1003	0.15251
1004	0.00721	1004	0.06413	1004	0.01453	1004	-0.04302	1004	0.15179
1005	0.00718	1005	0.06159	1005	0.01329	1005	-0.04346	1005	0.15098
1006	0.00727	1006	0.05909	1006	0.01217	1006	-0.0438	1006	0.15011
1007	0.00742	1007	0.05662	1007	0.01121	1007	-0.04397	1007	0.14917
1008	0.00755	1008	0.05416	1008	0.01045	1008	-0.04392	1008	0.14818
1009	0.00765	1009	0.05175	1009	0.00988	1009	-0.04365	1009	0.14715
1010	0.00776	1010	0.04941	1010	0.00946	1010	-0.04311	1010	0.14605
1011	0.00792	1011	0.04717	1011	0.00918	1011	-0.04234	1011	0.14486
1012	0.0081	1012	0.04505	1012	0.00906	1012	-0.04145	1012	0.14351
1013	0.00829	1013	0.04308	1013	0.00906	1013	-0.04059	1013	0.14193
1014	0.00856	1014	0.04117	1014	0.00911	1014	-0.03982	1014	0.14017
1015	0.00892	1015	0.03925	1015	0.00919	1015	-0.03916	1015	0.13829
1016	0.00937	1016	0.03734	1016	0.00933	1016	-0.03855	1016	0.13633
1017	0.0099	1017	0.03547	1017	0.00964	1017	-0.03788	1017	0.13444
1018	0.01047	1018	0.0337	1018	0.01023	1018	-0.03706	1018	0.13271
1019	0.01093	1019	0.03202	1019	0.01123	1019	-0.03615	1019	0.13109
1020	0.01118	1020	0.03044	1020	0.01265	1020	-0.03528	1020	0.12949
1021	0.01114	1021	0.02894	1021	0.01439	1021	-0.03454	1021	0.1279
1022	0.0109	1022	0.02752	1022	0.01618	1022	-0.03393	1022	0.12631
1023	0.01062	1023	0.02619	1023	0.01773	1023	-0.03337	1023	0.12471
1024	0.01039	1024	0.02495	1024	0.01884	1024	-0.03278	1024	0.12313
1025	0.01014	1025	0.02381	1025	0.01942	1025	-0.03212	1025	0.12161
1026	0.00977	1026	0.02281	1026	0.01964	1026	-0.03142	1026	0.12022
1027	0.00933	1027	0.02191	1027	0.01971	1027	-0.03065	1027	0.11899
1028	0.0089	1028	0.02111	1028	0.01983	1028	-0.02983	1028	0.11796
1029	0.00854	1029	0.02047	1029	0.02007	1029	-0.02895	1029	0.11708
1030	0.0083	1030	0.02001	1030	0.02046	1030	-0.02798	1030	0.11636
1031	0.00804	1031	0.01972	1031	0.02099	1031	-0.02689	1031	0.11588
1032	0.00765	1032	0.01961	1032	0.02159	1032	-0.02575	1032	0.11568
1033	0.00713	1033	0.01972	1033	0.0222	1033	-0.02462	1033	0.1157
1034	0.00654	1034	0.02006	1034	0.02276	1034	-0.02353	1034	0.11577
1035	0.00606	1035	0.02059	1035	0.02331	1035	-0.02244	1035	0.11579
1036	0.00584	1036	0.02126	1036	0.02392	1036	-0.02137	1036	0.11571
1037	0.00587	1037	0.02195	1037	0.02472	1037	-0.02034	1037	0.11555
1038	0.00605	1038	0.02263	1038	0.02583	1038	-0.01938	1038	0.11534
1039	0.00629	1039	0.02334	1039	0.02741	1039	-0.01854	1039	0.11511
1040	0.00661	1040	0.0241	1040	0.02949	1040	-0.01783	1040	0.11482
1041	0.00704	1041	0.02496	1041	0.03192	1041	-0.01723	1041	0.11444
1042	0.00754	1042	0.02591	1042	0.0344	1042	-0.01664	1042	0.114
1043	0.00802	1043	0.02696	1043	0.03667	1043	-0.01605	1043	0.11356
1044	0.00838	1044	0.0281	1044	0.03861	1044	-0.01548	1044	0.11313
1045	0.00854	1045	0.02935	1045	0.04024	1045	-0.01498	1045	0.11262
1046	0.00852	1046	0.03071	1046	0.04167	1046	-0.01455	1046	0.11193
1047	0.00837	1047	0.03208	1047	0.04302	1047	-0.01416	1047	0.11103
1048	0.00815	1048	0.03334	1048	0.04432	1048	-0.01374	1048	0.10995
1049	0.00795	1049	0.03439	1049	0.04537	1049	-0.01323	1049	0.1088
1050	0.00782	1050	0.03526	1050	0.04586	1050	-0.01256	1050	0.1077
1051	0.00769	1051	0.03604	1051	0.04555	1051	-0.01171	1051	0.10672
1052	0.00749	1052	0.03685	1052	0.04437	1052	-0.01073	1052	0.10587
1053	0.00722	1053	0.03777	1053	0.04246	1053	-0.00967	1053	0.10515
1054	0.00685	1054	0.03877	1054	0.04008	1054	-0.00864	1054	0.10451
1055	0.00639	1055	0.03974	1055	0.03758	1055	-0.00765	1055	0.10391
1056	0.0059	1056	0.04056	1056	0.03537	1056	-0.00668	1056	0.10338
1057	0.00547	1057	0.04122	1057	0.03366	1057	-0.00573	1057	0.10295
1058	0.00508	1058	0.04177	1058	0.03249	1058	-0.0048	1058	0.10259
1059	0.0047	1059	0.04225	1059	0.0318	1059	-0.00384	1059	0.10231
1060	0.00436	1060	0.04268	1060	0.03147	1060	-0.00279	1060	0.10219
1061	0.00413	1061	0.043	1061	0.03125	1061	-0.00163	1061	0.1022
1062	0.00409	1062	0.04318	1062	0.0309	1062	-0.000386701	1062	0.1023
1063	0.00428	1063	0.04325	1063	0.03037	1063	0.000827506	1063	0.10244
1064	0.00458	1064	0.0432	1064	0.02985	1064	0.00188	1064	0.10268
1065	0.00483	1065	0.043	1065	0.0297	1065	0.00275	1065	0.10305
1066	0.00499	1066	0.04266	1066	0.03021	1066	0.00343	1066	0.10354
1067	0.00511	1067	0.04216	1067	0.03142	1067	0.00397	1067	0.10415
1068	0.00518	1068	0.04144	1068	0.03312	1068	0.00443	1068	0.10483
1069	0.00518	1069	0.04041	1069	0.03487	1069	0.00488	1069	0.10553
1070	0.00512	1070	0.0391	1070	0.03623	1070	0.00527	1070	0.1062
1071	0.005	1071	0.0376	1071	0.0369	1071	0.00558	1071	0.10686
1072	0.00487	1072	0.03595	1072	0.03684	1072	0.00583	1072	0.10751
1073	0.00482	1073	0.03413	1073	0.03631	1073	0.00608	1073	0.10821
1074	0.00495	1074	0.03214	1074	0.03555	1074	0.00638	1074	0.10899
1075	0.00522	1075	0.03002	1075	0.03457	1075	0.00669	1075	0.10985
1076	0.00553	1076	0.02779	1076	0.03337	1076	0.00698	1076	0.11081
1077	0.00572	1077	0.0255	1077	0.03203	1077	0.00723	1077	0.1119
1078	0.00568	1078	0.02321	1078	0.0306	1078	0.00751	1078	0.1131
1079	0.00546	1079	0.02104	1079	0.02908	1079	0.00792	1079	0.11435
1080	0.00517	1080	0.01908	1080	0.02735	1080	0.00844	1080	0.11561
1081	0.00488	1081	0.01732	1081	0.02531	1081	0.00902	1081	0.11689
1082	0.00464	1082	0.01572	1082	0.02301	1082	0.00969	1082	0.11815
1083	0.00446	1083	0.01423	1083	0.02067	1083	0.01048	1083	0.11945
1084	0.00439	1084	0.01287	1084	0.01866	1084	0.01138	1084	0.12078
1085	0.00444	1085	0.01165	1085	0.01724	1085	0.01244	1085	0.12212
1086	0.00457	1086	0.01057	1086	0.0164	1086	0.01361	1086	0.12343
1087	0.00469	1087	0.0096	1087	0.01588	1087	0.01479	1087	0.12468
1088	0.00475	1088	0.00869	1088	0.01538	1088	0.01588	1088	0.12582
1089	0.00468	1089	0.00783	1089	0.01475	1089	0.01686	1089	0.12685
1090	0.00448	1090	0.00704	1090	0.0141	1090	0.01777	1090	0.12779
1091	0.00418	1091	0.00634	1091	0.01359	1091	0.01864	1091	0.12866
1092	0.00387	1092	0.00574	1092	0.01322	1092	0.0195	1092	0.12943
1093	0.00359	1093	0.00525	1093	0.0128	1093	0.02031	1093	0.13013
1094	0.00334	1094	0.00485	1094	0.01218	1094	0.02108	1094	0.13075
1095	0.00311	1095	0.00446	1095	0.01143	1095	0.02186	1095	0.13132
1096	0.00294	1096	0.004	1096	0.0107	1096	0.02269	1096	0.13181
1097	0.00287	1097	0.0035	1097	0.01004	1097	0.02354	1097	0.13224
1098	0.00285	1098	0.00301	1098	0.00944	1098	0.02433	1098	0.1326
1099	0.00285	1099	0.00258	1099	0.00877	1099	0.02506	1099	0.13292
1100	0.00285	1100	0.00223	1100	0.00785	1100	0.02571	1100	0.13323
1101	0.00284	1101	0.00199	1101	0.00669	1101	0.02632	1101	0.1335
1102	0.00286	1102	0.00187	1102	0.00552	1102	0.02698	1102	0.13376
1103	0.00292	1103	0.00188	1103	0.00452	1103	0.02778	1103	0.13402
1104	0.00301	1104	0.00199	1104	0.00375	1104	0.02868	1104	0.13429
1105	0.00319	1105	0.00216	1105	0.00318	1105	0.02961	1105	0.13452
1106	0.00345	1106	0.00236	1106	0.00281	1106	0.03051	1106	0.13469
1107	0.00377	1107	0.00257	1107	0.00278	1107	0.03137	1107	0.13485
1108	0.00416	1108	0.00277	1108	0.0032	1108	0.03214	1108	0.13505
1109	0.00457	1109	0.00302	1109	0.00397	1109	0.03277	1109	0.13542
1110	0.00496	1110	0.0042	1110	0.00477	1110	0.03309	1110	0.13699
1111	0.00523	1111	0.00973	1111	0.00519	1111	0.03266	1111	0.14362
1112	0.00536	1112	0.02643	1112	0.00493	1112	0.03104	1112	0.16298
1113	0.00551	1113	0.06293	1113	0.00393	1113	0.02853	1113	0.20474
1114	0.00606	1114	0.12591	1114	0.00261	1114	0.02675	1114	0.27651
1115	0.00758	1115	0.21646	1115	0.00183	1115	0.02852	1115	0.37985
1116	0.01054	1116	0.32957	1116	0.00251	1116	0.03683	1116	0.50946
1117	0.01519	1117	0.4566	1117	0.00519	1117	0.05357	1117	0.65574
1118	0.02151	1118	0.58872	1118	0.01003	1118	0.07907	1118	0.80854
1119	0.02924	1119	0.71922	1119	0.01689	1119	0.11248	1119	0.95999
1120	0.03792	1120	0.84428	1120	0.02553	1120	0.15231	1120	1.10545
1121	0.04713	1121	0.96227	1121	0.03573	1121	0.19707	1121	1.24278
1122	0.05662	1122	1.07262	1122	0.04736	1122	0.24548	1122	1.37109
1123	0.06621	1123	1.175	1123	0.06039	1123	0.2965	1123	1.48992
1124	0.07578	1124	1.26899	1124	0.07491	1124	0.34925	1124	1.59877
1125	0.08522	1125	1.35346	1125	0.09102	1125	0.403	1125	1.69631
1126	0.09447	1126	1.42495	1126	0.10878	1126	0.45737	1126	1.77881
1127	0.10344	1127	1.47693	1127	0.1282	1127	0.51199	1127	1.83915
1128	0.11191	1128	1.50132	1128	0.14911	1128	0.56594	1128	1.86846
1129	0.11936	1129	1.4922	1129	0.17094	1129	0.61712	1129	1.85999
1130	0.12522	1130	1.44919	1130	0.19277	1130	0.66238	1130	1.81306
1131	0.12904	1131	1.37806	1131	0.21353	1131	0.69857	1131	1.73379
1132	0.13066	1132	1.28812	1132	0.23245	1132	0.72373	1132	1.63252
1133	0.13017	1133	1.18872	1133	0.24917	1133	0.73753	1133	1.51997
1134	0.12789	1134	1.08689	1134	0.26367	1134	0.74088	1134	1.40457
1135	0.12434	1135	0.98692	1135	0.27596	1135	0.73527	1135	1.2915
1136	0.11998	1136	0.89092	1136	0.28604	1136	0.72231	1136	1.18333
1137	0.11507	1137	0.8	1137	0.29389	1137	0.70342	1137	1.08122
1138	0.10975	1138	0.71505	1138	0.29958	1138	0.67979	1138	0.98591
1139	0.10411	1139	0.63682	1139	0.30332	1139	0.65248	1139	0.89803
1140	0.09831	1140	0.56589	1140	0.30533	1140	0.62248	1140	0.81809
1141	0.09249	1141	0.5024	1141	0.30576	1141	0.59077	1141	0.74606
1142	0.08675	1142	0.44612	1142	0.30475	1142	0.55824	1142	0.68151
1143	0.08122	1143	0.39653	1143	0.3024	1143	0.52562	1143	0.62377
1144	0.07604	1144	0.35305	1144	0.29881	1144	0.49352	1144	0.57218
1145	0.07128	1145	0.3151	1145	0.29413	1145	0.46242	1145	0.52611
1146	0.06692	1146	0.2821	1146	0.2886	1146	0.43255	1146	0.48496
1147	0.0629	1147	0.25348	1147	0.28241	1147	0.40394	1147	0.44815
1148	0.0592	1148	0.22879	1148	0.27571	1148	0.37653	1148	0.41524
1149	0.05578	1149	0.20761	1149	0.26863	1149	0.3503	1149	0.3858
1150	0.05255	1150	0.18948	1150	0.26131	1150	0.32527	1150	0.35945
1151	0.0494	1151	0.17396	1151	0.25388	1151	0.30147	1151	0.33579
1152	0.04628	1152	0.16055	1152	0.24644	1152	0.27888	1152	0.31447
1153	0.04324	1153	0.14877	1153	0.23898	1153	0.2574	1153	0.29521
1154	0.04036	1154	0.13818	1154	0.23131	1154	0.23697	1154	0.27772
1155	0.03766	1155	0.12854	1155	0.22329	1155	0.2175	1155	0.26183
1156	0.03521	1156	0.11978	1156	0.21492	1156	0.19886	1156	0.24746
1157	0.03297	1157	0.11194	1157	0.20635	1157	0.18099	1157	0.23455
1158	0.03091	1158	0.10502	1158	0.19773	1158	0.16391	1158	0.22302
1159	0.02897	1159	0.09892	1159	0.18915	1159	0.14764	1159	0.21269
1160	0.02711	1160	0.09347	1160	0.18062	1160	0.13213	1160	0.20333
1161	0.02529	1161	0.08851	1161	0.17212	1161	0.11741	1161	0.19463
1162	0.02344	1162	0.08389	1162	0.16365	1162	0.10346	1162	0.18641
1163	0.02149	1163	0.0796	1163	0.15524	1163	0.09033	1163	0.17866
1164	0.01946	1164	0.07571	1164	0.14691	1164	0.07807	1164	0.17143
1165	0.0175	1165	0.07228	1165	0.13859	1165	0.06667	1165	0.16474
1166	0.01577	1166	0.06925	1166	0.13024	1166	0.05612	1166	0.15862
1167	0.01441	1167	0.06654	1167	0.12187	1167	0.04636	1167	0.15307
1168	0.01343	1168	0.06412	1168	0.11369	1168	0.03745	1168	0.1481
1169	0.01277	1169	0.06205	1169	0.10595	1169	0.0294	1169	0.14369
1170	0.01228	1170	0.06029	1170	0.09881	1170	0.02222	1170	0.13976
1171	0.01183	1171	0.05881	1171	0.09235	1171	0.01583	1171	0.13632
1172	0.01142	1172	0.0576	1172	0.08656	1172	0.01012	1172	0.13341
1173	0.01107	1173	0.05661	1173	0.08137	1173	0.00496	1173	0.13105
1174	0.01079	1174	0.0558	1174	0.07668	1174	0.000273645	1174	0.1292
1175	0.01061	1175	0.05511	1175	0.07244	1175	-0.00401	1175	0.12782
1176	0.01053	1176	0.05449	1176	0.06861	1176	-0.00796	1176	0.12691
1177	0.01059	1177	0.05389	1177	0.06517	1177	-0.01159	1177	0.12644
1178	0.0108	1178	0.0533	1178	0.06207	1178	-0.01489	1178	0.12625
1179	0.01114	1179	0.05268	1179	0.0593	1179	-0.01787	1179	0.12612
1180	0.01157	1180	0.05204	1180	0.0569	1180	-0.02052	1180	0.12596
1181	0.01206	1181	0.05146	1181	0.05499	1181	-0.02284	1181	0.12579
1182	0.01257	1182	0.05097	1182	0.05359	1182	-0.02494	1182	0.12562
1183	0.01302	1183	0.05053	1183	0.0525	1183	-0.02696	1183	0.1254
1184	0.01335	1184	0.04998	1184	0.05147	1184	-0.02897	1184	0.12511
1185	0.01351	1185	0.04929	1185	0.05029	1185	-0.03096	1185	0.12478
1186	0.01344	1186	0.04853	1186	0.04883	1186	-0.03282	1186	0.12441
1187	0.01308	1187	0.04766	1187	0.04706	1187	-0.03442	1187	0.12393
1188	0.01252	1188	0.04663	1188	0.04501	1188	-0.03579	1188	0.1233
1189	0.01191	1189	0.04545	1189	0.04275	1189	-0.037	1189	0.1226
1190	0.01137	1190	0.04417	1190	0.04033	1190	-0.03805	1190	0.12192
1191	0.0109	1191	0.0428	1191	0.03778	1191	-0.0389	1191	0.12129
1192	0.01049	1192	0.04141	1192	0.03511	1192	-0.03953	1192	0.12078
1193	0.01009	1193	0.04006	1193	0.03246	1193	-0.03996	1193	0.12047
1194	0.00974	1194	0.03874	1194	0.03003	1194	-0.04024	1194	0.12043
1195	0.00942	1195	0.03737	1195	0.02807	1195	-0.04037	1195	0.1206
1196	0.00907	1196	0.03589	1196	0.02664	1196	-0.04039	1196	0.12081
1197	0.00868	1197	0.03434	1197	0.02553	1197	-0.04032	1197	0.12101
1198	0.00828	1198	0.03284	1198	0.02448	1198	-0.04014	1198	0.12122
1199	0.0079	1199	0.03152	1199	0.0234	1199	-0.03983	1199	0.12153
1200	0.00761	1200	0.03036	1200	0.02242	1200	-0.03937	1200	0.12198
1201	0.00751	1201	0.02925	1201	0.02172	1201	-0.03885	1201	0.12251
1202	0.00773	1202	0.0282	1202	0.02138	1202	-0.03836	1202	0.12308
1203	0.00825	1203	0.02727	1203	0.02133	1203	-0.03792	1203	0.12371
1204	0.00903	1204	0.02649	1204	0.02146	1204	-0.0375	1204	0.12435
1205	0.00995	1205	0.02581	1205	0.02163	1205	-0.03715	1205	0.125
1206	0.01087	1206	0.0252	1206	0.02184	1206	-0.03689	1206	0.1257
1207	0.01167	1207	0.02462	1207	0.02219	1207	-0.03666	1207	0.1265
1208	0.01233	1208	0.02405	1208	0.02266	1208	-0.03644	1208	0.12733
1209	0.01288	1209	0.02346	1209	0.02307	1209	-0.03621	1209	0.12819
1210	0.01328	1210	0.02288	1210	0.0231	1210	-0.03598	1210	0.12907
1211	0.01346	1211	0.02234	1211	0.02263	1211	-0.03577	1211	0.13
1212	0.01337	1212	0.02182	1212	0.02183	1212	-0.03549	1212	0.13098
1213	0.01309	1213	0.02129	1213	0.021	1213	-0.03517	1213	0.13204
1214	0.01275	1214	0.02079	1214	0.02036	1214	-0.03487	1214	0.13315
1215	0.01244	1215	0.02039	1215	0.01996	1215	-0.03467	1215	0.13428
1216	0.01221	1216	0.02008	1216	0.01971	1216	-0.03454	1216	0.13545
1217	0.01194	1217	0.01968	1217	0.01949	1217	-0.03431	1217	0.13655
1218	0.01155	1218	0.0191	1218	0.01925	1218	-0.03389	1218	0.13751
1219	0.01096	1219	0.01841	1219	0.01912	1219	-0.03332	1219	0.13832
1220	0.01018	1220	0.01776	1220	0.01926	1220	-0.03269	1220	0.13902
1221	0.00932	1221	0.01727	1221	0.01971	1221	-0.03209	1221	0.13964
1222	0.00854	1222	0.01695	1222	0.0203	1222	-0.03155	1222	0.14019
1223	0.00795	1223	0.01668	1223	0.02084	1223	-0.03109	1223	0.14072
1224	0.0075	1224	0.01646	1224	0.02125	1224	-0.03071	1224	0.14121
1225	0.00711	1225	0.01631	1225	0.02157	1225	-0.03044	1225	0.14166
1226	0.00674	1226	0.01629	1226	0.02182	1226	-0.03029	1226	0.14211
1227	0.00644	1227	0.01639	1227	0.02205	1227	-0.03024	1227	0.14252
1228	0.00626	1228	0.01663	1228	0.02232	1228	-0.03028	1228	0.14282
1229	0.00621	1229	0.01697	1229	0.02263	1229	-0.03037	1229	0.14302
1230	0.00619	1230	0.01735	1230	0.02294	1230	-0.03044	1230	0.14314
1231	0.00614	1231	0.01782	1231	0.02324	1231	-0.03053	1231	0.14319
1232	0.00604	1232	0.01851	1232	0.02361	1232	-0.0307	1232	0.14319
1233	0.0059	1233	0.01945	1233	0.0241	1233	-0.03092	1233	0.14317
1234	0.00568	1234	0.02059	1234	0.02467	1234	-0.03111	1234	0.1431
1235	0.00541	1235	0.02182	1235	0.02519	1235	-0.03117	1235	0.14296
1236	0.00512	1236	0.02306	1236	0.02554	1236	-0.03111	1236	0.14276
1237	0.00482	1237	0.02423	1237	0.02583	1237	-0.031	1237	0.14247
1238	0.00452	1238	0.02537	1238	0.02627	1238	-0.03091	1238	0.14202
1239	0.00426	1239	0.0265	1239	0.02708	1239	-0.03084	1239	0.14137
1240	0.00415	1240	0.02759	1240	0.02834	1240	-0.03073	1240	0.14055
1241	0.00427	1241	0.0286	1241	0.02991	1241	-0.03055	1241	0.13963
1242	0.00458	1242	0.02958	1242	0.03159	1242	-0.0303	1242	0.1387
1243	0.00496	1243	0.03052	1243	0.03314	1243	-0.03003	1243	0.13787
1244	0.00526	1244	0.03144	1244	0.03454	1244	-0.02974	1244	0.13709
1245	0.0055	1245	0.03234	1245	0.03594	1245	-0.02941	1245	0.13631
1246	0.0057	1246	0.0332	1246	0.03741	1246	-0.02898	1246	0.13548
1247	0.00583	1247	0.03397	1247	0.03882	1247	-0.02845	1247	0.13466
1248	0.00586	1248	0.03461	1248	0.03998	1248	-0.02791	1248	0.13393
1249	0.00582	1249	0.03511	1249	0.04069	1249	-0.02742	1249	0.13325
1250	0.00582	1250	0.03551	1250	0.041	1250	-0.02696	1250	0.13256
1251	0.00593	1251	0.03589	1251	0.04104	1251	-0.02656	1251	0.1318
1252	0.00621	1252	0.0363	1252	0.04091	1252	-0.02621	1252	0.13095
1253	0.0066	1253	0.03676	1253	0.0406	1253	-0.0259	1253	0.13005
1254	0.00701	1254	0.03728	1254	0.04007	1254	-0.02561	1254	0.12913
1255	0.00728	1255	0.03786	1255	0.03938	1255	-0.02531	1255	0.12815
1256	0.00733	1256	0.03845	1256	0.03866	1256	-0.02498	1256	0.12712
1257	0.0071	1257	0.03901	1257	0.0381	1257	-0.02459	1257	0.126
1258	0.00668	1258	0.03948	1258	0.0377	1258	-0.02415	1258	0.12478
1259	0.00619	1259	0.03978	1259	0.03724	1259	-0.02374	1259	0.12347
1260	0.00572	1260	0.03995	1260	0.0364	1260	-0.0234	1260	0.12212
1261	0.00531	1261	0.0401	1261	0.03509	1261	-0.02322	1261	0.12079
1262	0.00504	1262	0.04034	1262	0.0334	1262	-0.02318	1262	0.11946
1263	0.00501	1263	0.04067	1263	0.03166	1263	-0.02326	1263	0.11818
1264	0.0052	1264	0.04102	1264	0.03023	1264	-0.0234	1264	0.117
1265	0.00544	1265	0.04132	1265	0.02936	1265	-0.02361	1265	0.11601
1266	0.00557	1266	0.04154	1266	0.02909	1266	-0.02389	1266	0.11525
1267	0.00547	1267	0.04169	1267	0.02931	1267	-0.02418	1267	0.11475
1268	0.00518	1268	0.04183	1268	0.02984	1268	-0.02442	1268	0.11443
1269	0.00474	1269	0.04198	1269	0.03042	1269	-0.0246	1269	0.11428
1270	0.00414	1270	0.04213	1270	0.03085	1270	-0.02473	1270	0.11427
1271	0.00344	1271	0.04226	1271	0.03102	1271	-0.02484	1271	0.11437
1272	0.00274	1272	0.04236	1272	0.0309	1272	-0.02494	1272	0.11453
1273	0.00212	1273	0.0425	1273	0.03061	1273	-0.02503	1273	0.11472
1274	0.00161	1274	0.04275	1274	0.03037	1274	-0.02512	1274	0.11493
1275	0.00123	1275	0.04315	1275	0.03045	1275	-0.02524	1275	0.11522
1276	0.00101	1276	0.04359	1276	0.03102	1276	-0.02536	1276	0.11562
1277	0.000870909	1277	0.04398	1277	0.03215	1277	-0.02548	1277	0.1161
1278	0.000693618	1278	0.0443	1278	0.03374	1278	-0.02559	1278	0.11658
1279	0.000379111	1279	0.04468	1279	0.03552	1279	-0.02566	1279	0.11697
1280	-5.45817e-05	1280	0.04516	1280	0.03717	1280	-0.02565	1280	0.11721
1281	-0.000520007	1281	0.04575	1281	0.03854	1281	-0.02551	1281	0.11722
1282	-0.000959371	1282	0.04645	1282	0.03961	1282	-0.02522	1282	0.11702
1283	-0.00137	1283	0.04728	1283	0.04047	1283	-0.02485	1283	0.11665
1284	-0.00172	1284	0.04821	1284	0.04131	1284	-0.02449	1284	0.11617
1285	-0.00189	1285	0.04923	1285	0.04241	1285	-0.02424	1285	0.11563
1286	-0.0018	1286	0.05035	1286	0.04388	1286	-0.02415	1286	0.11511
1287	-0.00145	1287	0.05148	1287	0.04568	1287	-0.0242	1287	0.11464
1288	-0.000983931	1288	0.05246	1288	0.04773	1288	-0.02431	1288	0.11422
1289	-0.000556338	1289	0.05319	1289	0.04997	1289	-0.02431	1289	0.11382
1290	-0.000309111	1290	0.05361	1290	0.05218	1290	-0.0241	1290	0.11338
1291	-0.000308405	1291	0.05376	1291	0.05404	1291	-0.02369	1291	0.1129
1292	-0.000488899	1292	0.05376	1292	0.05536	1292	-0.02318	1292	0.11241
1293	-0.000635296	1293	0.05366	1293	0.05619	1293	-0.02273	1293	0.11198
1294	-0.000595802	1294	0.05341	1294	0.05672	1294	-0.02243	1294	0.11167
1295	-0.000353627	1295	0.05298	1295	0.05713	1295	-0.02226	1295	0.11152
1296	2.10273e-05	1296	0.05239	1296	0.05748	1296	-0.02218	1296	0.11149
1297	0.00045841	1297	0.05164	1297	0.05772	1297	-0.02212	1297	0.11154
1298	0.000939967	1298	0.05071	1298	0.05772	1298	-0.02203	1298	0.11166
1299	0.00147	1299	0.04959	1299	0.05742	1299	-0.0219	1299	0.11187
1300	0.00202	1300	0.04829	1300	0.05672	1300	-0.02172	1300	0.11218
1301	0.00255	1301	0.04683	1301	0.05565	1301	-0.02153	1301	0.11261
1302	0.00304	1302	0.04524	1302	0.05437	1302	-0.02133	1302	0.11317
1303	0.00345	1303	0.04364	1303	0.05302	1303	-0.02119	1303	0.11385
1304	0.00376	1304	0.04213	1304	0.0516	1304	-0.02114	1304	0.11465
1305	0.00399	1305	0.04076	1305	0.05009	1305	-0.02119	1305	0.1156
1306	0.00418	1306	0.03955	1306	0.04853	1306	-0.0213	1306	0.11667
1307	0.00434	1307	0.03847	1307	0.04689	1307	-0.02142	1307	0.11778
1308	0.00445	1308	0.03747	1308	0.04504	1308	-0.0215	1308	0.11888
1309	0.00451	1309	0.03647	1309	0.0429	1309	-0.02153	1309	0.11997
1310	0.00456	1310	0.03545	1310	0.04043	1310	-0.02159	1310	0.12108
1311	0.0046	1311	0.03444	1311	0.03763	1311	-0.02174	1311	0.12222
1312	0.00469	1312	0.03352	1312	0.03467	1312	-0.02204	1312	0.12336
1313	0.00488	1313	0.03271	1313	0.03177	1313	-0.02243	1313	0.1245
1314	0.00512	1314	0.03203	1314	0.02907	1314	-0.02282	1314	0.12568
1315	0.00534	1315	0.03149	1315	0.02668	1315	-0.02313	1315	0.12686
1316	0.00553	1316	0.03107	1316	0.02462	1316	-0.02337	1316	0.12801
1317	0.00571	1317	0.03076	1317	0.02282	1317	-0.02357	1317	0.12906
1318	0.00588	1318	0.03052	1318	0.02123	1318	-0.02377	1318	0.12997
1319	0.00611	1319	0.03034	1319	0.01983	1319	-0.02399	1319	0.13073
1320	0.00647	1320	0.03022	1320	0.01867	1320	-0.0243	1320	0.13138
1321	0.00696	1321	0.03017	1321	0.01781	1321	-0.02473	1321	0.13198
1322	0.00754	1322	0.03014	1322	0.01732	1322	-0.02522	1322	0.13256
1323	0.00815	1323	0.03016	1323	0.01729	1323	-0.02571	1323	0.13313
1324	0.00877	1324	0.03037	1324	0.01773	1324	-0.0261	1324	0.1337
1325	0.0094	1325	0.03084	1325	0.01863	1325	-0.02637	1325	0.13429
1326	0.01001	1326	0.03149	1326	0.0199	1326	-0.02652	1326	0.13489
1327	0.01054	1327	0.03219	1327	0.02137	1327	-0.02662	1327	0.13549
1328	0.01087	1328	0.03285	1328	0.02283	1328	-0.02673	1328	0.13603
1329	0.01096	1329	0.03344	1329	0.02403	1329	-0.0269	1329	0.13648
1330	0.01094	1330	0.03398	1330	0.02481	1330	-0.02709	1330	0.13683
1331	0.01088	1331	0.03461	1331	0.02516	1331	-0.02726	1331	0.13709
1332	0.01083	1332	0.03542	1332	0.02517	1332	-0.02738	1332	0.13727
1333	0.01087	1333	0.03639	1333	0.02493	1333	-0.02747	1333	0.13746
1334	0.01105	1334	0.03752	1334	0.02453	1334	-0.02756	1334	0.13774
1335	0.01133	1335	0.03872	1335	0.02411	1335	-0.02757	1335	0.13808
1336	0.0116	1336	0.03996	1336	0.02379	1336	-0.02751	1336	0.13848
1337	0.01176	1337	0.04119	1337	0.02358	1337	-0.02738	1337	0.13889
1338	0.01174	1338	0.04237	1338	0.0235	1338	-0.02715	1338	0.13933
1339	0.01156	1339	0.04345	1339	0.02362	1339	-0.02679	1339	0.13978
1340	0.01128	1340	0.04447	1340	0.02405	1340	-0.02634	1340	0.14017
1341	0.01098	1341	0.04553	1341	0.02486	1341	-0.02585	1341	0.14049
1342	0.01071	1342	0.04664	1342	0.02613	1342	-0.02536	1342	0.14075
1343	0.01045	1343	0.04778	1343	0.02787	1343	-0.02484	1343	0.141
1344	0.0102	1344	0.04889	1344	0.03007	1344	-0.02434	1344	0.14124
1345	0.00996	1345	0.04991	1345	0.03263	1345	-0.02388	1345	0.14145
1346	0.00978	1346	0.05071	1346	0.03542	1346	-0.02343	1346	0.14164
1347	0.00972	1347	0.05129	1347	0.03837	1347	-0.02298	1347	0.14185
1348	0.0097	1348	0.05172	1348	0.04134	1348	-0.02247	1348	0.14209
1349	0.00962	1349	0.05206	1349	0.04414	1349	-0.02189	1349	0.14231
1350	0.00937	1350	0.05235	1350	0.04661	1350	-0.0213	1350	0.14249
1351	0.00898	1351	0.05258	1351	0.0487	1351	-0.02071	1351	0.14259
1352	0.00852	1352	0.05277	1352	0.05044	1352	-0.0201	1352	0.14256
1353	0.00811	1353	0.05292	1353	0.05181	1353	-0.01953	1353	0.1424
1354	0.00777	1354	0.05301	1354	0.05264	1354	-0.01905	1354	0.14212
1355	0.00748	1355	0.05294	1355	0.05281	1355	-0.01862	1355	0.14182
1356	0.00718	1356	0.05261	1356	0.05233	1356	-0.01814	1356	0.14156
1357	0.00692	1357	0.05206	1357	0.05132	1357	-0.01753	1357	0.14135
1358	0.00679	1358	0.05139	1358	0.05	1358	-0.01679	1358	0.14119
1359	0.00687	1359	0.05077	1359	0.04859	1359	-0.01589	1359	0.14118
1360	0.00702	1360	0.05112	1360	0.04716	1360	-0.01496	1360	0.14242
1361	0.007	1361	0.05581	1361	0.04559	1361	-0.01444	1361	0.1489
1362	0.00669	1362	0.07144	1362	0.04365	1362	-0.01486	1362	0.16844
1363	0.00631	1363	0.10635	1363	0.04135	1363	-0.01613	1363	0.21079
1364	0.00642	1364	0.1669	1364	0.03911	1364	-0.01684	1364	0.28333
1365	0.00764	1365	0.25406	1365	0.03761	1365	-0.01426	1365	0.38703
1366	0.01047	1366	0.36289	1366	0.03748	1366	-0.00544	1366	0.51608
1367	0.0151	1367	0.48499	1367	0.03906	1367	0.01159	1367	0.66078
1368	0.02144	1368	0.61182	1368	0.04248	1368	0.03728	1368	0.81123
1369	0.02916	1369	0.73698	1369	0.04771	1369	0.07084	1369	0.95978
1370	0.03794	1370	0.85686	1370	0.05461	1370	0.11082	1370	1.10174
1371	0.04745	1371	0.96989	1371	0.06298	1371	0.15572	1371	1.23487
1372	0.05733	1372	1.07551	1372	0.07261	1372	0.20424	1372	1.35837
1373	0.06724	1373	1.17339	1373	0.08338	1373	0.25529	1373	1.47206
1374	0.07692	1374	1.26316	1374	0.09515	1374	0.30792	1374	1.57587
1375	0.08629	1375	1.34363	1375	0.10791	1375	0.36137	1375	1.66882
1376	0.09536	1376	1.4114	1376	0.12167	1376	0.41519	1376	1.74712
1377	0.10408	1377	1.46014	1377	0.13657	1377	0.46909	1377	1.80337
1378	0.11223	1378	1.48211	1378	0.15258	1378	0.52229	1378	1.82842
1379	0.11935	1379	1.47168	1379	0.1693	1379	0.57285	1379	1.81566
1380	0.12489	1380	1.42858	1380	0.18602	1380	0.6178	1380	1.7649
1381	0.12841	1381	1.35838	1381	0.20196	1381	0.65409	1381	1.68272
1382	0.12974	1382	1.27003	1382	0.21651	1382	0.67975	1382	1.57948
1383	0.1291	1383	1.17259	1383	0.22943	1383	0.69438	1383	1.46571
1384	0.12682	1384	1.07298	1384	0.24073	1384	0.69881	1384	1.34963
1385	0.12323	1385	0.97532	1385	0.25054	1385	0.69447	1385	1.23649
1386	0.11866	1386	0.88166	1386	0.25902	1386	0.68289	1386	1.1291
1387	0.11339	1387	0.79296	1387	0.26629	1387	0.66547	1387	1.02872
1388	0.10771	1388	0.70986	1388	0.27244	1388	0.64344	1388	0.93584
1389	0.10186	1389	0.63293	1389	0.27755	1389	0.61783	1389	0.85055
1390	0.09604	1390	0.56269	1390	0.28173	1390	0.58964	1390	0.77289
1391	0.09041	1391	0.49941	1391	0.28505	1391	0.55977	1391	0.70281
1392	0.08513	1392	0.44298	1392	0.2875	1392	0.52913	1392	0.64011
1393	0.08026	1393	0.39291	1393	0.28903	1393	0.49849	1393	0.58438
1394	0.07587	1394	0.34852	1394	0.28956	1394	0.46839	1394	0.53507
1395	0.07199	1395	0.30919	1395	0.28904	1395	0.43911	1395	0.4915
1396	0.06864	1396	0.27442	1396	0.28761	1396	0.41078	1396	0.453
1397	0.06567	1397	0.24379	1397	0.28557	1397	0.38343	1397	0.41903
1398	0.06285	1398	0.21686	1398	0.28319	1398	0.35712	1398	0.38905
1399	0.05996	1399	0.19321	1399	0.28059	1399	0.33196	1399	0.36251
1400	0.05698	1400	0.17237	1400	0.27778	1400	0.30801	1400	0.33882
1401	0.05395	1401	0.15395	1401	0.27462	1401	0.28528	1401	0.31745
1402	0.05097	1402	0.13762	1402	0.27102	1402	0.26363	1402	0.298
1403	0.04804	1403	0.12312	1403	0.26691	1403	0.24292	1403	0.28026
1404	0.04522	1404	0.11019	1404	0.26229	1404	0.22304	1404	0.26424
1405	0.04255	1405	0.09865	1405	0.25707	1405	0.20404	1405	0.24989
1406	0.04007	1406	0.08833	1406	0.25123	1406	0.18608	1406	0.23711
1407	0.03771	1407	0.07906	1407	0.24477	1407	0.16921	1407	0.22565
1408	0.03538	1408	0.07068	1408	0.23777	1408	0.15342	1408	0.21521
1409	0.03297	1409	0.0631	1409	0.23044	1409	0.13867	1409	0.20561
1410	0.03044	1410	0.05622	1410	0.22293	1410	0.12492	1410	0.19679
1411	0.02781	1411	0.04996	1411	0.21527	1411	0.11215	1411	0.18877
1412	0.02522	1412	0.0443	1412	0.20734	1412	0.10035	1412	0.18155
1413	0.02285	1413	0.03919	1413	0.19905	1413	0.08946	1413	0.17506
1414	0.02083	1414	0.03462	1414	0.19045	1414	0.07943	1414	0.16922
1415	0.01921	1415	0.03064	1415	0.18179	1415	0.07028	1415	0.16396
1416	0.01795	1416	0.02719	1416	0.17341	1416	0.06199	1416	0.15928
1417	0.01699	1417	0.02419	1417	0.16553	1417	0.05458	1417	0.15517
1418	0.01631	1418	0.02154	1418	0.15807	1418	0.048	1418	0.15159
1419	0.01589	1419	0.01925	1419	0.15093	1419	0.04226	1419	0.14847
1420	0.01565	1420	0.01736	1420	0.1441	1420	0.03726	1420	0.14568
1421	0.01548	1421	0.01578	1421	0.13765	1421	0.03289	1421	0.14316
1422	0.01527	1422	0.0145	1422	0.13162	1422	0.02901	1422	0.14094
1423	0.01506	1423	0.01349	1423	0.12604	1423	0.02554	1423	0.13916
1424	0.01491	1424	0.01275	1424	0.12091	1424	0.02243	1424	0.1378
1425	0.01484	1425	0.01222	1425	0.11623	1425	0.01971	1425	0.13682
1426	0.0149	1426	0.01185	1426	0.11204	1426	0.01735	1426	0.13611
1427	0.01503	1427	0.01158	1427	0.10835	1427	0.01535	1427	0.13558
1428	0.01512	1428	0.01138	1428	0.10508	1428	0.01369	1428	0.13518
1429	0.01512	1429	0.0112	1429	0.10211	1429	0.01228	1429	0.13492
1430	0.01505	1430	0.01103	1430	0.09928	1430	0.01101	1430	0.13478
1431	0.01487	1431	0.01085	1431	0.09637	1431	0.0098	1431	0.13476
1432	0.01461	1432	0.01062	1432	0.09321	1432	0.00867	1432	0.13487
1433	0.01426	1433	0.01035	1433	0.08978	1433	0.0077	1433	0.13508
1434	0.01381	1434	0.00998	1434	0.08629	1434	0.00687	1434	0.13536
1435	0.01334	1435	0.00947	1435	0.08291	1435	0.00609	1435	0.13572
1436	0.01289	1436	0.00882	1436	0.07965	1436	0.00526	1436	0.13613
1437	0.01251	1437	0.00812	1437	0.07638	1437	0.00441	1437	0.13651
1438	0.01215	1438	0.00741	1438	0.07302	1438	0.00358	1438	0.13679
1439	0.01182	1439	0.00667	1439	0.06955	1439	0.0028	1439	0.13698
1440	0.01152	1440	0.00595	1440	0.06605	1440	0.00206	1440	0.13706
1441	0.01124	1441	0.0053	1441	0.06266	1441	0.00139	1441	0.13705
1442	0.01097	1442	0.0047	1442	0.0595	1442	0.00076096	1442	0.13698
1443	0.01075	1443	0.00411	1443	0.05663	1443	0.000140612	1443	0.1369
1444	0.01054	1444	0.00356	1444	0.05402	1444	-0.000471597	1444	0.13689
1445	0.01027	1445	0.00308	1445	0.05166	1445	-0.00102	1445	0.13697
1446	0.00991	1446	0.0027	1446	0.04962	1446	-0.00142	1446	0.13711
1447	0.00949	1447	0.0025	1447	0.04792	1447	-0.00164	1447	0.13732
1448	0.00908	1448	0.0025	1448	0.04657	1448	-0.00167	1448	0.13757
1449	0.00876	1449	0.00268	1449	0.04549	1449	-0.00151	1449	0.13779
1450	0.00851	1450	0.00303	1450	0.04451	1450	-0.00113	1450	0.13793
1451	0.00832	1451	0.00349	1451	0.04358	1451	-0.000549784	1451	0.13805
1452	0.00821	1452	0.00399	1452	0.04274	1452	0.00021269	1452	0.13826
1453	0.00823	1453	0.00456	1453	0.04211	1453	0.00121	1453	0.13858
1454	0.00831	1454	0.00518	1454	0.0417	1454	0.00251	1454	0.13901
1455	0.00837	1455	0.00587	1455	0.04152	1455	0.00411	1455	0.13954
1456	0.0084	1456	0.00664	1456	0.04154	1456	0.0059	1456	0.14014
1457	0.00841	1457	0.00752	1457	0.04171	1457	0.00779	1457	0.14079
1458	0.00847	1458	0.00846	1458	0.04202	1458	0.0097	1458	0.14143
1459	0.00861	1459	0.00936	1459	0.04238	1459	0.0117	1459	0.14201
1460	0.00889	1460	0.01019	1460	0.04266	1460	0.0138	1460	0.14252
1461	0.00938	1461	0.01093	1461	0.04272	1461	0.01596	1461	0.14295
1462	0.01007	1462	0.01152	1462	0.04255	1462	0.01805	1462	0.14327
1463	0.01093	1463	0.01194	1463	0.0422	1463	0.01995	1463	0.14344
1464	0.01184	1464	0.01218	1464	0.04176	1464	0.02166	1464	0.14351
1465	0.01272	1465	0.01231	1465	0.04142	1465	0.02324	1465	0.14362
1466	0.01352	1466	0.01245	1466	0.04125	1466	0.02477	1466	0.14377
1467	0.01421	1467	0.01265	1467	0.04116	1467	0.02631	1467	0.14395
1468	0.01474	1468	0.01289	1468	0.0409	1468	0.02777	1468	0.14408
1469	0.0151	1469	0.01314	1469	0.04034	1469	0.02905	1469	0.14414
1470	0.01533	1470	0.01333	1470	0.03949	1470	0.03009	1470	0.14415
1471	0.01548	1471	0.01338	1471	0.03837	1471	0.03096	1471	0.14411
1472	0.01562	1472	0.01325	1472	0.03708	1472	0.03179	1472	0.14406
1473	0.01573	1473	0.01304	1473	0.03575	1473	0.03265	1473	0.14405
1474	0.0158	1474	0.01283	1474	0.03446	1474	0.0335	1474	0.14408
1475	0.01584	1475	0.01259	1475	0.03329	1475	0.03424	1475	0.14418
1476	0.01584	1476	0.0123	1476	0.03225	1476	0.03482	1476	0.14435
1477	0.01568	1477	0.01199	1477	0.03127	1477	0.03527	1477	0.14464
1478	0.01531	1478	0.01165	1478	0.03019	1478	0.0357	1478	0.14506
1479	0.01474	1479	0.01132	1479	0.02897	1479	0.03613	1479	0.14559
1480	0.01409	1480	0.01095	1480	0.02764	1480	0.03659	1480	0.14613
1481	0.01342	1481	0.01048	1481	0.02635	1481	0.03698	1481	0.1466
1482	0.01277	1482	0.00983	1482	0.02534	1482	0.03719	1482	0.14693
1483	0.01222	1483	0.00898	1483	0.02489	1483	0.03722	1483	0.14714
1484	0.01182	1484	0.00796	1484	0.02508	1484	0.03711	1484	0.14728
1485	0.01163	1485	0.00685	1485	0.02568	1485	0.0369	1485	0.14741
1486	0.01165	1486	0.00572	1486	0.02631	1486	0.03657	1486	0.14755
1487	0.01185	1487	0.00458	1487	0.02668	1487	0.03606	1487	0.14771
1488	0.01218	1488	0.00344	1488	0.02666	1488	0.03535	1488	0.14785
1489	0.01253	1489	0.00232	1489	0.02635	1489	0.0345	1489	0.14798
1490	0.01274	1490	0.00126	1490	0.02595	1490	0.03365	1490	0.1481
1491	0.01276	1491	0.000260115	1491	0.02557	1491	0.03289	1491	0.1482
1492	0.01263	1492	-0.000758177	1492	0.02537	1492	0.03229	1492	0.14819
1493	0.01239	1493	-0.00184	1493	0.02548	1493	0.03182	1493	0.14809
1494	0.01209	1494	-0.00299	1494	0.02589	1494	0.03136	1494	0.14793
1495	0.01174	1495	-0.00414	1495	0.02647	1495	0.03079	1495	0.1478
1496	0.01139	1496	-0.00525	1496	0.02707	1496	0.03013	1496	0.14771
1497	0.01115	1497	-0.00625	1497	0.02762	1497	0.02946	1497	0.14766
1498	0.01099	1498	-0.00709	1498	0.02809	1498	0.02882	1498	0.14762
1499	0.01086	1499	-0.00777	1499	0.02846	1499	0.02827	1499	0.14756
1500	0.01065	1500	-0.00835	1500	0.0288	1500	0.02792	1500	0.14752
1501	0.01032	1501	-0.00883	1501	0.02919	1501	0.0278	1501	0.14757
1502	0.00982	1502	-0.00923	1502	0.02973	1502	0.02792	1502	0.14771
1503	0.0092	1503	-0.00957	1503	0.03052	1503	0.02826	1503	0.1479
1504	0.00858	1504	-0.00993	1504	0.03159	1504	0.02879	1504	0.14806
1505	0.00811	1505	-0.01034	1505	0.03286	1505	0.02939	1505	0.14811
1506	0.00783	1506	-0.01079	1506	0.03422	1506	0.02994	1506	0.14805
1507	0.00775	1507	-0.01123	1507	0.03552	1507	0.03039	1507	0.14794
1508	0.00786	1508	-0.01161	1508	0.03651	1508	0.03072	1508	0.1478
1509	0.00817	1509	-0.01192	1509	0.03703	1509	0.03095	1509	0.14764
1510	0.00859	1510	-0.0121	1510	0.03706	1510	0.03115	1510	0.14746
1511	0.00903	1511	-0.01213	1511	0.03673	1511	0.03138	1511	0.14721
1512	0.00937	1512	-0.01205	1512	0.03623	1512	0.03166	1512	0.14689
1513	0.00956	1513	-0.01194	1513	0.03574	1513	0.0319	1513	0.14645
1514	0.00961	1514	-0.01177	1514	0.03534	1514	0.03206	1514	0.14589
1515	0.00955	1515	-0.01154	1515	0.03497	1515	0.03201	1515	0.14515
1516	0.00946	1516	-0.01119	1516	0.03458	1516	0.03171	1516	0.14426
1517	0.00937	1517	-0.01066	1517	0.03416	1517	0.03116	1517	0.14322
1518	0.00931	1518	-0.0099	1518	0.03374	1518	0.03032	1518	0.14207
1519	0.00921	1519	-0.00894	1519	0.03328	1519	0.02919	1519	0.14089
1520	0.00901	1520	-0.00782	1520	0.03276	1520	0.0278	1520	0.13979
1521	0.00873	1521	-0.00657	1521	0.03218	1521	0.02622	1521	0.13879
1522	0.00846	1522	-0.0052	1522	0.0316	1522	0.02451	1522	0.13788
1523	0.00828	1523	-0.00371	1523	0.03115	1523	0.02279	1523	0.13704
1524	0.0082	1524	-0.00208	1524	0.03092	1524	0.02113	1524	0.13619
1525	0.0082	1525	-0.000405028	1525	0.03093	1525	0.01947	1525	0.13535
1526	0.00826	1526	0.00113	1526	0.03118	1526	0.01771	1526	0.1346
1527	0.00832	1527	0.00247	1527	0.03159	1527	0.01586	1527	0.13399
1528	0.00839	1528	0.00369	1528	0.03205	1528	0.01408	1528	0.13353
1529	0.00855	1529	0.00486	1529	0.0325	1529	0.01244	1529	0.13318
1530	0.00883	1530	0.00602	1530	0.03302	1530	0.01096	1530	0.13284
1531	0.00917	1531	0.00713	1531	0.03374	1531	0.00962	1531	0.1325
1532	0.00957	1532	0.00807	1532	0.0346	1532	0.00838	1532	0.13222
1533	0.01001	1533	0.00882	1533	0.03538	1533	0.00721	1533	0.13207
1534	0.01053	1534	0.00943	1534	0.03596	1534	0.00616	1534	0.13198
1535	0.01113	1535	0.00996	1535	0.03635	1535	0.00528	1535	0.13186
1536	0.0118	1536	0.01045	1536	0.03661	1536	0.00462	1536	0.13171
1537	0.01244	1537	0.01089	1537	0.03684	1537	0.00416	1537	0.13156
1538	0.01291	1538	0.01133	1538	0.03718	1538	0.00379	1538	0.13145
1539	0.01311	1539	0.01169	1539	0.03779	1539	0.00342	1539	0.1314
1540	0.01301	1540	0.01197	1540	0.03869	1540	0.00305	1540	0.13141
1541	0.01271	1541	0.01224	1541	0.03969	1541	0.00275	1541	0.13145
1542	0.0124	1542	0.01256	1542	0.04059	1542	0.0025	1542	0.13152
1543	0.01222	1543	0.01293	1543	0.04128	1543	0.00224	1543	0.13164
1544	0.0122	1544	0.01326	1544	0.04183	1544	0.00189	1544	0.13191
1545	0.01234	1545	0.0135	1545	0.04236	1545	0.0014	1545	0.13239
1546	0.01252	1546	0.01372	1546	0.04298	1546	0.000803861	1546	0.13299
1547	0.0126	1547	0.01396	1547	0.04386	1547	0.000152377	1547	0.13359
1548	0.01249	1548	0.0142	1548	0.04511	1548	-0.000517309	1548	0.13415
1549	0.01222	1549	0.01439	1549	0.04666	1549	-0.00119	1549	0.13474
1550	0.01186	1550	0.01449	1550	0.04841	1550	-0.00191	1550	0.1354
1551	0.01147	1551	0.01446	1551	0.0502	1551	-0.0028	1551	0.13606
1552	0.01112	1552	0.01433	1552	0.05195	1552	-0.0039	1552	0.13666
1553	0.01084	1553	0.01409	1553	0.05352	1553	-0.00517	1553	0.13721
1554	0.01069	1554	0.01375	1554	0.05475	1554	-0.0066	1554	0.13776
1555	0.01072	1555	0.01333	1555	0.05562	1555	-0.00822	1555	0.13826
1556	0.01091	1556	0.01284	1556	0.05625	1556	-0.01003	1556	0.13869
1557	0.01119	1557	0.01228	1557	0.05675	1557	-0.01193	1557	0.13911
1558	0.01145	1558	0.01162	1558	0.05722	1558	-0.01383	1558	0.13955
1559	0.01163	1559	0.01085	1559	0.05761	1559	-0.0157	1559	0.13998
1560	0.01168	1560	0.01001	1560	0.05784	1560	-0.01746	1560	0.14037
1561	0.01167	1561	0.00909	1561	0.05777	1561	-0.01907	1561	0.14072
1562	0.01171	1562	0.00808	1562	0.05725	1562	-0.02047	1562	0.14098
1563	0.01188	1563	0.00698	1563	0.05625	1563	-0.02164	1563	0.14113
1564	0.01212	1564	0.00584	1564	0.05491	1564	-0.02265	1564	0.14119
1565	0.01236	1565	0.0047	1565	0.05346	1565	-0.0235	1565	0.14125
1566	0.01258	1566	0.00359	1566	0.05215	1566	-0.02416	1566	0.14143
1567	0.01286	1567	0.00252	1567	0.051	1567	-0.02465	1567	0.14168
1568	0.01324	1568	0.00145	1568	0.04993	1568	-0.025	1568	0.14189
1569	0.01367	1569	0.000386702	1569	0.0489	1569	-0.02512	1569	0.14197
1570	0.01407	1570	-0.000663916	1570	0.04793	1570	-0.02485	1570	0.14194
1571	0.01438	1571	-0.00171	1571	0.0471	1571	-0.02416	1571	0.14178
1572	0.01454	1572	-0.00274	1572	0.04647	1572	-0.02318	1572	0.1415
1573	0.01453	1573	-0.00374	1573	0.04606	1573	-0.02203	1573	0.14108
1574	0.01436	1574	-0.00475	1574	0.04587	1574	-0.02083	1574	0.14054
1575	0.01407	1575	-0.00585	1575	0.04583	1575	-0.01968	1575	0.13991
1576	0.01374	1576	-0.00698	1576	0.04581	1576	-0.01866	1576	0.13917
1577	0.01342	1577	-0.00808	1577	0.04571	1577	-0.01777	1577	0.13841
1578	0.01315	1578	-0.00905	1578	0.04545	1578	-0.017	1578	0.13768
1579	0.01296	1579	-0.00986	1579	0.04496	1579	-0.01638	1579	0.13693
1580	0.01287	1580	-0.01055	1580	0.04429	1580	-0.01593	1580	0.13612
1581	0.01279	1581	-0.01119	1581	0.04356	1581	-0.01561	1581	0.13516
1582	0.01258	1582	-0.01179	1582	0.04299	1582	-0.01536	1582	0.13415
1583	0.01218	1583	-0.01231	1583	0.04271	1583	-0.01509	1583	0.13321
1584	0.01162	1584	-0.01269	1584	0.04259	1584	-0.01482	1584	0.13239
1585	0.01099	1585	-0.01287	1585	0.04227	1585	-0.0146	1585	0.13167
1586	0.0104	1586	-0.01284	1586	0.04156	1586	-0.01446	1586	0.13102
1587	0.00989	1587	-0.01259	1587	0.04053	1587	-0.01443	1587	0.13046
1588	0.00953	1588	-0.0122	1588	0.0394	1588	-0.01451	1588	0.12998
1589	0.00938	1589	-0.01168	1589	0.03826	1589	-0.01468	1589	0.12958
1590	0.00945	1590	-0.01104	1590	0.03713	1590	-0.01492	1590	0.12925
1591	0.00966	1591	-0.0103	1591	0.03606	1591	-0.01518	1591	0.12902
1592	0.00987	1592	-0.00954	1592	0.03518	1592	-0.01541	1592	0.12889
1593	0.00999	1593	-0.00878	1593	0.03462	1593	-0.01558	1593	0.12884
1594	0.00997	1594	-0.00797	1594	0.03438	1594	-0.01561	1594	0.12882
1595	0.00982	1595	-0.00702	1595	0.03423	1595	-0.01549	1595	0.12877
1596	0.00964	1596	-0.00586	1596	0.03379	1596	-0.01526	1596	0.12872
1597	0.00955	1597	-0.00456	1597	0.03285	1597	-0.01499	1597	0.1287
1598	0.00959	1598	-0.00328	1598	0.03154	1598	-0.01478	1598	0.12862
1599	0.00977	1599	-0.00209	1599	0.03037	1599	-0.0147	1599	0.12845
1600	0.01006	1600	-0.00101	1600	0.0298	1600	-0.01479	1600	0.12818
1601	0.01036	1601	-3.4981e-05	1601	0.02983	1601	-0.01508	1601	0.12785
1602	0.01071	1602	0.000874071	1602	0.03015	1602	-0.01547	1602	0.12751
1603	0.01113	1603	0.0018	1603	0.03042	1603	-0.01589	1603	0.12721
1604	0.01157	1604	0.00282	1604	0.03042	1604	-0.01627	1604	0.12696
1605	0.01194	1605	0.0039	1605	0.03008	1605	-0.01656	1605	0.12677
1606	0.0122	1606	0.00501	1606	0.02955	1606	-0.01675	1606	0.12661
1607	0.01233	1607	0.00612	1607	0.02898	1607	-0.01694	1607	0.12643
1608	0.01232	1608	0.00721	1608	0.02842	1608	-0.01724	1608	0.12618
1609	0.01218	1609	0.0083	1609	0.0279	1609	-0.01766	1609	0.12607
1610	0.01193	1610	0.01018	1610	0.02735	1610	-0.01827	1610	0.12728
1611	0.01154	1611	0.016	1611	0.02658	1611	-0.01941	1611	0.13368
1612	0.01103	1612	0.03222	1612	0.02526	1612	-0.02145	1612	0.15249
1613	0.01057	1613	0.06707	1613	0.02312	1613	-0.02421	1613	0.19268
1614	0.01061	1614	0.12693	1614	0.02021	1614	-0.02629	1614	0.26119
1615	0.01171	1615	0.21293	1615	0.01711	1615	-0.02506	1615	0.35939
1616	0.01443	1616	0.3204	1616	0.01476	1616	-0.01763	1616	0.48232
1617	0.01895	1617	0.44122	1617	0.01397	1617	-0.00205	1617	0.62093
1618	0.02512	1618	0.56702	1618	0.01508	1618	0.0222	1618	0.76555
1619	0.03263	1619	0.69154	1619	0.0181	1619	0.05443	1619	0.90853
1620	0.04111	1620	0.81126	1620	0.02281	1620	0.09327	1620	1.0452
1621	0.05024	1621	0.92454	1621	0.02885	1621	0.13724	1621	1.17338
1622	0.05978	1622	1.03067	1622	0.03592	1622	0.18508	1622	1.29236
1623	0.06958	1623	1.12917	1623	0.04387	1623	0.23572	1623	1.40203
1624	0.0795	1624	1.21947	1624	0.05266	1624	0.28823	1624	1.50227
1625	0.08941	1625	1.30037	1625	0.06242	1625	0.34179	1625	1.59211
1626	0.09919	1626	1.36875	1626	0.07338	1626	0.39589	1626	1.66812
1627	0.10873	1627	1.41862	1627	0.08574	1627	0.45012	1627	1.72366
1628	0.11772	1628	1.44246	1628	0.09944	1628	0.5037	1628	1.75055
1629	0.12568	1629	1.43462	1629	0.11398	1629	0.55478	1629	1.74262
1630	0.13195	1630	1.3947	1630	0.12853	1630	0.60044	1630	1.69922
1631	0.13592	1631	1.32796	1631	0.14212	1631	0.63761	1631	1.62586
1632	0.13741	1632	1.24314	1632	0.15405	1632	0.66417	1632	1.53201
1633	0.13663	1633	1.1491	1633	0.16406	1633	0.67951	1633	1.42773
1634	0.134	1634	1.05259	1634	0.1723	1634	0.68437	1634	1.3211
1635	0.13002	1635	0.95762	1635	0.17913	1635	0.68019	1635	1.21721
1636	0.1251	1636	0.86627	1636	0.18487	1636	0.66857	1636	1.11868
1637	0.11958	1637	0.7796	1637	0.18964	1637	0.65097	1637	1.02665
1638	0.11373	1638	0.69843	1638	0.19346	1638	0.62862	1638	0.94157
1639	0.10774	1639	0.62355	1639	0.19633	1639	0.60256	1639	0.86362
1640	0.10179	1640	0.55549	1640	0.19828	1640	0.57377	1640	0.7928
1641	0.09596	1641	0.49435	1641	0.19946	1641	0.54317	1641	0.72889
1642	0.09034	1642	0.43987	1642	0.20005	1642	0.5117	1642	0.67149
1643	0.08499	1643	0.39158	1643	0.20026	1643	0.48017	1643	0.62009
1644	0.07996	1644	0.34894	1644	0.20028	1644	0.44918	1644	0.5741
1645	0.0753	1645	0.31138	1645	0.20022	1645	0.41917	1645	0.5329
1646	0.07109	1646	0.27836	1646	0.20013	1646	0.39044	1646	0.49598
1647	0.06733	1647	0.2494	1647	0.19998	1647	0.36321	1647	0.46296
1648	0.06398	1648	0.22401	1648	0.1997	1648	0.33759	1648	0.43349
1649	0.06097	1649	0.20169	1649	0.19914	1649	0.31358	1649	0.40719
1650	0.0582	1650	0.18209	1650	0.19824	1650	0.29105	1650	0.38358
1651	0.0556	1651	0.16485	1651	0.19702	1651	0.2699	1651	0.36223
1652	0.0531	1652	0.14962	1652	0.19565	1652	0.25005	1652	0.34276
1653	0.05061	1653	0.13611	1653	0.19431	1653	0.23151	1653	0.32503
1654	0.04809	1654	0.12414	1654	0.19309	1654	0.21425	1654	0.30893
1655	0.04551	1655	0.11356	1655	0.19192	1655	0.1982	1655	0.29433
1656	0.04292	1656	0.10423	1656	0.19068	1656	0.1833	1656	0.28103
1657	0.04038	1657	0.09602	1657	0.18923	1657	0.16949	1657	0.26875
1658	0.03794	1658	0.08881	1658	0.18743	1658	0.15671	1658	0.25726
1659	0.03564	1659	0.08242	1659	0.18514	1659	0.14488	1659	0.24638
1660	0.03348	1660	0.07669	1660	0.18223	1660	0.13395	1660	0.2361
1661	0.03146	1661	0.07152	1661	0.17864	1661	0.12383	1661	0.22645
1662	0.02955	1662	0.06682	1662	0.17439	1662	0.11441	1662	0.21751
1663	0.02776	1663	0.06254	1663	0.16959	1663	0.10563	1663	0.20932
1664	0.02607	1664	0.05874	1664	0.16441	1664	0.09754	1664	0.20189
1665	0.02446	1665	0.05542	1665	0.15907	1665	0.0902	1665	0.1953
1666	0.02296	1666	0.05249	1666	0.15373	1666	0.08362	1666	0.18961
1667	0.02162	1667	0.04992	1667	0.14847	1667	0.07772	1667	0.1848
1668	0.02048	1668	0.04768	1668	0.1433	1668	0.07238	1668	0.18069
1669	0.01957	1669	0.0457	1669	0.13819	1669	0.06758	1669	0.17715
1670	0.0189	1670	0.04392	1670	0.13315	1670	0.06334	1670	0.1741
1671	0.01842	1671	0.04234	1671	0.12821	1671	0.05968	1671	0.17154
1672	0.01808	1672	0.04097	1672	0.12342	1672	0.05654	1672	0.1694
1673	0.01791	1673	0.03984	1673	0.11878	1673	0.05382	1673	0.16741
1674	0.01791	1674	0.03893	1674	0.11427	1674	0.05142	1674	0.16528
1675	0.01803	1675	0.03822	1675	0.10984	1675	0.04937	1675	0.16278
1676	0.01814	1676	0.03766	1676	0.10552	1676	0.04765	1676	0.15984
1677	0.01815	1677	0.03728	1677	0.10136	1677	0.04621	1677	0.15644
1678	0.01802	1678	0.03711	1678	0.09744	1678	0.045	1678	0.15248
1679	0.01777	1679	0.03709	1679	0.09386	1679	0.04398	1679	0.14772
1680	0.01748	1680	0.03711	1680	0.09062	1680	0.04311	1680	0.14204
1681	0.01713	1681	0.03718	1681	0.0876	1681	0.04238	1681	0.1355
1682	0.01667	1682	0.03736	1682	0.08462	1682	0.04175	1682	0.1282
1683	0.01611	1683	0.03767	1683	0.08154	1683	0.04115	1683	0.12039
1684	0.01551	1684	0.03808	1684	0.07836	1684	0.04046	1684	0.11245
1685	0.0149	1685	0.03854	1685	0.07507	1685	0.03964	1685	0.10457
1686	0.01431	1686	0.03901	1686	0.07171	1686	0.03869	1686	0.09679
1687	0.01369	1687	0.03945	1687	0.06836	1687	0.03765	1687	0.0891
1688	0.01294	1688	0.03983	1688	0.06521	1688	0.03656	1688	0.08174
1689	0.01206	1689	0.04019	1689	0.06249	1689	0.03553	1689	0.07512
1690	0.01113	1690	0.04055	1690	0.06038	1690	0.03454	1690	0.0695
1691	0.01024	1691	0.04093	1691	0.05896	1691	0.03353	1691	0.0649
1692	0.00943	1692	0.04122	1692	0.05813	1692	0.03249	1692	0.06123
1693	0.00873	1693	0.04136	1693	0.05753	1693	0.0314	1693	0.05848
1694	0.00813	1694	0.04137	1694	0.05687	1694	0.03024	1694	0.05685
1695	0.00768	1695	0.04136	1695	0.05604	1695	0.02906	1695	0.05645
1696	0.00748	1696	0.04143	1696	0.05518	1696	0.02793	1696	0.05717
1697	0.00761	1697	0.04154	1697	0.05447	1697	0.02684	1697	0.05891
1698	0.008	1698	0.04167	1698	0.05396	1698	0.02574	1698	0.06146
1699	0.00846	1699	0.04181	1699	0.05348	1699	0.0247	1699	0.06447
1700	0.00883	1700	0.04196	1700	0.05285	1700	0.02376	1700	0.0677
1701	0.00905	1701	0.0421	1701	0.05188	1701	0.02291	1701	0.07116
1702	0.00918	1702	0.04217	1702	0.05054	1702	0.02214	1702	0.0749
1703	0.00925	1703	0.04213	1703	0.04887	1703	0.02137	1703	0.07876
1704	0.00928	1704	0.04197	1704	0.047	1704	0.02048	1704	0.08242
1705	0.00932	1705	0.04172	1705	0.0451	1705	0.0194	1705	0.08565
1706	0.00946	1706	0.04149	1706	0.04325	1706	0.01819	1706	0.08837
1707	0.00976	1707	0.04136	1707	0.04153	1707	0.01696	1707	0.09052
1708	0.01025	1708	0.04137	1708	0.04001	1708	0.01581	1708	0.09211
1709	0.01083	1709	0.04149	1709	0.03862	1709	0.01478	1709	0.09311
1710	0.01131	1710	0.04166	1710	0.03722	1710	0.01385	1710	0.09353
1711	0.01159	1711	0.04173	1711	0.03565	1711	0.01297	1711	0.09341
1712	0.01163	1712	0.04166	1712	0.03386	1712	0.01214	1712	0.09275
1713	0.01152	1713	0.04148	1713	0.03201	1713	0.01135	1713	0.09151
1714	0.01146	1714	0.04123	1714	0.0304	1714	0.01053	1714	0.08974
1715	0.0115	1715	0.04094	1715	0.0293	1715	0.0096	1715	0.08747
1716	0.01161	1716	0.04066	1716	0.02879	1716	0.00864	1716	0.08462
1717	0.01174	1717	0.0405	1717	0.0288	1717	0.00774	1717	0.08094
1718	0.01189	1718	0.04048	1718	0.02911	1718	0.007	1718	0.07629
1719	0.01207	1719	0.04055	1719	0.02944	1719	0.00648	1719	0.0709
1720	0.01224	1720	0.0406	1720	0.02956	1720	0.00612	1720	0.06544
1721	0.01238	1721	0.04055	1721	0.02939	1721	0.00589	1721	0.06073
1722	0.01236	1722	0.04043	1722	0.02902	1722	0.00576	1722	0.05735
1723	0.0121	1723	0.04033	1723	0.02862	1723	0.00569	1723	0.05542
1724	0.01159	1724	0.04024	1724	0.02835	1724	0.00564	1724	0.05475
1725	0.01099	1725	0.04011	1725	0.02823	1725	0.00556	1725	0.05516
1726	0.01037	1726	0.03998	1726	0.02809	1726	0.00542	1726	0.05657
1727	0.00979	1727	0.03981	1727	0.02783	1727	0.00525	1727	0.05891
1728	0.00928	1728	0.03954	1728	0.0273	1728	0.00514	1728	0.06193
1729	0.00884	1729	0.03922	1729	0.0264	1729	0.00518	1729	0.06529
1730	0.00851	1730	0.03892	1730	0.0252	1730	0.00544	1730	0.0686
1731	0.00832	1731	0.03868	1731	0.0239	1731	0.00589	1731	0.07171
1732	0.00828	1732	0.03855	1732	0.02266	1732	0.00642	1732	0.0748
1733	0.00837	1733	0.03852	1733	0.02155	1733	0.0069	1733	0.07822
1734	0.00856	1734	0.03864	1734	0.02058	1734	0.00719	1734	0.08206
1735	0.00882	1735	0.03892	1735	0.01978	1735	0.00736	1735	0.08578
1736	0.00913	1736	0.03932	1736	0.01919	1736	0.00754	1736	0.08852
1737	0.00956	1737	0.03977	1737	0.01882	1737	0.00779	1737	0.08967
1738	0.0102	1738	0.0402	1738	0.01866	1738	0.00814	1738	0.08916
1739	0.01104	1739	0.04059	1739	0.0187	1739	0.00856	1739	0.08727
1740	0.01198	1740	0.04097	1740	0.01898	1740	0.00895	1740	0.08428
1741	0.01289	1741	0.04143	1741	0.01961	1741	0.00923	1741	0.08033
1742	0.01375	1742	0.04205	1742	0.02069	1742	0.00942	1742	0.07562
1743	0.01458	1743	0.04287	1743	0.02212	1743	0.00963	1743	0.07058
1744	0.01539	1744	0.04379	1744	0.02369	1744	0.00987	1744	0.06579
1745	0.01616	1745	0.04472	1745	0.02512	1745	0.01011	1745	0.06183
1746	0.01689	1746	0.04558	1746	0.02627	1746	0.01031	1746	0.05909
1747	0.01759	1747	0.04627	1747	0.02712	1747	0.01053	1747	0.05769
1748	0.01819	1748	0.04679	1748	0.02778	1748	0.01089	1748	0.05736
1749	0.01861	1749	0.04719	1749	0.02842	1749	0.01145	1749	0.05775
1750	0.01888	1750	0.04751	1750	0.02907	1750	0.01211	1750	0.0586
1751	0.01902	1751	0.04786	1751	0.02959	1751	0.01278	1751	0.05988
1752	0.01903	1752	0.04828	1752	0.02979	1752	0.01342	1752	0.06153
1753	0.01893	1753	0.04876	1753	0.02958	1753	0.01405	1753	0.06351
1754	0.01879	1754	0.04934	1754	0.02907	1754	0.01474	1754	0.06572
1755	0.01872	1755	0.05003	1755	0.02846	1755	0.01561	1755	0.06805
1756	0.01882	1756	0.05079	1756	0.02776	1756	0.01668	1756	0.07044
1757	0.01905	1757	0.05158	1757	0.02687	1757	0.01788	1757	0.0729
1758	0.01927	1758	0.05238	1758	0.0258	1758	0.01901	1758	0.07538
1759	0.01939	1759	0.05321	1759	0.02461	1759	0.01996	1759	0.07779
1760	0.01938	1760	0.05411	1760	0.02338	1760	0.02069	1760	0.07996
1761	0.01929	1761	0.05511	1761	0.02221	1761	0.02124	1761	0.08168
1762	0.01918	1762	0.05625	1762	0.02119	1762	0.02166	1762	0.08287
1763	0.0192	1763	0.05747	1763	0.02045	1763	0.02194	1763	0.08364
1764	0.01951	1764	0.05876	1764	0.02003	1764	0.02211	1764	0.08426
1765	0.02011	1765	0.06008	1765	0.01996	1765	0.02216	1765	0.08497
1766	0.02095	1766	0.06131	1766	0.02016	1766	0.02203	1766	0.08595
1767	0.02193	1767	0.06235	1767	0.02047	1767	0.02161	1767	0.08727
1768	0.02294	1768	0.06323	1768	0.02077	1768	0.02085	1768	0.08887
1769	0.02391	1769	0.06396	1769	0.02094	1769	0.01972	1769	0.09068
1770	0.02481	1770	0.06451	1770	0.0209	1770	0.01822	1770	0.09269
1771	0.02561	1771	0.0649	1771	0.02075	1771	0.0165	1771	0.09487
1772	0.0263	1772	0.06515	1772	0.02063	1772	0.01471	1772	0.09716
1773	0.0269	1773	0.06527	1773	0.02063	1773	0.01294	1773	0.09953
1774	0.02748	1774	0.06521	1774	0.02078	1774	0.01122	1774	0.10197
1775	0.02807	1775	0.06497	1775	0.02101	1775	0.00958	1775	0.10455
1776	0.02873	1776	0.06454	1776	0.02118	1776	0.00795	1776	0.10736
1777	0.02946	1777	0.06398	1777	0.02103	1777	0.00627	1777	0.11036
1778	0.03017	1778	0.06334	1778	0.02033	1778	0.00453	1778	0.11345
1779	0.03072	1779	0.06261	1779	0.01906	1779	0.00278	1779	0.11651
1780	0.03095	1780	0.06179	1780	0.01737	1780	0.0011	1780	0.1195
1781	0.03084	1781	0.06088	1781	0.01559	1781	-0.000440025	1781	0.12241
1782	0.03055	1782	0.05991	1782	0.01409	1782	-0.00178	1782	0.12523
1783	0.03028	1783	0.05889	1783	0.01305	1783	-0.00291	1783	0.128
1784	0.03013	1784	0.05784	1784	0.01245	1784	-0.00381	1784	0.13075
1785	0.03009	1785	0.0568	1785	0.01213	1785	-0.00451	1785	0.1334
1786	0.03009	1786	0.05579	1786	0.01194	1786	-0.00508	1786	0.13584
1787	0.03011	1787	0.05477	1787	0.0118	1787	-0.00563	1787	0.13797
1788	0.03017	1788	0.05373	1788	0.01167	1788	-0.00625	1788	0.13969
1789	0.03027	1789	0.05278	1789	0.01162	1789	-0.00696	1789	0.14092
1790	0.0304	1790	0.05198	1790	0.01179	1790	-0.00772	1790	0.14151
1791	0.0305	1791	0.05138	1791	0.01223	1791	-0.00848	1791	0.14141
1792	0.03049	1792	0.05091	1792	0.01302	1792	-0.00919	1792	0.14077
1793	0.0303	1793	0.05051	1793	0.01423	1793	-0.00984	1793	0.13978
1794	0.02994	1794	0.05017	1794	0.01577	1794	-0.01041	1794	0.1386
1795	0.0295	1795	0.04989	1795	0.01746	1795	-0.01094	1795	0.13716
1796	0.02906	1796	0.04972	1796	0.01907	1796	-0.01146	1796	0.1354
1797	0.02865	1797	0.04971	1797	0.02051	1797	-0.01199	1797	0.13328
1798	0.02824	1798	0.04987	1798	0.02177	1798	-0.01254	1798	0.13079
1799	0.02778	1799	0.05014	1799	0.02293	1799	-0.01308	1799	0.12795
1800	0.02726	1800	0.05047	1800	0.02407	1800	-0.01364	1800	0.12486
1801	0.02675	1801	0.0509	1801	0.02519	1801	-0.01424	1801	0.12168
1802	0.02633	1802	0.05145	1802	0.02618	1802	-0.01488	1802	0.11855
1803	0.02602	1803	0.05208	1803	0.02683	1803	-0.01546	1803	0.11547
1804	0.02579	1804	0.05272	1804	0.02705	1804	-0.01592	1804	0.11247
1805	0.02558	1805	0.05323	1805	0.02694	1805	-0.01624	1805	0.10961
1806	0.02538	1806	0.05359	1806	0.02672	1806	-0.01644	1806	0.10688
1807	0.02523	1807	0.05383	1807	0.02648	1807	-0.01657	1807	0.10418
1808	0.02527	1808	0.05398	1808	0.02626	1808	-0.01672	1808	0.10136
1809	0.02563	1809	0.05404	1809	0.02605	1809	-0.01691	1809	0.09847
1810	0.02632	1810	0.054	1810	0.0258	1810	-0.01712	1810	0.09566
1811	0.02728	1811	0.05391	1811	0.02543	1811	-0.01733	1811	0.09311
1812	0.02833	1812	0.0538	1812	0.02489	1812	-0.01749	1812	0.09089
1813	0.02931	1813	0.05369	1813	0.02428	1813	-0.01758	1813	0.08893
1814	0.03016	1814	0.05356	1814	0.02373	1814	-0.01764	1814	0.08711
1815	0.0309	1815	0.05336	1815	0.02333	1815	-0.01776	1815	0.08529
1816	0.03154	1816	0.05299	1816	0.02309	1816	-0.01794	1816	0.08339
1817	0.03204	1817	0.05241	1817	0.02305	1817	-0.01817	1817	0.08132
1818	0.03235	1818	0.05169	1818	0.02325	1818	-0.01841	1818	0.07907
1819	0.03248	1819	0.05096	1819	0.02364	1819	-0.01862	1819	0.07674
1820	0.0325	1820	0.05033	1820	0.02407	1820	-0.01877	1820	0.0745
1821	0.03245	1821	0.04984	1821	0.02434	1821	-0.01884	1821	0.07248
1822	0.03236	1822	0.0495	1822	0.02433	1822	-0.01885	1822	0.07082
1823	0.03222	1823	0.04926	1823	0.02406	1823	-0.01882	1823	0.06953
1824	0.03202	1824	0.04911	1824	0.02363	1824	-0.0188	1824	0.06856
1825	0.03182	1825	0.049	1825	0.02327	1825	-0.01883	1825	0.06776
1826	0.03169	1826	0.04883	1826	0.02325	1826	-0.01892	1826	0.06694
1827	0.03167	1827	0.04847	1827	0.02365	1827	-0.01905	1827	0.06602
1828	0.03175	1828	0.04785	1828	0.02425	1828	-0.01926	1828	0.06507
1829	0.03191	1829	0.04702	1829	0.02474	1829	-0.01952	1829	0.06428
1830	0.03215	1830	0.04603	1830	0.02487	1830	-0.01969	1830	0.06383
1831	0.03247	1831	0.04497	1831	0.02458	1831	-0.01977	1831	0.06374
1832	0.03287	1832	0.04382	1832	0.02397	1832	-0.01986	1832	0.064
1833	0.0333	1833	0.04251	1833	0.02321	1833	-0.0201	1833	0.0645
1834	0.03372	1834	0.04099	1834	0.02247	1834	-0.02057	1834	0.06503
1835	0.03412	1835	0.03926	1835	0.02186	1835	-0.02131	1835	0.0654
1836	0.03453	1836	0.03735	1836	0.02149	1836	-0.02231	1836	0.06546
1837	0.03498	1837	0.03525	1837	0.02148	1837	-0.02349	1837	0.06516
1838	0.03544	1838	0.03294	1838	0.0219	1838	-0.02481	1838	0.06454
1839	0.03585	1839	0.03041	1839	0.02268	1839	-0.02624	1839	0.06367
1840	0.03614	1840	0.02782	1840	0.02354	1840	-0.02779	1840	0.06265
1841	0.03617	1841	0.02531	1841	0.02416	1841	-0.02949	1841	0.0616
1842	0.0359	1842	0.02296	1842	0.02436	1842	-0.03132	1842	0.06067
1843	0.0354	1843	0.02074	1843	0.02421	1843	-0.03318	1843	0.0599
1844	0.03479	1844	0.01858	1844	0.024	1844	-0.03503	1844	0.05921
1845	0.0342	1845	0.01646	1845	0.02406	1845	-0.03693	1845	0.05848
1846	0.03364	1846	0.01435	1846	0.0246	1846	-0.03885	1846	0.05767
1847	0.03312	1847	0.0123	1847	0.02563	1847	-0.04072	1847	0.05682
1848	0.03267	1848	0.01036	1848	0.02695	1848	-0.04252	1848	0.05602
1849	0.03235	1849	0.00849	1849	0.0284	1849	-0.04422	1849	0.05529
1850	0.03213	1850	0.00669	1850	0.02993	1850	-0.04582	1850	0.05462
1851	0.03199	1851	0.00492	1851	0.03143	1851	-0.04734	1851	0.05406
1852	0.03192	1852	0.0032	1852	0.03277	1852	-0.04881	1852	0.05359
1853	0.03186	1853	0.00158	1853	0.03387	1853	-0.05024	1853	0.05321
1854	0.03175	1854	9.54673e-05	1854	0.03466	1854	-0.05155	1854	0.05285
1855	0.03157	1855	-0.0013	1855	0.03519	1855	-0.05265	1855	0.05242
1856	0.0315	1856	-0.00271	1856	0.03554	1856	-0.05354	1856	0.05177
1857	0.03162	1857	-0.00412	1857	0.03577	1857	-0.05429	1857	0.05079
1858	0.0319	1858	-0.0054	1858	0.03589	1858	-0.05504	1858	0.04943
1859	0.03225	1859	-0.00638	1859	0.03585	1859	-0.05588	1859	0.04789
1860	0.03251	1860	-0.00632	1860	0.03554	1860	-0.05688	1860	0.0474
1861	0.03262	1861	-0.00223	1861	0.03465	1861	-0.05825	1861	0.05176
1862	0.03272	1862	0.01199	1862	0.03285	1862	-0.0603	1862	0.06808
1863	0.03307	1863	0.04421	1863	0.03005	1863	-0.06287	1863	0.10504
1864	0.03403	1864	0.10068	1864	0.02652	1864	-0.0647	1864	0.16899
1865	0.03608	1865	0.18244	1865	0.02298	1865	-0.06339	1865	0.26057
1866	0.03965	1866	0.28494	1866	0.02037	1866	-0.05626	1866	0.37451
1867	0.04497	1867	0.40024	1867	0.01948	1867	-0.04143	1867	0.5022
1868	0.05197	1868	0.52015	1868	0.02059	1868	-0.01837	1868	0.63503
1869	0.06039	1869	0.63853	1869	0.02365	1869	0.01221	1869	0.76665
1870	0.06982	1870	0.75192	1870	0.02842	1870	0.04901	1870	0.89347
1871	0.07983	1871	0.85885	1871	0.03466	1871	0.09065	1871	1.01387
1872	0.09015	1872	0.95877	1872	0.04225	1872	0.13589	1872	1.1272
1873	0.10057	1873	1.05121	1873	0.05119	1873	0.18375	1873	1.23316
1874	0.11094	1874	1.13563	1874	0.06137	1874	0.23339	1874	1.33149
1875	0.1211	1875	1.21097	1875	0.07274	1875	0.28409	1875	1.4211
1876	0.13087	1876	1.27426	1876	0.08535	1876	0.33532	1876	1.49834
1877	0.14007	1877	1.3197	1877	0.09924	1877	0.38666	1877	1.55631
1878	0.14849	1878	1.34	1878	0.11425	1878	0.43735	1878	1.58657
1879	0.15573	1879	1.32969	1879	0.12988	1879	0.48567	1879	1.58306
1880	0.16131	1880	1.2883	1880	0.14521	1880	0.5289	1880	1.54543
1881	0.16481	1881	1.221	1881	0.15922	1881	0.56413	1881	1.47933
1882	0.16607	1882	1.13634	1882	0.17117	1882	0.58937	1882	1.39387
1883	0.1652	1883	1.04305	1883	0.18084	1883	0.60413	1883	1.29828
1884	0.16251	1884	0.94773	1884	0.18831	1884	0.60916	1884	1.19955
1885	0.15844	1885	0.85422	1885	0.19387	1885	0.60585	1885	1.10185
1886	0.15336	1886	0.76438	1886	0.19777	1886	0.59568	1886	1.00727
1887	0.14757	1887	0.67915	1887	0.20007	1887	0.57998	1887	0.91691
1888	0.14135	1888	0.59933	1888	0.20079	1888	0.55986	1888	0.8314
1889	0.13491	1889	0.52568	1889	0.19997	1889	0.53629	1889	0.75113
1890	0.12848	1890	0.45873	1890	0.19773	1890	0.51019	1890	0.67638
1891	0.12225	1891	0.3987	1891	0.19429	1891	0.48241	1891	0.60734
1892	0.11628	1892	0.34533	1892	0.1901	1892	0.4538	1892	0.54418
1893	0.11059	1893	0.29817	1893	0.18563	1893	0.42518	1893	0.487
1894	0.10525	1894	0.25662	1894	0.18118	1894	0.39718	1894	0.43578
1895	0.10025	1895	0.22017	1895	0.17689	1895	0.37025	1895	0.39033
1896	0.09548	1896	0.18828	1896	0.17276	1896	0.3446	1896	0.35023
1897	0.09083	1897	0.16045	1897	0.16881	1897	0.32036	1897	0.31488
1898	0.08633	1898	0.13619	1898	0.16508	1898	0.2975	1898	0.28364
1899	0.08206	1899	0.11504	1899	0.16169	1899	0.27601	1899	0.25589
1900	0.07809	1900	0.09666	1900	0.15876	1900	0.25588	1900	0.23099
1901	0.07445	1901	0.08078	1901	0.15633	1901	0.23705	1901	0.20831
1902	0.07104	1902	0.06705	1902	0.15436	1902	0.21947	1902	0.18729
1903	0.06775	1903	0.05518	1903	0.15274	1903	0.20314	1903	0.16764
1904	0.06453	1904	0.04489	1904	0.15135	1904	0.188	1904	0.14933
1905	0.06143	1905	0.03592	1905	0.15009	1905	0.17398	1905	0.13247
1906	0.05853	1906	0.02814	1906	0.14885	1906	0.16104	1906	0.11721
1907	0.05586	1907	0.02153	1907	0.1475	1907	0.14904	1907	0.10368
1908	0.05335	1908	0.01601	1908	0.14588	1908	0.13785	1908	0.09194
1909	0.05097	1909	0.01143	1909	0.14395	1909	0.12737	1909	0.08201
1910	0.04869	1910	0.00759	1910	0.14176	1910	0.11751	1910	0.07389
1911	0.04657	1911	0.00429	1911	0.13946	1911	0.10821	1911	0.06763
1912	0.04458	1912	0.00138	1912	0.13709	1912	0.09953	1912	0.06322
1913	0.04266	1913	-0.00116	1913	0.13454	1913	0.09151	1913	0.06052
1914	0.04075	1914	-0.00334	1914	0.13176	1914	0.08416	1914	0.0593
1915	0.03883	1915	-0.00517	1915	0.12877	1915	0.0774	1915	0.05937
1916	0.03695	1916	-0.00667	1916	0.12574	1916	0.07121	1916	0.06071
1917	0.03524	1917	-0.00782	1917	0.12277	1917	0.06562	1917	0.06338
1918	0.03382	1918	-0.00869	1918	0.11976	1918	0.06069	1918	0.06734
1919	0.03267	1919	-0.00934	1919	0.11665	1919	0.05639	1919	0.07233
1920	0.03167	1920	-0.00984	1920	0.11344	1920	0.05268	1920	0.07801
1921	0.03071	1921	-0.01028	1921	0.11022	1921	0.04952	1921	0.08403
1922	0.02975	1922	-0.01068	1922	0.10713	1922	0.0469	1922	0.09012
1923	0.02883	1923	-0.01108	1923	0.10426	1923	0.04482	1923	0.09598
1924	0.02796	1924	-0.01147	1924	0.10168	1924	0.04328	1924	0.10127
1925	0.02715	1925	-0.01183	1925	0.09945	1925	0.04219	1925	0.10577
1926	0.02647	1926	-0.01211	1926	0.09755	1926	0.04152	1926	0.10937
1927	0.02596	1927	-0.0122	1927	0.09594	1927	0.04114	1927	0.11209
1928	0.02571	1928	-0.01202	1928	0.09446	1928	0.04088	1928	0.11408
1929	0.02576	1929	-0.01154	1929	0.0929	1929	0.04063	1929	0.1156
1930	0.02601	1930	-0.0108	1930	0.09103	1930	0.04044	1930	0.11696
1931	0.02633	1931	-0.0099	1931	0.08874	1931	0.04035	1931	0.11834
1932	0.02651	1932	-0.00892	1932	0.08613	1932	0.04034	1932	0.11977
1933	0.0264	1933	-0.00792	1933	0.08341	1933	0.04033	1933	0.12123
1934	0.026	1934	-0.0069	1934	0.08076	1934	0.04024	1934	0.12262
1935	0.02539	1935	-0.00581	1935	0.07825	1935	0.03998	1935	0.12377
1936	0.02464	1936	-0.0046	1936	0.07585	1936	0.03955	1936	0.12447
1937	0.02387	1937	-0.00328	1937	0.07347	1937	0.03899	1937	0.12448
1938	0.02309	1938	-0.00191	1938	0.07108	1938	0.0383	1938	0.12366
1939	0.02234	1939	-0.000585507	1939	0.06864	1939	0.03744	1939	0.12197
1940	0.02164	1940	0.00075078	1940	0.06603	1940	0.03648	1940	0.11947
1941	0.021	1941	0.00216	1941	0.06314	1941	0.03549	1941	0.11638
1942	0.02044	1942	0.00362	1942	0.06001	1942	0.03452	1942	0.11295
1943	0.01988	1943	0.00504	1943	0.05687	1943	0.03361	1943	0.10949
1944	0.01922	1944	0.00632	1944	0.05394	1944	0.03284	1944	0.10617
1945	0.01838	1945	0.00741	1945	0.05127	1945	0.03217	1945	0.10313
1946	0.01744	1946	0.00832	1946	0.04878	1946	0.03152	1946	0.1005
1947	0.01654	1947	0.00907	1947	0.04635	1947	0.03079	1947	0.09837
1948	0.01582	1948	0.00968	1948	0.04402	1948	0.02989	1948	0.09679
1949	0.01529	1949	0.01023	1949	0.04182	1949	0.02886	1949	0.09573
1950	0.01491	1950	0.01074	1950	0.03975	1950	0.02781	1950	0.09516
1951	0.01462	1951	0.01123	1951	0.03781	1951	0.02686	1951	0.09507
1952	0.01435	1952	0.01168	1952	0.03601	1952	0.026	1952	0.09553
1953	0.01412	1953	0.0121	1953	0.03431	1953	0.02518	1953	0.0967
1954	0.01396	1954	0.0125	1954	0.03269	1954	0.02435	1954	0.09878
1955	0.01386	1955	0.01286	1955	0.0312	1955	0.0234	1955	0.10188
1956	0.01376	1956	0.01319	1956	0.02992	1956	0.02228	1956	0.1059
1957	0.01351	1957	0.01351	1957	0.02883	1957	0.02105	1957	0.11057
1958	0.013	1958	0.01386	1958	0.02789	1958	0.01975	1958	0.11549
1959	0.01227	1959	0.01427	1959	0.02714	1959	0.01841	1959	0.12031
1960	0.01141	1960	0.01476	1960	0.02664	1960	0.01695	1960	0.12471
1961	0.01048	1961	0.0153	1961	0.02643	1961	0.01543	1961	0.12843
1962	0.00957	1962	0.01587	1962	0.02652	1962	0.01389	1962	0.13136
1963	0.00873	1963	0.01644	1963	0.02692	1963	0.01237	1963	0.13343
1964	0.00796	1964	0.01696	1964	0.02755	1964	0.01084	1964	0.13463
1965	0.00725	1965	0.01734	1965	0.02827	1965	0.00928	1965	0.13501
1966	0.00661	1966	0.0176	1966	0.02901	1966	0.00763	1966	0.13467
1967	0.00603	1967	0.01779	1967	0.02968	1967	0.00589	1967	0.13383
1968	0.00545	1968	0.01791	1968	0.03028	1968	0.00415	1968	0.13265
1969	0.00477	1969	0.01799	1969	0.03086	1969	0.00246	1969	0.13116
1970	0.00391	1970	0.01806	1970	0.03145	1970	0.000875921	1970	0.12921
1971	0.0029	1971	0.01811	1971	0.03212	1971	-0.000582208	1971	0.12662
1972	0.00191	1972	0.01811	1972	0.03289	1972	-0.0019	1972	0.12324
1973	0.00108	1973	0.01806	1973	0.03368	1973	-0.00309	1973	0.11913
1974	0.000519137	1974	0.01794	1974	0.0343	1974	-0.00411	1974	0.11449
1975	0.000259353	1975	0.01775	1975	0.03459	1975	-0.00494	1975	0.10968
1976	0.000318861	1976	0.01747	1976	0.03454	1976	-0.00559	1976	0.10504
1977	0.000570581	1977	0.01715	1977	0.03421	1977	-0.00609	1977	0.10079
1978	0.000897959	1978	0.01685	1978	0.0337	1978	-0.00641	1978	0.09693
1979	0.00127	1979	0.0166	1979	0.03316	1979	-0.00651	1979	0.09347
1980	0.00165	1980	0.01639	1980	0.03272	1980	-0.00643	1980	0.09043
1981	0.00197	1981	0.01617	1981	0.03243	1981	-0.00621	1981	0.08774
1982	0.00218	1982	0.01585	1982	0.03217	1982	-0.00595	1982	0.08513
1983	0.00235	1983	0.0154	1983	0.03179	1983	-0.00568	1983	0.08232
1984	0.00253	1984	0.01483	1984	0.03115	1984	-0.00536	1984	0.07921
1985	0.00277	1985	0.01413	1985	0.03026	1985	-0.00496	1985	0.07586
1986	0.0031	1986	0.0133	1986	0.02916	1986	-0.00453	1986	0.07258
1987	0.00354	1987	0.01231	1987	0.02798	1987	-0.0041	1987	0.06978
1988	0.00409	1988	0.01112	1988	0.02684	1988	-0.00366	1988	0.06779
1989	0.00472	1989	0.0098	1989	0.02588	1989	-0.00328	1989	0.06666
1990	0.00538	1990	0.00846	1990	0.02525	1990	-0.00301	1990	0.06623
1991	0.006	1991	0.00715	1991	0.02502	1991	-0.00285	1991	0.06628
1992	0.00651	1992	0.00585	1992	0.02516	1992	-0.00275	1992	0.06664
1993	0.00686	1993	0.00449	1993	0.02558	1993	-0.00271	1993	0.06733
1994	0.00708	1994	0.00307	1994	0.02613	1994	-0.00272	1994	0.06846
[truncated: 3,205 more rows]

## Sheet: 1
Part c: FTIR data
	Relative absorbance		Relative absorbance		Relative absorbance		Relative absorbance		Relative absorbance		Relative absorbance
Wavenumber		Wavenumber		Wavenumber		Wavenumber		Wavenumber		Wavenumber
cm-1	a.u.	cm-1	a.u.	cm-1	a.u.	cm-1	a.u.	cm-1	a.u.	cm-1	a.u.
	OCC		BO28		BO46		BO64		BO82		BF
649.904	0.01448	649.904	0.000502014	649.904	0.000239702	649.904	0.000443138	649.904	0.000649985	649.921	0
650.386	0.01444	650.386	0.000525222	650.386	0.000257604	650.386	0.000488468	650.386	0.000633843	651.849	0
650.868	0.01433	650.868	0.000534779	650.868	0.000282154	650.868	0.000542278	650.868	0.000639729	653.778	0
651.35	0.01417	651.35	0.000523826	651.35	0.000319846	651.35	0.000603088	651.35	0.000662878	655.706	0
651.832	0.01399	651.832	0.000490725	651.832	0.000375774	651.832	0.000669152	651.832	0.000699934	657.635	0
652.314	0.01384	652.314	0.000439318	652.314	0.000451312	652.314	0.000737352	652.314	0.000751082	659.563	0
652.796	0.01373	652.796	0.000377471	652.796	0.000545047	652.796	0.000801672	652.796	0.00081972	661.492	0
653.278	0.01369	653.278	0.000314131	653.278	0.000651868	653.278	0.000854221	653.278	0.000984032	663.42	0
653.761	0.0137	653.761	0.000257218	653.761	0.000765413	653.761	0.000887888	653.761	0.00117	665.349	0
654.243	0.01375	654.243	0.000211903	654.243	0.000878101	654.243	0.000899755	654.243	0.00138	667.278	0
654.725	0.01383	654.725	0.000181842	654.725	0.00098349	654.725	0.000894253	654.725	0.00161	669.206	0
655.207	0.0139	655.207	0.000169359	655.207	0.00108	655.207	0.000884121	655.207	0.00185	671.135	0
655.689	0.01397	655.689	0.000177676	655.689	0.00116	655.689	0.000886416	655.689	0.00209	673.063	0
656.171	0.01403	656.171	0.000210788	656.171	0.00124	656.171	0.000918815	656.171	0.00233	674.992	0
656.653	0.01407	656.653	0.00027216	656.653	0.00131	656.653	0.000993189	656.653	0.00256	676.92	0
657.135	0.01409	657.135	0.000363307	657.135	0.00139	657.135	0.00111	657.135	0.00277	678.849	0
657.618	0.01408	657.618	0.000481946	657.618	0.00148	657.618	0.00126	657.618	0.00297	680.778	0
658.1	0.01405	658.1	0.000620966	658.1	0.00158	658.1	0.00143	658.1	0.00314	682.706	0
658.582	0.01401	658.582	0.000770232	658.582	0.0017	658.582	0.0016	658.582	0.00328	684.635	0
659.064	0.01397	659.064	0.000917819	659.064	0.00183	659.064	0.00174	659.064	0.0034	686.563	0
659.546	0.01396	659.546	0.00105	659.546	0.00197	659.546	0.00185	659.546	0.00349	688.492	0
660.028	0.01399	660.028	0.00117	660.028	0.0021	660.028	0.00193	660.028	0.00357	690.42	0
660.51	0.01406	660.51	0.00127	660.51	0.00225	660.51	0.00198	660.51	0.00366	692.349	0
660.992	0.01419	660.992	0.00136	660.992	0.00239	660.992	0.00201	660.992	0.00376	694.277	0
661.475	0.01435	661.475	0.00143	661.475	0.00253	661.475	0.00204	661.475	0.00391	696.206	0
661.957	0.01453	661.957	0.0015	661.957	0.00267	661.957	0.00207	661.957	0.00409	698.134	0
662.439	0.01472	662.439	0.00156	662.439	0.00279	662.439	0.00211	662.439	0.00431	700.063	0.01125
662.921	0.0149	662.921	0.00162	662.921	0.00288	662.921	0.00215	662.921	0.00455	701.991	0.01106
663.403	0.01507	663.403	0.00168	663.403	0.00295	663.403	0.0022	663.403	0.00479	703.92	0.01103
663.885	0.01521	663.885	0.00173	663.885	0.00297	663.885	0.00225	663.885	0.005	705.849	0.011
664.367	0.01532	664.367	0.00179	664.367	0.00297	664.367	0.00229	664.367	0.00515	707.777	0.01097
664.849	0.01539	664.849	0.00184	664.849	0.00295	664.849	0.00235	664.849	0.00525	709.706	0.01088
665.332	0.01542	665.332	0.00189	665.332	0.00293	665.332	0.00241	665.332	0.00528	711.634	0.01081
665.814	0.0154	665.814	0.00193	665.814	0.00293	665.814	0.00249	665.814	0.00527	713.563	0.0107
666.296	0.01535	666.296	0.00197	666.296	0.00295	666.296	0.00257	666.296	0.00524	715.491	0.01065
666.778	0.01527	666.778	0.002	666.778	0.003	666.778	0.00266	666.778	0.0052	717.42	0.01052
667.26	0.01521	667.26	0.00201	667.26	0.00307	667.26	0.00274	667.26	0.00517	719.348	0.01032
667.742	0.01517	667.742	0.002	667.742	0.00312	667.742	0.0028	667.742	0.00517	721.277	0.01016
668.224	0.01517	668.224	0.00197	668.224	0.00316	668.224	0.00283	668.224	0.00519	723.206	0.00996
668.706	0.01522	668.706	0.00192	668.706	0.00314	668.706	0.00283	668.706	0.00522	725.134	0.00978
669.188	0.0153	669.188	0.00186	669.188	0.00309	669.188	0.00279	669.188	0.00525	727.063	0.00975
669.671	0.01537	669.671	0.0018	669.671	0.00301	669.671	0.00274	669.671	0.00525	728.991	0.0095
670.153	0.01543	670.153	0.00175	670.153	0.00292	670.153	0.00267	670.153	0.00522	730.92	0.00921
670.635	0.01544	670.635	0.0017	670.635	0.00283	670.635	0.00259	670.635	0.00515	732.848	0.00909
671.117	0.01541	671.117	0.00168	671.117	0.00275	671.117	0.00251	671.117	0.00505	734.777	0.00901
671.599	0.01533	671.599	0.00166	671.599	0.00268	671.599	0.00244	671.599	0.0049	736.705	0.00893
672.081	0.01522	672.081	0.00165	672.081	0.00261	672.081	0.00238	672.081	0.00473	738.634	0.00874
672.563	0.01509	672.563	0.00165	672.563	0.00255	672.563	0.00231	672.563	0.00455	740.562	0.0086
673.045	0.01494	673.045	0.00164	673.045	0.00248	673.045	0.00226	673.045	0.00435	742.491	0.0085
673.528	0.01477	673.528	0.00163	673.528	0.00239	673.528	0.00221	673.528	0.00415	744.42	0.00838
674.01	0.01457	674.01	0.00162	674.01	0.00229	674.01	0.00217	674.01	0.00395	746.348	0.00819
674.492	0.01435	674.492	0.00159	674.492	0.00219	674.492	0.00214	674.492	0.00374	748.277	0.00795
674.974	0.01412	674.974	0.00156	674.974	0.00208	674.974	0.00212	674.974	0.00354	750.205	0.00788
675.456	0.01389	675.456	0.00151	675.456	0.00197	675.456	0.00211	675.456	0.00333	752.134	0.00782
675.938	0.01368	675.938	0.00144	675.938	0.00186	675.938	0.00209	675.938	0.00313	754.062	0.00766
676.42	0.01352	676.42	0.00137	676.42	0.00174	676.42	0.00205	676.42	0.00293	755.991	0.00745
676.903	0.01341	676.903	0.00128	676.903	0.00161	676.903	0.002	676.903	0.00273	757.919	0.00727
677.385	0.01334	677.385	0.00119	677.385	0.00147	677.385	0.00191	677.385	0.00253	759.848	0.00704
677.867	0.0133	677.867	0.00111	677.867	0.00131	677.867	0.0018	677.867	0.00235	761.777	0.00689
678.349	0.01327	678.349	0.00103	678.349	0.00115	678.349	0.00166	678.349	0.00217	763.705	0.00683
678.831	0.01322	678.831	0.000970173	678.831	0.000999173	678.831	0.00151	678.831	0.00199	765.634	0.00672
679.313	0.01312	679.313	0.000925747	679.313	0.000871358	679.313	0.00136	679.313	0.00183	767.562	0.00651
679.795	0.013	679.795	0.00089936	679.795	0.000773413	679.795	0.00122	679.795	0.00167	769.491	0.00637
680.277	0.01285	680.277	0.000888268	680.277	0.00070652	680.277	0.0011	680.277	0.00152	771.419	0.00635
680.76	0.01269	680.76	0.000887473	680.76	0.000665879	680.76	0.000995505	680.76	0.00139	773.348	0.00624
681.242	0.01257	681.242	0.00089051	681.242	0.000642136	681.242	0.000914331	681.242	0.00127	775.276	0.00619
681.724	0.01249	681.724	0.000891635	681.724	0.000626186	681.724	0.000854287	681.724	0.00117	777.205	0.00622
682.206	0.01248	682.206	0.000886399	682.206	0.000612322	682.206	0.00081194	682.206	0.0011	779.133	0.00614
682.688	0.01252	682.688	0.000873443	682.688	0.000599776	682.688	0.000782016	682.688	0.00104	781.062	0.00604
683.17	0.01261	683.17	0.000853716	683.17	0.000591869	683.17	0.000759213	683.17	0.000990253	782.99	0.00593
683.652	0.01272	683.652	0.000829721	683.652	0.00059358	683.652	0.000738465	683.652	0.000947937	784.919	0.00584
684.134	0.01283	684.134	0.00080392	684.134	0.0006076	684.134	0.000716799	684.134	0.000904899	786.848	0.00578
684.616	0.01291	684.616	0.000777339	684.616	0.000633448	684.616	0.000693772	684.616	0.000855677	788.776	0.00581
685.099	0.01296	685.099	0.000748987	685.099	0.000666143	685.099	0.000671605	685.099	0.000796881	790.705	0.00586
685.581	0.01296	685.581	0.000716234	685.581	0.000698803	685.581	0.000654261	685.581	0.000727959	792.633	0.00585
686.063	0.01294	686.063	0.000676487	686.063	0.000725549	686.063	0.00064553	686.063	0.000651546	794.562	0.00576
686.545	0.01288	686.545	0.000628656	686.545	0.000743695	686.545	0.000646404	686.545	0.000572864	796.49	0.00566
687.027	0.01281	687.027	0.000574721	687.027	0.000754368	687.027	0.000655274	687.027	0.000497982	798.419	0.00555
687.509	0.01273	687.509	0.00051981	687.509	0.000761863	687.509	0.00066688	687.509	0.00043235	800.347	0.00542
687.991	0.01262	687.991	0.000471164	687.991	0.000769949	687.991	0.000674726	687.991	0.000379168	802.276	0.00545
688.473	0.0125	688.473	0.000435704	688.473	0.000780387	688.473	0.000673179	688.473	0.000338528	804.205	0.00547
688.956	0.01237	688.956	0.00041725	688.956	0.00079062	688.956	0.000659954	688.956	0.000307718	806.133	0.00547
689.438	0.01222	689.438	0.000415457	689.438	0.00079553	689.438	0.000636862	689.438	0.000282809	808.062	0.00541
689.92	0.01208	689.92	0.000424823	689.92	0.000788767	689.92	0.000609201	689.92	0.000260782	809.99	0.00535
690.402	0.01196	690.402	0.000436821	690.402	0.000766777	690.402	0.000583527	690.402	0.000240833	811.919	0.00535
690.884	0.01188	690.884	0.000441786	690.884	0.000729695	690.884	0.000565545	690.884	0.00022546	813.847	0.00535
691.366	0.01186	691.366	0.000432729	691.366	0.000681922	691.366	0.000557737	691.366	0.000219679	815.776	0.00535
691.848	0.01189	691.848	0.000406547	691.848	0.00063047	691.848	0.000560067	691.848	0.000228681	817.705	0.00519
692.331	0.01196	692.331	0.000366213	692.331	0.000582177	692.331	0.000570386	692.331	0.000255838	819.633	0.00501
692.813	0.01206	692.813	0.000319172	692.813	0.0005416	692.813	0.000586816	692.813	0.000300184	821.562	0.00503
693.295	0.01216	693.295	0.000276166	693.295	0.000510044	693.295	0.000608639	693.295	0.000355996	823.49	0.00518
693.777	0.01222	693.777	0.000248003	693.777	0.000486024	693.777	0.000637082	693.777	0.000414113	825.419	0.00521
694.259	0.01224	694.259	0.00024392	694.259	0.0004675	694.259	0.000673991	694.259	0.000463586	827.347	0.00516
694.741	0.0122	694.741	0.000268339	694.741	0.000453394	694.741	0.000720593	694.741	0.000495382	829.276	0.00529
695.223	0.01211	695.223	0.000321262	695.223	0.000444641	695.223	0.000775255	695.223	0.000504419	831.204	0.00536
695.705	0.01197	695.705	0.000397305	695.705	0.000443827	695.705	0.000834012	695.705	0.000490814	833.133	0.00534
696.188	0.0118	696.188	0.000487099	696.188	0.000453878	696.188	0.000890621	696.188	0.000459489	835.061	0.00529
696.67	0.01163	696.67	0.000578813	696.67	0.000475865	696.67	0.000938833	696.67	0.00041941	836.99	0.00518
697.152	0.01147	697.152	0.000660097	697.152	0.000508782	697.152	0.000973934	697.152	0.000379965	838.918	0.005
697.634	0.01135	697.634	0.000720069	697.634	0.000549216	697.634	0.000994082	697.634	0.00034976	840.847	0.00482
698.116	0.01128	698.116	0.000751924	698.116	0.000592725	698.116	0.001	698.116	0.00033477	842.775	0.00469
698.598	0.01127	698.598	0.000752971	698.598	0.000634678	698.598	0.000993893	698.598	0.000337873	844.704	0.0045
699.08	0.01131	699.08	0.000726148	699.08	0.000671422	699.08	0.000977688	699.08	0.000358135	846.633	0.0043
699.562	0.01139	699.562	0.000678015	699.562	0.000700098	699.562	0.000952989	699.562	0.000391645	848.561	0.00408
700.044	0.0115	700.044	0.000618232	700.044	0.000718672	700.044	0.000920208	700.044	0.000432011	850.49	0.00396
700.527	0.01161	700.527	0.000556557	700.527	0.000725003	700.527	0.000880033	700.527	0.000471598	852.418	0.00392
701.009	0.0117	701.009	0.00050182	701.009	0.000717444	701.009	0.00083434	701.009	0.000502149	854.347	0.00377
701.491	0.01175	701.491	0.000459672	701.491	0.000695448	701.491	0.000786716	701.491	0.000517502	856.275	0.00374
701.973	0.01175	701.973	0.000433725	701.973	0.000660228	701.973	0.00074197	701.973	0.000514664	858.204	0.00377
702.455	0.01171	702.455	0.000424683	702.455	0.000615541	702.455	0.000704635	702.455	0.000495272	860.133	0.0037
702.937	0.01165	702.937	0.000431895	702.937	0.000567736	702.937	0.000677302	702.937	0.00046579	862.061	0.00366
703.419	0.01158	703.419	0.000453452	703.419	0.000523599	703.419	0.000659517	703.419	0.000435555	863.99	0.00364
703.902	0.01152	703.902	0.000486936	703.902	0.0004896	703.902	0.000647021	703.902	0.000414668	865.918	0.00357
704.384	0.01149	704.384	0.000528698	704.384	0.000469495	704.384	0.000634085	704.384	0.000410708	867.847	0.00359
704.866	0.01148	704.866	0.000574107	704.866	0.000464579	704.866	0.000614234	704.866	0.000425896	869.775	0.00366
705.348	0.01149	705.348	0.000616727	705.348	0.00047344	705.348	0.000583485	705.348	0.000456907	871.704	0.00369
705.83	0.0115	705.83	0.000650007	705.83	0.00049411	705.83	0.000541842	705.83	0.00049606	873.632	0.00375
706.312	0.01148	706.312	0.000668565	706.312	0.000524873	706.312	0.000492885	706.312	0.000534084	875.561	0.00382
706.794	0.01144	706.794	0.000669335	706.794	0.000564374	706.794	0.000443503	706.794	0.00056467	877.489	0.00387
707.276	0.01136	707.276	0.00065365	707.276	0.000611212	707.276	0.0004021	707.276	0.000586441	879.418	0.00396
707.759	0.01127	707.759	0.000626351	707.759	0.000663074	707.759	0.000376266	707.759	0.000603933	881.347	0.00407
708.241	0.01119	708.241	0.000595617	708.241	0.000715489	708.241	0.000370934	708.241	0.000625184	883.275	0.00421
708.723	0.01112	708.723	0.000570376	708.723	0.00076198	708.723	0.000388141	708.723	0.000657857	885.204	0.00442
709.205	0.01108	709.205	0.000557536	709.205	0.000796216	709.205	0.000425808	709.205	0.000705604	887.132	0.00464
709.687	0.01106	709.687	0.000560709	709.687	0.000813374	709.687	0.000478967	709.687	0.000765249	889.061	0.00493
710.169	0.01106	710.169	0.000579034	710.169	0.000812534	710.169	0.000541731	710.169	0.000825919	890.989	0.00525
710.651	0.01106	710.651	0.000607915	710.651	0.000797201	710.651	0.00060753	710.651	0.00087367	892.918	0.00558
711.133	0.01103	711.133	0.000640577	711.133	0.000773996	711.133	0.00067149	711.133	0.000895158	894.846	0.00583
711.615	0.01097	711.615	0.000670241	711.615	0.000750626	711.615	0.000730481	711.615	0.000882603	896.775	0.00596
712.098	0.01088	712.098	0.000691631	712.098	0.000732837	712.098	0.000783412	712.098	0.000837233	898.703	0.00597
712.58	0.01079	712.58	0.000701578	712.58	0.00072304	712.58	0.000830178	712.58	0.000768337	900.632	0.00587
713.062	0.0107	713.062	0.000699271	713.062	0.000719953	713.062	0.000871667	713.062	0.00069119	902.561	0.00568
713.544	0.01065	713.544	0.000685453	713.544	0.000720277	713.544	0.000907908	713.544	0.000621049	904.489	0.00539
714.026	0.01062	714.026	0.00066163	714.026	0.000720438	714.026	0.000937884	714.026	0.00056926	906.418	0.00505
714.508	0.01063	714.508	0.000630256	714.508	0.000718465	714.508	0.000960059	714.508	0.000539584	908.346	0.00478
714.99	0.01065	714.99	0.00059409	714.99	0.000713847	714.99	0.000972801	714.99	0.000528123	910.275	0.0046
715.472	0.01066	715.472	0.000557355	715.472	0.000707308	715.472	0.00097505	715.472	0.000525469	912.203	0.00448
715.955	0.01065	715.955	0.000524371	715.955	0.000698438	715.955	0.000966845	715.955	0.000520783	914.132	0.00436
716.437	0.01062	716.437	0.000500071	716.437	0.000685275	716.437	0.000949722	716.437	0.000506062	916.06	0.00427
716.919	0.01057	716.919	0.000488057	716.919	0.000663973	716.919	0.000925417	716.919	0.000478571	917.989	0.0042
717.401	0.01052	717.401	0.000489521	717.401	0.000631063	717.401	0.000895332	717.401	0.000441367	919.918	0.00417
717.883	0.01048	717.883	0.000502785	717.883	0.000584904	717.883	0.000860555	717.883	0.000401616	921.846	0.00416
718.365	0.01048	718.365	0.000522818	718.365	0.000527672	718.365	0.000821369	718.365	0.000368243	923.775	0.0042
718.847	0.01049	718.847	0.000542581	718.847	0.000465578	718.847	0.000778478	718.847	0.00034787	925.703	0.00425
719.33	0.01053	719.33	0.000555097	719.33	0.0004078	719.33	0.00073366	719.33	0.000343168	927.632	0.0043
719.812	0.01057	719.812	0.000554215	719.812	0.000362985	719.812	0.000690384	719.812	0.000351381	929.56	0.00435
720.294	0.0106	720.294	0.0005366	720.294	0.000337441	720.294	0.000652324	720.294	0.000365101	931.489	0.00442
720.776	0.01061	720.776	0.00050189	720.776	0.000332565	720.776	0.000623526	720.776	0.000374787	933.417	0.00449
721.258	0.0106	721.258	0.000451681	721.258	0.000345196	721.258	0.000605105	721.258	0.000370558	935.346	0.00461
721.74	0.01056	721.74	0.000389521	721.74	0.000368265	721.74	0.000595427	721.74	0.000345103	937.274	0.00475
722.222	0.0105	722.222	0.000319291	722.222	0.000393765	722.222	0.00058973	722.222	0.000295447	939.203	0.00489
722.704	0.01042	722.704	0.000245378	722.704	0.000414497	722.704	0.000582545	722.704	0.000223791	941.131	0.00503
723.187	0.01032	723.187	0.000173086	723.187	0.000425416	723.187	0.000569205	723.187	0.000136562	943.06	0.00517
723.669	0.01021	723.669	0.000107709	723.669	0.000424261	723.669	0.000548936	723.669	4.26732e-05	944.989	0.00539
724.151	0.01008	724.151	5.5559e-05	724.151	0.000411411	724.151	0.000525136	724.151	-4.85033e-05	946.917	0.00569
724.633	0.00996	724.633	2.15527e-05	724.633	0.000388725	724.633	0.000504435	724.633	-0.000130454	948.846	0.00598
725.115	0.00984	725.115	8.50204e-06	725.115	0.000358879	725.115	0.000493967	725.115	-0.000200087	950.774	0.00627
725.597	0.00974	725.597	1.55801e-05	725.597	0.000325135	725.597	0.00049903	725.597	-0.000258924	952.703	0.00662
726.079	0.00966	726.079	3.79002e-05	726.079	0.00029062	726.079	0.000519896	726.079	-0.000311296	954.631	0.00704
726.561	0.00959	726.561	6.65681e-05	726.561	0.000257518	726.561	0.000552176	726.561	-0.000362156	956.56	0.00751
727.043	0.00954	727.043	9.18424e-05	727.043	0.000227341	727.043	0.000587309	727.043	-0.000414349	958.489	0.008
727.526	0.00949	727.526	0.00010459	727.526	0.000199813	727.526	0.000615919	727.526	-0.000466961	960.417	0.00852
728.008	0.00944	728.008	9.99607e-05	728.008	0.000173735	728.008	0.000629579	728.008	-0.000514731	962.346	0.00903
728.49	0.0094	728.49	7.74842e-05	728.49	0.000146741	728.49	0.000623567	728.49	-0.000549695	964.274	0.00952
728.972	0.00936	728.972	4.09279e-05	728.972	0.000116983	728.972	0.000596939	728.972	-0.000564273	966.203	0.01001
729.454	0.00933	729.454	-3.458e-06	729.454	8.34353e-05	729.454	0.000552314	729.454	-0.000554472	968.131	0.01051
729.936	0.00929	729.936	-4.96963e-05	729.936	4.62746e-05	729.936	0.000494256	729.936	-0.000521883	970.06	0.01103
730.418	0.00925	730.418	-9.39909e-05	730.418	6.41868e-06	730.418	0.000429155	730.418	-0.00047506	971.988	0.01157
730.9	0.00919	730.9	-0.000135765	730.9	-3.50662e-05	730.9	0.00036251	730.9	-0.000426868	973.917	0.0122
731.383	0.00912	731.383	-0.000176645	731.383	-7.79051e-05	731.383	0.000300229	731.383	-0.000391746	975.845	0.01298
731.865	0.00904	731.865	-0.000219008	731.865	-0.000122506	731.865	0.000246855	731.865	-0.000381626	977.774	0.01399
732.347	0.00895	732.347	-0.000264173	732.347	-0.000169214	732.347	0.000205235	732.347	-0.000402685	979.702	0.01527
732.829	0.00888	732.829	-0.000310984	732.829	-0.000216997	732.829	0.000175226	732.829	-0.000453839	981.631	0.0168
733.311	0.00884	733.311	-0.000355888	733.311	-0.000262166	733.311	0.000154483	733.311	-0.00052757	983.56	0.01848
733.793	0.00883	733.793	-0.00039387	733.793	-0.000298357	733.793	0.000138294	733.793	-0.00061217	985.488	0.02012
734.275	0.00885	734.275	-0.000419512	734.275	-0.000318131	734.275	0.000121935	734.275	-0.000694925	987.417	0.02148
734.757	0.00889	734.757	-0.000428822	734.757	-0.000314795	734.757	0.000102463	734.757	-0.000765212	989.345	0.02258
735.24	0.00892	735.24	-0.000419264	735.24	-0.000285481	735.24	8.12328e-05	735.24	-0.000816679	991.274	0.02348
735.722	0.00893	735.722	-0.000390433	735.722	-0.000231935	735.722	6.26165e-05	735.722	-0.000847558	993.202	0.02419
736.204	0.00891	736.204	-0.000344425	736.204	-0.000168495	736.204	5.41415e-05	736.204	-0.000859603	995.131	0.02474
736.686	0.00885	736.686	-0.000285242	736.686	-9.90005e-05	736.686	6.16657e-05	736.686	-0.000857387	997.059	0.02536
737.168	0.00877	737.168	-0.000219586	737.168	-3.48715e-05	737.168	8.71895e-05	737.168	-0.000845483	998.988	0.02616
737.65	0.00869	737.65	-0.000155994	737.65	1.49692e-05	737.65	0.000125557	737.65	-0.000828086	1000.92	0.02708
738.132	0.00861	738.132	-0.000104155	738.132	4.59766e-05	738.132	0.00016671	738.132	-0.000808027	1002.85	0.02801
738.614	0.00855	738.614	-7.3324e-05	738.614	5.78342e-05	738.614	0.000197114	738.614	-0.000786809	1004.77	0.02883
739.097	0.0085	739.097	-6.95298e-05	739.097	5.33545e-05	739.097	0.000205655	739.097	-0.000765795	1006.7	0.02957
739.579	0.00847	739.579	-9.25344e-05	739.579	3.75286e-05	739.579	0.000187152	739.579	-0.000746371	1008.63	0.03035
740.061	0.00846	740.061	-0.000135994	740.061	1.51806e-05	740.061	0.000145	740.061	-0.00073044	1010.56	0.03115
740.543	0.00846	740.543	-0.000187227	740.543	-9.21078e-06	740.543	9.01232e-05	740.543	-0.00072033	1012.49	0.03206
741.025	0.00848	741.025	-0.000230662	741.025	-3.18177e-05	741.025	3.75975e-05	741.025	-0.000718026	1014.42	0.03318
741.507	0.00852	741.507	-0.000252823	741.507	-4.93275e-05	741.507	1.31223e-06	741.507	-0.000724467	1016.35	0.03446
741.989	0.00855	741.989	-0.000246779	741.989	-5.87311e-05	741.989	-9.39984e-06	741.989	-0.000738569	1018.27	0.03585
742.471	0.00859	742.471	-0.000214122	742.471	-5.77522e-05	742.471	7.35465e-06	742.471	-0.000756871	1020.2	0.03734
742.954	0.00862	742.954	-0.000165351	742.954	-4.608e-05	742.954	4.69666e-05	742.954	-0.000774004	1022.13	0.0389
743.436	0.00862	743.436	-0.000115731	743.436	-2.49799e-05	743.436	0.00010043	743.436	-0.000783866	1024.06	0.04059
743.918	0.00859	743.918	-8.03964e-05	743.918	1.92598e-06	743.918	0.000157316	743.918	-0.000780983	1025.99	0.04247
744.4	0.00853	744.4	-6.87996e-05	744.4	3.05055e-05	744.4	0.00020787	744.4	-0.000762796	1027.92	0.04456
744.882	0.00845	744.882	-8.18186e-05	744.882	5.60125e-05	744.882	0.000245419	744.882	-0.000729445	1029.85	0.04669
745.364	0.00837	745.364	-0.000111626	745.364	7.56783e-05	745.364	0.000265286	745.364	-0.00068487	1031.77	0.04864
745.846	0.00829	745.846	-0.000144504	745.846	8.78694e-05	745.846	0.00026487	745.846	-0.000635589	1033.7	0.05007
746.328	0.00823	746.328	-0.000165767	746.328	9.25455e-05	746.328	0.000243693	746.328	-0.000588467	1035.63	0.0506
746.811	0.00819	746.811	-0.000164148	746.811	8.9949e-05	746.811	0.000202813	746.811	-0.000549777	1037.56	0.05017
747.293	0.00817	747.293	-0.000135181	747.293	8.03238e-05	747.293	0.00014644	747.293	-0.000523577	1039.49	0.04913
747.775	0.00816	747.775	-8.14423e-05	747.775	6.40787e-05	747.775	8.1419e-05	747.775	-0.000510791	1041.42	0.04804
748.257	0.00817	748.257	-1.0306e-05	748.257	4.20697e-05	748.257	1.65179e-05	748.257	-0.000509976	1043.35	0.04746
748.739	0.00818	748.739	6.78431e-05	748.739	1.66558e-05	748.739	-3.89572e-05	748.739	-0.000518547	1045.27	0.04754
749.221	0.0082	749.221	0.000144002	749.221	-7.9656e-06	749.221	-7.80076e-05	749.221	-0.000532327	1047.2	0.04814
749.703	0.00822	749.703	0.00021143	749.703	-2.67401e-05	749.703	-9.72645e-05	749.703	-0.0005472	1049.13	0.04905
750.185	0.00824	750.185	0.000267044	750.185	-3.48017e-05	750.185	-9.76119e-05	750.185	-0.000558857	1051.06	0.05009
750.668	0.00826	750.668	0.00030986	750.668	-3.05427e-05	750.668	-8.37185e-05	750.668	-0.000562979	1052.99	0.05104
751.15	0.00826	751.15	0.000341095	751.15	-1.58781e-05	751.15	-6.14729e-05	751.15	-0.00055561	1054.92	0.05164
751.632	0.00825	751.632	0.000362581	751.632	2.98489e-06	751.632	-3.58773e-05	751.632	-0.000533545	1056.84	0.05175
752.114	0.00824	752.114	0.000376613	752.114	1.80602e-05	752.114	-9.1996e-06	752.114	-0.000495521	1058.77	0.05133
752.596	0.00823	752.596	0.000384755	752.596	2.16076e-05	752.596	1.9202e-05	752.596	-0.000443306	1060.7	0.05031
753.078	0.00822	753.078	0.000388528	753.078	9.67365e-06	753.078	5.15273e-05	753.078	-0.000380937	1062.63	0.0485
753.56	0.00822	753.56	0.000388816	753.56	-1.73263e-05	753.56	9.07211e-05	753.56	-0.000315262	1064.56	0.04613
754.042	0.00822	754.042	0.000385416	754.042	-5.39357e-05	754.042	0.000137793	754.042	-0.000253486	1066.49	0.04378
754.524	0.00823	754.524	0.000377785	754.524	-9.28538e-05	754.524	0.000190954	754.524	-0.000201579	1068.42	0.04166
755.007	0.00823	755.007	0.000365726	755.007	-0.000126681	755.007	0.000246349	755.007	-0.000162842	1070.34	0.03985
755.489	0.00823	755.489	0.000350248	755.489	-0.000150921	755.489	0.00029826	755.489	-0.000137391	1072.27	0.03828
755.971	0.00822	755.971	0.00033525	755.971	-0.000164352	755.971	0.000341514	755.971	-0.000122326	1074.2	0.0369
756.453	0.0082	756.453	0.000326751	756.453	-0.000168579	756.453	0.000372048	756.453	-0.000113858	1076.13	0.03562
756.935	0.00818	756.935	0.000333008	756.935	-0.000165374	756.935	0.000388271	756.935	-0.000108853	1078.06	0.03423
757.417	0.00816	757.417	0.000361296	757.417	-0.000155932	757.417	0.000390829	757.417	-0.000105992	1079.99	0.03278
757.899	0.00814	757.899	0.000415471	757.899	-0.000138855	757.899	0.000382635	757.899	-0.00010583	1081.92	0.03153
758.381	0.00814	758.381	0.000493576	758.381	-0.000111014	758.381	0.000367948	758.381	-0.000109892	1083.84	0.0306
758.864	0.00813	758.864	0.000587358	758.864	-6.90008e-05	758.864	0.000351742	758.864	-0.000118453	1085.77	0.03003
759.346	0.00814	759.346	0.000683153	759.346	-1.09412e-05	759.346	0.000338821	759.346	-0.000130115	1087.7	0.02974
759.828	0.00814	759.828	0.000765478	759.828	6.20456e-05	759.828	0.000333037	759.828	-0.000140797	1089.63	0.02964
760.31	0.00815	760.31	0.000821432	760.31	0.000145225	760.31	0.000336081	760.31	-0.000145042	1091.56	0.02969
760.792	0.00815	760.792	0.000844134	760.792	0.000231409	760.792	0.00034768	760.792	-0.000137372	1093.49	0.02991
761.274	0.00816	761.274	0.000834634	761.274	0.000311839	761.274	0.000364624	761.274	-0.000114773	1095.41	0.03025
761.756	0.00817	761.756	0.00080181	761.756	0.000378301	761.756	0.000381395	761.756	-7.71824e-05	1097.34	0.03072
762.239	0.00818	762.239	0.00075911	762.239	0.0004239	762.239	0.000391576	762.239	-2.81744e-05	1099.27	0.03135
762.721	0.00819	762.721	0.000720823	762.721	0.000444851	762.721	0.000389046	762.721	2.60118e-05	1101.2	0.03204
763.203	0.00818	763.203	0.000697568	763.203	0.000439999	763.203	0.00036972	763.203	7.88719e-05	1103.13	0.03257
763.685	0.00816	763.685	0.000694553	763.685	0.000411632	763.685	0.000318033	763.685	0.000124658	1105.06	0.03282
764.167	0.00812	764.167	0.00071005	764.167	0.000364397	764.167	0.000252231	764.167	0.000160076	1106.99	0.03277
764.649	0.00807	764.649	0.000737355	764.649	0.000305252	764.649	0.000178843	764.649	0.000184227	1108.91	0.03238
765.131	0.008	765.131	0.000766996	765.131	0.000241732	765.131	0.000106824	765.131	0.000198225	1110.84	0.03171
765.613	0.00791	765.613	0.000790343	765.613	0.000181303	765.613	4.49168e-05	765.613	0.00020436	1112.77	0.03072
766.096	0.00782	766.096	0.00080144	766.096	0.000129435	766.096	3.42727e-07	766.096	0.000205169	1114.7	0.02939
766.578	0.00771	766.578	0.000798429	766.578	8.94982e-05	766.578	-2.31899e-05	766.578	0.000203218	1116.63	0.02797
767.06	0.00761	767.06	0.00078382	767.06	6.20643e-05	767.06	-2.61935e-05	767.06	0.000200875	1118.56	0.02673
767.542	0.00751	767.542	0.000762816	767.542	4.62765e-05	767.542	-1.28225e-05	767.542	0.000200301	1120.49	0.02574
768.024	0.00742	768.024	0.000742088	768.024	4.05004e-05	768.024	1.00704e-05	768.024	0.000203794	1122.41	0.02484
768.506	0.00737	768.506	0.000727826	768.506	4.30634e-05	768.506	3.50215e-05	768.506	0.000213739	1124.34	0.02384
768.988	0.00734	768.988	0.000724118	768.988	5.34533e-05	768.988	5.58561e-05	768.988	0.000231691	1126.27	0.02266
769.47	0.00734	769.47	0.000732113	769.47	7.08923e-05	769.47	6.91256e-05	769.47	0.000258479	1128.2	0.02134
769.952	0.00738	769.952	0.000750016	769.952	9.44175e-05	769.952	7.40886e-05	769.952	0.000293618	1130.13	0.01999
770.435	0.00743	770.435	0.000773673	770.435	0.00012172	770.435	7.29756e-05	770.435	0.000335001	1132.06	0.01872
770.917	0.00748	770.917	0.000797359	770.917	0.00014909	770.917	6.85882e-05	770.917	0.0003797	1133.99	0.01754
771.399	0.00753	771.399	0.000815398	771.399	0.000173024	771.399	6.35609e-05	771.399	0.000423951	1135.91	0.0165
771.881	0.00756	771.881	0.000823192	771.881	0.000190255	771.881	5.93765e-05	771.881	0.00046443	1137.84	0.01572
772.363	0.00756	772.363	0.000818881	772.363	0.000200175	772.363	5.62742e-05	772.363	0.000498477	1139.77	0.01532
772.845	0.00753	772.845	0.000784203	772.845	0.000204584	772.845	5.38826e-05	772.845	0.000471653	1141.7	0.01524
773.327	0.00748	773.327	0.000742091	773.327	0.000207672	773.327	5.18942e-05	773.327	0.000436533	1143.63	0.01547
773.809	0.00741	773.809	0.000697787	773.809	0.000213445	773.809	5.12237e-05	773.809	0.000393877	1145.56	0.01587
774.292	0.00734	774.292	0.000657039	774.292	0.000224695	774.292	5.34216e-05	774.292	0.00034542	1147.49	0.0164
774.774	0.00727	774.774	0.000623933	774.774	0.000241354	774.774	6.00424e-05	774.774	0.000293484	1149.41	0.017
775.256	0.00723	775.256	0.000600427	775.256	0.000260666	775.256	7.15563e-05	775.256	0.000240486	1151.34	0.01763
775.738	0.00722	775.738	0.000584966	775.738	0.000259723	775.738	8.65478e-05	775.738	0.000188917	1153.27	0.01834
776.22	0.00724	776.22	0.000573323	776.22	0.00025276	776.22	0.000101572	776.22	0.000140714	1155.2	0.01909
776.702	0.00729	776.702	0.000559621	776.702	0.000237639	776.702	0.000112616	776.702	9.78801e-05	1157.13	0.01976
777.184	0.00734	777.184	0.000538419	777.184	0.000215415	777.184	0.000116367	777.184	6.23111e-05	1159.06	0.02028
777.667	0.00739	777.667	0.000506036	777.667	0.000189894	777.667	0.000111681	777.667	3.60776e-05	1160.99	0.02055
778.149	0.00743	778.149	0.000462714	778.149	0.000165906	778.149	0.000100414	778.149	2.06996e-05	1162.91	0.02044
778.631	0.00744	778.631	0.00041217	778.631	0.000147939	778.631	8.62135e-05	778.631	1.77641e-05	1164.84	0.01976
779.113	0.00742	779.113	0.000361632	779.113	0.000138675	779.113	7.32616e-05	779.113	2.73679e-05	1166.77	0.01854
779.595	0.00739	779.595	0.000318903	779.595	0.000137977	779.595	6.48005e-05	779.595	4.86821e-05	1168.7	0.01698
780.077	0.00734	780.077	0.000291202	780.077	0.000143976	780.077	6.12652e-05	780.077	7.92518e-05	1170.63	0.01526
780.559	0.00729	780.559	0.000282005	780.559	0.000153714	780.559	6.10063e-05	780.559	0.000115354	1172.56	0.01354
781.041	0.00725	781.041	0.000291377	781.041	0.000164744	781.041	6.14203e-05	781.041	0.000152594	1174.49	0.01196
781.524	0.00722	781.524	0.000315234	781.524	0.000175229	781.524	6.01481e-05	781.524	0.000186727	1176.41	0.01063
782.006	0.00721	782.006	0.000347532	782.006	0.000184559	782.006	5.6312e-05	782.006	0.000213431	1178.34	0.00956
782.488	0.00722	782.488	0.000381791	782.488	0.000192257	782.488	5.10933e-05	782.488	0.000229739	1180.27	0.00871
782.97	0.00724	782.97	0.00041345	782.97	0.000197951	782.97	4.65498e-05	782.97	0.000233052	1182.2	0.00809
783.452	0.00726	783.452	0.000439676	783.452	0.000200756	783.452	4.40655e-05	783.452	0.000221305	1184.13	0.00767
783.934	0.00729	783.934	0.000459956	783.934	0.000199007	783.934	4.36385e-05	783.934	0.000193393	1186.06	0.00739
784.416	0.00729	784.416	0.000474024	784.416	0.000191244	784.416	4.3619e-05	784.416	0.000149323	1187.99	0.00719
784.898	0.00727	784.898	0.000481167	784.898	0.000176586	784.898	4.11016e-05	784.898	9.10685e-05	1189.91	0.00713
785.38	0.00723	785.38	0.000479396	785.38	0.000155337	785.38	3.38964e-05	785.38	2.28528e-05	1191.84	0.00721
785.863	0.00715	785.863	0.000466075	785.863	0.000129641	785.863	2.11615e-05	785.863	-4.84511e-05	1193.77	0.0074
786.345	0.00705	786.345	0.000439587	786.345	0.000102962	786.345	4.14439e-06	786.345	-0.000114249	1195.7	0.00772
786.827	0.00693	786.827	0.000401013	786.827	7.98889e-05	786.827	-1.45901e-05	786.827	-0.000165811	1197.63	0.00808
787.309	0.00683	787.309	0.000355555	787.309	6.51395e-05	787.309	-3.25134e-05	787.309	-0.000196286	1199.56	0.00838
787.791	0.00674	787.791	0.000312704	787.791	6.22785e-05	787.791	-4.84772e-05	787.791	-0.000202466	1201.49	0.00857
788.273	0.00668	788.273	0.000283427	788.273	7.32765e-05	788.273	-6.3295e-05	788.273	-0.000185739	1203.41	0.00861
788.755	0.00666	788.755	0.000278352	788.755	9.74536e-05	788.755	-7.91559e-05	788.755	-0.000151971	1205.34	0.0085
789.237	0.00667	789.237	0.000303824	789.237	0.000131513	789.237	-9.84194e-05	789.237	-0.000109958	1207.27	0.00827
789.72	0.0067	789.72	0.000359745	789.72	0.000170465	789.72	-0.00012213	789.72	-6.94618e-05	1209.2	0.00802
790.202	0.00675	790.202	0.000439002	790.202	0.000208772	790.202	-0.000149175	790.202	-3.85549e-05	1211.13	0.00782
790.684	0.00679	790.684	0.000529077	790.684	0.000241951	790.684	-0.000176216	790.684	-2.31732e-05	1213.06	0.00776
791.166	0.00682	791.166	0.000615047	791.166	0.000267555	791.166	-0.000198939	791.166	-2.55611e-05	1214.98	0.00783
791.648	0.00684	791.648	0.00068262	791.648	0.000285653	791.648	-0.000213303	791.648	-4.4886e-05	1216.91	0.008
792.13	0.00684	792.13	0.000721216	792.13	0.000298654	792.13	-0.00021658	792.13	-7.82814e-05	1218.84	0.00823
792.612	0.00683	792.612	0.000725859	792.612	0.00030972	792.612	-0.000208332	792.612	-0.000120945	1220.77	0.0085
793.095	0.00682	793.095	0.000696993	793.095	0.000321464	793.095	-0.000190077	793.095	-0.000167565	1222.7	0.00879
793.577	0.0068	793.577	0.000640264	793.577	0.000334363	793.577	-0.000164274	793.577	-0.000212349	1224.63	0.00909
794.059	0.00679	794.059	0.000563992	794.059	0.000347057	794.059	-0.000134292	794.059	-0.000250295	1226.56	0.00938
794.541	0.00678	794.541	0.000478822	794.541	0.000356696	794.541	-0.000103331	794.541	-0.000277065	1228.48	0.00968
795.023	0.00678	795.023	0.000395022	795.023	0.00035998	795.023	-7.42911e-05	795.023	-0.000290595	1230.41	0.00994
795.505	0.00678	795.505	0.000322579	795.505	0.000354977	795.505	-4.94276e-05	795.505	-0.000291167	1232.34	0.01017
795.987	0.00678	795.987	0.000269319	795.987	0.000341246	795.987	-3.00934e-05	795.987	-0.000281675	1234.27	0.01036
796.469	0.00678	796.469	0.000240998	796.469	0.00032059	796.469	-1.64546e-05	796.469	-0.000266941	1236.2	0.01047
796.952	0.00677	796.952	0.000239876	796.952	0.000295417	796.952	-7.3649e-06	796.952	-0.000252279	1238.13	0.01057
797.434	0.00677	797.434	0.000264667	797.434	0.000269129	797.434	-4.33065e-07	797.434	-0.000241889	1240.06	0.01067
797.916	0.00677	797.916	0.000310987	797.916	0.000244473	797.916	7.24103e-06	797.916	-0.000237012	1241.98	0.01072
798.398	0.00679	798.398	0.000371654	798.398	0.00022454	798.398	1.74763e-05	798.398	-0.000236338	1243.91	0.01076
798.88	0.00681	798.88	0.000437829	798.88	0.000211943	798.88	3.04747e-05	798.88	-0.000235522	1245.84	0.01077
799.362	0.00684	799.362	0.000501211	799.362	0.000209871	799.362	4.4351e-05	799.362	-0.000229714	1247.77	0.0107
799.844	0.00688	799.844	0.000554133	799.844	0.000221006	799.844	5.64396e-05	799.844	-0.000214499	1249.7	0.01057
800.326	0.0069	800.326	0.000591563	800.326	0.000247114	800.326	6.37095e-05	800.326	-0.000188049	1251.63	0.01044
800.808	0.00692	800.808	0.00061147	800.808	0.000287615	800.808	6.51483e-05	800.808	-0.000151886	1253.56	0.01033
801.291	0.00691	801.291	0.000614866	801.291	0.000338915	801.291	6.15669e-05	801.291	-0.000110345	1255.48	0.01025
801.773	0.00688	801.773	0.000604858	801.773	0.0003947	801.773	5.55595e-05	801.773	-6.93556e-05	1257.41	0.01017
802.255	0.00684	802.255	0.000587761	802.255	0.000447263	802.255	5.01256e-05	802.255	-3.52208e-05	1259.34	0.01009
802.737	0.00681	802.737	0.000569956	802.737	0.000489607	802.737	4.66472e-05	802.737	-1.21817e-05	1261.27	0.00998
803.219	0.00678	803.219	0.000558836	803.219	0.000517858	803.219	4.35072e-05	803.219	-1.6205e-06	1263.2	0.00987
803.701	0.00676	803.701	0.000560039	803.701	0.000532456	803.701	3.71998e-05	803.701	-1.46218e-06	1265.13	0.00972
804.183	0.00676	804.183	0.000576838	804.183	0.000537783	804.183	2.27396e-05	804.183	-6.33672e-06	1267.06	0.00956
804.665	0.00677	804.665	0.000608829	804.665	0.000540493	804.665	-3.30713e-06	804.665	-9.38214e-06	1268.98	0.0094
805.148	0.00677	805.148	0.000652133	805.148	0.000546906	805.148	-4.11733e-05	805.148	-3.81284e-06	1270.91	0.00922
805.63	0.00677	805.63	0.000699897	805.63	0.000560824	805.63	-8.74205e-05	805.63	1.49868e-05	1272.84	0.00905
806.112	0.00675	806.112	0.000743984	806.112	0.000582418	806.112	-0.00013541	806.112	4.77396e-05	1274.77	0.00888
806.594	0.00673	806.594	0.000777334	806.594	0.000608461	806.594	-0.000177296	806.594	9.02787e-05	1276.7	0.00873
807.076	0.0067	807.076	0.00079559	807.076	0.000634402	807.076	-0.000206586	807.076	0.00013499	1278.63	0.00861
807.558	0.00668	807.558	0.000798039	807.558	0.000655588	807.558	-0.000219106	807.558	0.000171673	1280.56	0.00851
808.04	0.00665	808.04	0.00078769	808.04	0.000670119	808.04	-0.000213716	808.04	0.000191711	1282.48	0.00836
808.523	0.00664	808.523	0.000769911	808.523	0.00067789	808.523	-0.000191595	808.523	0.000190111	1284.41	0.00816
809.005	0.00662	809.005	0.000750109	809.005	0.000681179	809.005	-0.0001553	809.005	0.000167634	1286.34	0.00794
809.487	0.00661	809.487	0.000732368	809.487	0.00068321	809.487	-0.000107287	809.487	0.00013083	1288.27	0.00774
809.969	0.00659	809.969	0.000718173	809.969	0.000686532	809.969	-5.10886e-05	809.969	8.97981e-05	1290.2	0.00762
810.451	0.00659	810.451	0.000706174	810.451	0.000692741	810.451	1.00308e-05	810.451	5.52833e-05	1292.13	0.00759
810.933	0.00659	810.933	0.000694007	810.933	0.000701972	810.933	7.14609e-05	810.933	3.55169e-05	1294.06	0.00763
811.415	0.00661	811.415	0.000679375	811.415	0.000713309	811.415	0.000127875	811.415	3.33451e-05	1295.98	0.0077
811.897	0.00665	811.897	0.000661977	811.897	0.000725295	811.897	0.000174223	811.897	4.69126e-05	1297.91	0.00787
812.38	0.00671	812.38	0.000643804	812.38	0.000736055	812.38	0.000206759	812.38	7.05682e-05	1299.84	0.00813
812.862	0.00677	812.862	0.000629041	812.862	0.000743453	812.862	0.000224205	812.862	9.73921e-05	1301.77	0.00847
813.344	0.00683	813.344	0.000622347	813.344	0.000745044	813.344	0.000227804	813.344	0.000122976	1303.7	0.00893
813.826	0.00688	813.826	0.000627027	813.826	0.000738894	813.826	0.000220691	813.826	0.00014553	1305.63	0.00942
814.308	0.0069	814.308	0.000643183	814.308	0.000723543	814.308	0.000206473	814.308	0.000166327	1307.56	0.00994
814.79	0.0069	814.79	0.000667204	814.79	0.000699062	814.79	0.000187844	814.79	0.000187883	1309.48	0.01052
815.272	0.00689	815.272	0.000692036	815.272	0.000667523	815.272	0.000165781	815.272	0.000211645	1311.41	0.01108
815.754	0.00686	815.754	0.000709137	815.754	0.000632426	815.754	0.000140117	815.754	0.000237333	1313.34	0.01157
816.236	0.00681	816.236	0.000711117	816.236	0.000598623	816.236	0.00011082	816.236	0.000262504	1315.27	0.01193
816.719	0.00676	816.719	0.000693856	816.719	0.00057005	816.719	7.84625e-05	816.719	0.000283612	1317.2	0.01212
817.201	0.0067	817.201	0.000657864	817.201	0.000549796	817.201	4.53354e-05	817.201	0.000298418	1319.13	0.0121
817.683	0.00662	817.683	0.000608952	817.683	0.000538334	817.683	1.4503e-05	817.683	0.000306407	1321.06	0.01193
818.165	0.00653	818.165	0.000555153	818.165	0.000534541	818.165	-1.11759e-05	818.165	0.000309333	1322.98	0.01167
818.647	0.00643	818.647	0.000505917	818.647	0.000535973	818.647	-3.01516e-05	818.647	0.0003103	1324.91	0.01143
819.129	0.00635	819.129	0.000468023	819.129	0.000539782	819.129	-4.20935e-05	819.129	0.000310957	1326.84	0.01129
819.611	0.00628	819.611	0.000444335	819.611	0.000544609	819.611	-4.80763e-05	819.611	0.000311444	1328.77	0.01124
820.093	0.00623	820.093	0.000432892	820.093	0.000549672	820.093	-4.93815e-05	820.093	0.000308625	1330.7	0.01123
820.576	0.00621	820.576	0.000428366	820.576	0.000555416	820.576	-4.61093e-05	820.576	0.000298098	1332.63	0.01123
821.058	0.00621	821.058	0.00042421	821.058	0.000562074	821.058	-3.7957e-05	821.058	0.000275731	1334.56	0.01116
821.54	0.00623	821.54	0.000414895	821.54	0.000569512	821.54	-2.48919e-05	821.54	0.000239879	1336.48	0.01101
822.022	0.00625	822.022	0.000397924	822.022	0.000576646	822.022	-7.98889e-06	822.022	0.000192473	1338.41	0.01074
822.504	0.00625	822.504	0.000374648	822.504	0.000581812	822.504	8.77772e-06	822.504	0.000139058	1340.34	0.01041
822.986	0.00624	822.986	0.00034844	822.986	0.000583113	822.986	1.98241e-05	822.986	8.66186e-05	1342.27	0.01009
823.468	0.0062	823.468	0.000323752	823.468	0.000579326	823.468	1.95964e-05	823.468	4.18276e-05	1344.2	0.00977
823.95	0.00614	823.95	0.000303652	823.95	0.000569568	823.95	4.73158e-06	823.95	9.11392e-06	1346.13	0.00954
824.433	0.00605	824.433	0.000288914	824.433	0.000554079	824.433	-2.35224e-05	824.433	-1.0835e-05	1348.06	0.00941
824.915	0.00596	824.915	0.000277784	824.915	0.000533641	824.915	-5.91073e-05	824.915	-2.02581e-05	1349.98	0.00937
825.397	0.00587	825.397	0.000267229	825.397	0.000509239	825.397	-9.31723e-05	825.397	-2.32179e-05	1351.91	0.00944
825.879	0.00579	825.879	0.000254618	825.879	0.000482262	825.879	-0.000117242	825.879	-2.40784e-05	1353.84	0.00958
826.361	0.00574	826.361	0.000238671	826.361	0.000454274	826.361	-0.000126914	826.361	-2.56933e-05	1355.77	0.00976
826.843	0.00573	826.843	0.000219993	826.843	0.000427373	826.843	-0.000123234	826.843	-2.88542e-05	1357.7	0.00994
827.325	0.00575	827.325	0.000200509	827.325	0.000404139	827.325	-0.000113028	827.325	-3.26652e-05	1359.63	0.01021
827.807	0.0058	827.807	0.000182206	827.807	0.000386907	827.807	-0.000105109	827.807	-3.46564e-05	1361.56	0.01051
828.29	0.00588	828.29	0.000166634	828.29	0.000377879	828.29	-0.000107448	828.29	-3.22107e-05	1363.48	0.01077
828.772	0.00597	828.772	0.000154264	828.772	0.00037807	828.772	-0.000122935	828.772	-2.327e-05	1365.41	0.01097
829.254	0.00607	829.254	0.000145333	829.254	0.000387075	829.254	-0.000148308	829.254	-7.21403e-06	1367.34	0.01117
829.736	0.00614	829.736	0.000140717	829.736	0.000402689	829.736	-0.000175525	829.736	1.48229e-05	1369.27	0.0113
830.218	0.0062	830.218	0.00014257	830.218	0.000421793	830.218	-0.000194469	830.218	4.04678e-05	1371.2	0.0113
830.7	0.00623	830.7	0.000154194	830.7	0.000440561	830.7	-0.000196265	830.7	6.60811e-05	1373.13	0.01114
831.182	0.00623	831.182	0.000179063	831.182	0.000455836	831.182	-0.000176576	831.182	8.81515e-05	1375.06	0.01085
831.664	0.00621	831.664	0.000218424	831.664	0.000464569	831.664	-0.000136009	831.664	0.000104139	1376.98	0.01051
832.146	0.00618	832.146	0.000270359	832.146	0.000465372	832.146	-7.90642e-05	832.146	0.000113424	1378.91	0.01014
832.629	0.00614	832.629	0.000328433	832.629	0.000458041	832.629	-1.27321e-05	832.629	0.000117589	1380.84	0.0097
833.111	0.00609	833.111	0.000383009	833.111	0.000443189	833.111	5.57276e-05	833.111	0.000120243	1382.77	0.00922
833.593	0.00604	833.593	0.00042363	833.593	0.000422712	833.593	0.000120694	833.593	0.000125097	1384.7	0.00878
834.075	0.00599	834.075	0.000441867	834.075	0.000398986	834.075	0.000177795	834.075	0.000135483	1386.63	0.00843
834.557	0.00593	834.557	0.000433567	834.557	0.000374991	834.557	0.000224032	834.557	0.000151951	1388.56	0.00811
835.039	0.00586	835.039	0.000400255	835.039	0.00035324	835.039	0.000257958	835.039	0.000171999	1390.48	0.00785
835.521	0.00578	835.521	0.0003478	835.521	0.000336061	835.521	0.000279267	835.521	0.000190975	1392.41	0.00768
836.004	0.00571	836.004	0.000284601	836.004	0.000324711	836.004	0.000288933	836.004	0.000202945	1394.34	0.00762
836.486	0.00565	836.486	0.000218583	836.486	0.000319256	836.486	0.000289212	836.486	0.000203058	1396.27	0.00759
836.968	0.00561	836.968	0.000155981	836.968	0.000304861	836.968	0.000283672	836.968	0.000188777	1398.2	0.00758
837.45	0.00561	837.45	0.000100195	837.45	0.000294396	837.45	0.000275744	837.45	0.00016148	1400.13	0.00758
837.932	0.00565	837.932	5.29038e-05	837.932	0.000286741	837.932	0.000267648	837.932	0.000124638	1402.06	0.00762
838.414	0.00572	838.414	1.53869e-05	838.414	0.000281187	838.414	0.000260696	838.414	8.39243e-05	1403.98	0.00768
838.896	0.00583	838.896	-1.04066e-05	838.896	0.000277224	838.896	0.000253813	838.896	4.43868e-05	1405.91	0.00774
839.378	0.00594	839.378	-2.21892e-05	839.378	0.000274583	839.378	0.000246157	839.378	9.80496e-06	1407.84	0.00781
839.861	0.00605	839.861	-1.75382e-05	839.861	0.000272822	839.861	0.000236618	839.861	-1.85249e-05	1409.77	0.00796
840.343	0.00614	840.343	3.30992e-06	840.343	0.000271501	840.343	0.00022614	840.343	-4.05675e-05	1411.7	0.00815
840.825	0.0062	840.825	3.70923e-05	840.825	0.000270011	840.825	0.000216335	840.825	-5.71478e-05	1413.63	0.0084
841.307	0.00621	841.307	7.7005e-05	841.307	0.000268554	841.307	0.000209827	841.307	-6.87139e-05	1415.55	0.0087
841.789	0.0062	841.789	0.000114629	841.789	0.000268215	841.789	0.000208195	841.789	-7.43065e-05	1417.48	0.00905
842.271	0.00616	842.271	0.000142185	842.271	0.00027123	842.271	0.000211542	842.271	-7.23824e-05	1419.41	0.0094
842.753	0.00611	842.753	0.000156031	842.753	0.000280713	842.753	0.000217948	842.753	-6.09141e-05	1421.34	0.00969
843.235	0.00606	843.235	0.000151957	843.235	0.000299171	843.235	0.00021144	843.235	-3.90848e-05	1423.27	0.00992
843.717	0.00602	843.717	0.000142798	843.717	0.000327791	843.717	0.000202646	843.717	-7.81845e-06	1425.2	0.01002
844.2	0.006	844.2	0.000137815	844.2	0.000365323	844.2	0.000191061	844.2	2.95565e-05	1427.13	0.01
844.682	0.00599	844.682	0.000146037	844.682	0.000408175	844.682	0.000177997	844.682	6.73095e-05	1429.05	0.00991
845.164	0.00599	845.164	0.000172111	845.164	0.000451067	845.164	0.000166311	845.164	9.87481e-05	1430.98	0.00971
845.646	0.00602	845.646	0.000214222	845.646	0.000488304	845.646	0.000159233	845.646	0.000117522	1432.91	0.00943
846.128	0.00605	846.128	0.00026466	846.128	0.000515547	846.128	0.00015824	846.128	0.000119068	1434.84	0.00911
846.61	0.0061	846.61	0.000312239	846.61	0.000530695	846.61	0.000163031	846.61	0.000102119	1436.77	0.00881
847.092	0.00616	847.092	0.000345905	847.092	0.000534388	847.092	0.000170814	847.092	6.94254e-05	1438.7	0.00855
847.574	0.00622	847.574	0.000358477	847.574	0.000529475	847.574	0.000177724	847.574	2.71648e-05	1440.62	0.00839
848.057	0.00626	848.057	0.000348908	848.057	0.000519986	848.057	0.000179724	848.057	-1.58064e-05	1442.55	0.00829
848.539	0.0063	848.539	0.000322593	848.539	0.000509956	848.539	0.000174327	848.539	-5.12926e-05	1444.48	0.00827
849.021	0.00632	849.021	0.0002889	849.021	0.000502332	849.021	0.000160221	849.021	-7.2401e-05	1446.41	0.00834
849.503	0.00633	849.503	0.000259016	849.503	0.000498943	849.503	0.000137911	849.503	-9.77097e-05	1448.34	0.00839
849.985	0.00632	849.985	0.000241566	849.985	0.000499249	849.985	0.000109248	849.985	-0.000107345	1450.27	0.00842
850.467	0.0063	850.467	0.000241199	850.467	0.000501789	850.467	7.72588e-05	850.467	-0.000106487	1452.2	0.00844
850.949	0.00628	850.949	0.000257979	850.949	0.000503551	850.949	4.55068e-05	850.949	-0.000101687	1454.12	0.00843
851.432	0.00625	851.432	0.0002879	851.432	0.000501112	851.432	1.76565e-05	851.432	-9.94578e-05	1456.05	0.0084
851.914	0.00622	851.914	0.000324765	851.914	0.000491251	851.914	-3.03285e-06	851.914	-0.000103641	1457.98	0.00829
852.396	0.00618	852.396	0.000362778	852.396	0.00047187	852.396	-1.49151e-05	852.396	-0.000115301	1459.91	0.00817
852.878	0.00614	852.878	0.00039756	852.878	0.000443241	852.878	-1.84286e-05	852.878	-0.000132959	1461.84	0.00804
853.36	0.0061	853.36	0.00042631	853.36	0.000407904	853.36	-1.68332e-05	853.36	-0.000154013	1463.77	0.00788
853.842	0.00606	853.842	0.000448052	853.842	0.000371013	853.842	-1.44974e-05	853.842	-0.00017647	1465.7	0.00758
854.324	0.00602	854.324	0.000462986	854.324	0.000338834	854.324	-1.62632e-05	854.324	-0.000198995	1467.62	0.00712
854.806	0.00599	854.806	0.000471819	854.806	0.000317054	854.806	-2.46833e-05	854.806	-0.00022169	1469.55	0.00657
855.288	0.00598	855.288	0.000475394	855.288	0.000308857	855.288	-3.88846e-05	855.288	-0.000245036	1471.48	0.00597
855.771	0.00598	855.771	0.00047516	855.771	0.000313938	855.771	-5.35552e-05	855.771	-0.000268894	1473.41	0.00539
856.253	0.00599	856.253	0.000473241	856.253	0.000327994	856.253	-6.16391e-05	856.253	-0.00029258	1475.34	0.00491
856.735	0.00601	856.735	0.00047213	856.735	0.000344355	856.735	-5.54053e-05	856.735	-0.000314619	1477.27	0.00451
857.217	0.00604	857.217	0.000473986	857.217	0.000356007	857.217	-3.08217e-05	857.217	-0.000333984	1479.2	0.00421
857.699	0.00605	857.699	0.000479988	857.699	0.000357735	857.699	1.17137e-05	857.699	-0.000350914	1481.12	0.00399
858.181	0.00606	858.181	0.000489226	858.181	0.000347979	858.181	6.6624e-05	858.181	-0.000367056	1483.05	0.0038
858.663	0.00606	858.663	0.000498565	858.663	0.000328469	858.663	0.000124668	858.663	-0.00038419	1484.98	0.00365
859.145	0.00605	859.145	0.000503387	859.145	0.000303913	859.145	0.000176163	859.145	-0.000403724	1486.91	0.00359
859.628	0.00603	859.628	0.000499176	859.628	0.000279527	859.628	0.000213271	859.628	-0.000424489	1488.84	0.00358
860.11	0.006	860.11	0.000483571	860.11	0.000259918	860.11	0.000231952	860.11	-0.000442924	1490.77	0.00362
860.592	0.00597	860.592	0.000457787	860.592	0.000247252	860.592	0.000231935	860.592	-0.000453956	1492.7	0.00373
861.074	0.00594	861.074	0.000426612	861.074	0.000241834	861.074	0.000215539	861.074	-0.000453374	1494.62	0.00389
861.556	0.00591	861.556	0.000397901	861.556	0.000242206	861.556	0.000186602	861.556	-0.000439566	1496.55	0.00409
862.038	0.00589	862.038	0.000379704	862.038	0.000246643	862.038	0.000149159	862.038	-0.000415375	1498.48	0.00431
862.52	0.00587	862.52	0.000377954	862.52	0.000253213	862.52	0.000106743	862.52	-0.000387583	1500.41	0.00453
863.003	0.00585	863.003	0.000393998	863.003	0.000260663	863.003	6.29863e-05	863.003	-0.000364451	1502.34	0.00472
863.485	0.00585	863.485	0.000423792	863.485	0.000267606	863.485	2.17552e-05	863.485	-0.000352799	1504.27	0.00488
863.967	0.00585	863.967	0.00045952	863.967	0.000272348	863.967	-1.28844e-05	863.967	-0.000355335	1506.2	0.00499
864.449	0.00585	864.449	0.000490936	864.449	0.000272923	864.449	-3.75388e-05	864.449	-0.000369592	1508.12	0.00501
864.931	0.00585	864.931	0.000509242	864.931	0.000267403	864.931	-5.01601e-05	864.931	-0.000388954	1510.05	0.00498
865.413	0.00586	865.413	0.000508906	865.413	0.000254839	865.413	-5.10854e-05	865.413	-0.000405436	1511.98	0.00498
865.895	0.00588	865.895	0.000489965	865.895	0.000235874	865.895	-4.27677e-05	865.895	-0.000412565	1513.91	0.00496
866.377	0.00589	866.377	0.000456665	866.377	0.000212949	866.377	-2.92743e-05	866.377	-0.000407699	1515.84	0.00485
866.86	0.00592	866.86	0.000416695	866.86	0.000189788	866.86	-1.4469e-05	866.86	-0.000391867	1517.77	0.00462
867.342	0.00595	867.342	0.000378448	867.342	0.000170386	867.342	-1.14227e-06	867.342	-0.00036918	1519.7	0.00434
867.824	0.00598	867.824	0.000348662	867.824	0.000157451	867.824	9.66387e-06	867.824	-0.000343545	1521.62	0.00406
868.306	0.00601	868.306	0.00033148	868.306	0.000152035	868.306	1.85203e-05	868.306	-0.00031767	1523.55	0.00385
868.788	0.00604	868.788	0.000327303	868.788	0.000153422	868.788	2.59993e-05	868.788	-0.000292031	1525.48	0.00371
869.27	0.00604	869.27	0.000334247	869.27	0.000159788	869.27	3.27383e-05	869.27	-0.000266323	1527.41	0.00365
869.752	0.00603	869.752	0.000348434	869.752	0.00016964	869.752	3.8066e-05	869.752	-0.000240373	1529.34	0.00363
870.234	0.006	870.234	0.000365521	870.234	0.000182237	870.234	4.11072e-05	870.234	-0.000216891	1531.27	0.00362
870.716	0.00596	870.716	0.000382069	870.716	0.000197812	870.716	4.14597e-05	870.716	-0.000200607	1533.2	0.00364
871.199	0.00592	871.199	0.000395651	871.199	0.000217215	871.199	4.00972e-05	871.199	-0.000197418	1535.12	0.00366
871.681	0.00588	871.681	0.000405528	871.681	0.000240886	871.681	3.90378e-05	871.681	-0.000211852	1537.05	0.00367
872.163	0.00585	872.163	0.000411663	872.163	0.000267301	872.163	4.12054e-05	872.163	-0.000244556	1538.98	0.00368
872.645	0.00584	872.645	0.000414934	872.645	0.000294023	872.645	4.90206e-05	872.645	-0.000291346	1540.91	0.0037
873.127	0.00583	873.127	0.000416014	873.127	0.000316614	873.127	6.28536e-05	873.127	-0.000343751	1542.84	0.00374
873.609	0.00583	873.609	0.000415073	873.609	0.000331517	873.609	8.12602e-05	873.609	-0.000391353	1544.77	0.00379
874.091	0.00583	874.091	0.000411234	874.091	0.000336192	874.091	0.000101045	874.091	-0.000424763	1546.7	0.00383
874.573	0.00584	874.573	0.000402979	874.573	0.000330772	874.573	0.000118713	874.573	-0.00043888	1548.62	0.00387
875.056	0.00584	875.056	0.00038839	875.056	0.000317833	875.056	0.000131876	875.056	-0.00043333	1550.55	0.00389
875.538	0.00584	875.538	0.000366826	875.538	0.000301779	875.538	0.000139424	875.538	-0.000412736	1552.48	0.00389
876.02	0.00585	876.02	0.000338929	876.02	0.000288028	876.02	0.000141592	876.02	-0.000384773	1554.41	0.00391
876.502	0.00584	876.502	0.000307731	876.502	0.000280882	876.502	0.00013949	876.502	-0.000357357	1556.34	0.00397
876.984	0.00584	876.984	0.000278154	876.984	0.000283252	876.984	0.000134127	876.984	-0.00033717	1558.27	0.00403
877.466	0.00582	877.466	0.000255888	877.466	0.000296122	877.466	0.000125737	877.466	-0.00032754	1560.2	0.00406
877.948	0.00579	877.948	0.000245178	877.948	0.00031807	877.948	0.000114556	877.948	-0.000328431	1562.12	0.00408
878.431	0.00574	878.431	0.00024764	878.431	0.000346353	878.431	0.000101291	878.431	-0.000337103	1564.05	0.00412
878.913	0.00569	878.913	0.000261521	878.913	0.00037684	878.913	8.76575e-05	878.913	-0.000348207	1565.98	0.00417
879.395	0.00564	879.395	0.000281804	879.395	0.000404957	879.395	7.67466e-05	879.395	-0.000355643	1567.91	0.00427
879.877	0.0056	879.877	0.000302256	879.877	0.000426402	879.877	7.18543e-05	879.877	-0.000355124	1569.84	0.00439
880.359	0.00558	880.359	0.000317858	880.359	0.000437718	880.359	7.59047e-05	880.359	-0.000339798	1571.77	0.00452
880.841	0.00561	880.841	0.000326081	880.841	0.000437311	880.841	9.00081e-05	880.841	-0.000307129	1573.69	0.00468
881.323	0.00567	881.323	0.000328273	881.323	0.000425962	881.323	0.000113627	881.323	-0.000257454	1575.62	0.00487
881.805	0.00576	881.805	0.000328849	881.805	0.000406922	881.805	0.000144713	881.805	-0.00019406	1577.55	0.0051
882.288	0.00586	882.288	0.000333163	882.288	0.000385174	882.288	0.000180945	882.288	-0.00012294	1579.48	0.00536
882.77	0.00597	882.77	0.00034516	882.77	0.00036644	882.77	0.000220645	882.77	-5.05047e-05	1581.41	0.00569
883.252	0.00606	883.252	0.000366019	883.252	0.000355465	883.252	0.000262938	883.252	1.6694e-05	1583.34	0.00606
883.734	0.00614	883.734	0.000393282	883.734	0.000355668	883.734	0.000307558	883.734	7.49501e-05	1585.27	0.00646
884.216	0.00619	884.216	0.000422264	884.216	0.000367389	884.216	0.000353527	884.216	0.000123368	1587.19	0.00684
884.698	0.00622	884.698	0.000448283	884.698	0.000389306	884.698	0.000398861	884.698	0.00016407	1589.12	0.0072
885.18	0.00623	885.18	0.000468473	885.18	0.000418949	885.18	0.000440399	885.18	0.000201825	1591.05	0.00752
885.662	0.00624	885.662	0.000482563	885.662	0.000453845	885.662	0.00047521	885.662	0.000242191	1592.98	0.00777
886.144	0.00625	886.144	0.000493316	886.144	0.000493013	886.144	0.000501745	886.144	0.000291076	1594.91	0.00794
886.627	0.00627	886.627	0.00050434	886.627	0.000536828	886.627	0.000521248	886.627	0.000353251	1596.84	0.00805
887.109	0.00629	887.109	0.000518094	887.109	0.000586239	887.109	0.000537823	887.109	0.000431847	1598.77	0.00813
887.591	0.00632	887.591	0.000535354	887.591	0.000642028	887.591	0.000557664	887.591	0.000528386	1600.69	0.00821
888.073	0.00635	888.073	0.000554199	888.073	0.000703384	888.073	0.000586325	888.073	0.000642054	1602.62	0.00828
888.555	0.00638	888.555	0.000571561	888.555	0.000767224	888.555	0.000627208	888.555	0.000769496	1604.55	0.00829
889.037	0.00639	889.037	0.000585047	889.037	0.00082897	889.037	0.00068008	889.037	0.000905057	1606.48	0.00822
889.519	0.00639	889.519	0.000594017	889.519	0.000883231	889.519	0.000741713	889.519	0.00104	1608.41	0.00806
890.001	0.00636	890.001	0.00060076	890.001	0.000925966	890.001	0.000806387	890.001	0.00117	1610.34	0.00788
890.484	0.00632	890.484	0.000609022	890.484	0.000955441	890.484	0.000868578	890.484	0.00128	1612.27	0.00778
890.966	0.00625	890.966	0.000623419	890.966	0.000973318	890.966	0.000924343	890.966	0.00138	1614.19	0.00777
891.448	0.00617	891.448	0.000646853	891.448	0.000983901	891.448	0.000971626	891.448	0.00146	1616.12	0.00782
891.93	0.00609	891.93	0.000679796	891.93	0.00099323	891.93	0.00101	891.93	0.00152	1618.05	0.00789
892.412	0.00602	892.412	0.000720194	892.412	0.00101	892.412	0.00104	892.412	0.00158	1619.98	0.00799
892.894	0.00598	892.894	0.000764507	892.894	0.00103	892.894	0.00106	892.894	0.00163	1621.91	0.00814
893.376	0.00598	893.376	0.000808522	893.376	0.00107	893.376	0.00108	893.376	0.00169	1623.84	0.00831
893.859	0.00601	893.859	0.000848762	893.859	0.00111	893.859	0.00109	893.859	0.00174	1625.77	0.00846
894.341	0.00607	894.341	0.000882968	894.341	0.00117	894.341	0.0011	894.341	0.0018	1627.69	0.0086
894.823	0.00616	894.823	0.00090935	894.823	0.00122	894.823	0.00111	894.823	0.00185	1629.62	0.00874
895.305	0.00626	895.305	0.000926691	895.305	0.00127	895.305	0.00112	895.305	0.00189	1631.55	0.00884
895.787	0.00635	895.787	0.000933845	895.787	0.00131	895.787	0.00114	895.787	0.00192	1633.48	0.0089
896.269	0.00643	896.269	0.000929898	896.269	0.00133	896.269	0.00117	896.269	0.00194	1635.41	0.00891
896.751	0.0065	896.751	0.000915528	896.751	0.00134	896.751	0.0012	896.751	0.00196	1637.34	0.0089
897.233	0.00655	897.233	0.000893196	897.233	0.00133	897.233	0.00123	897.233	0.00197	1639.27	0.00887
897.716	0.00658	897.716	0.00086719	897.716	0.0013	897.716	0.00125	897.716	0.00199	1641.19	0.00881
898.198	0.0066	898.198	0.000843276	898.198	0.00125	898.198	0.00124	898.198	0.00201	1643.12	0.00876
898.68	0.00662	898.68	0.000826952	898.68	0.0012	898.68	0.00123	898.68	0.00203	1645.05	0.00872
899.162	0.00663	899.162	0.000821489	899.162	0.00114	899.162	0.00119	899.162	0.00204	1646.98	0.00865
899.644	0.00663	899.644	0.000826921	899.644	0.00108	899.644	0.00115	899.644	0.00204	1648.91	0.00856
900.126	0.00663	900.126	0.000840111	900.126	0.00103	900.126	0.00111	900.126	0.00201	1650.84	0.00849
900.608	0.00661	900.608	0.000855729	900.608	0.000998489	900.608	0.00107	900.608	0.00197	1652.77	0.0084
901.09	0.00659	901.09	0.000868244	901.09	0.000978474	901.09	0.00104	901.09	0.0019	1654.69	0.00825
901.572	0.00656	901.572	0.000873879	901.572	0.000969959	901.572	0.00102	901.572	0.00181	1656.62	0.0081
902.055	0.00653	902.055	0.000871249	902.055	0.000967314	902.055	0.000992794	902.055	0.0017	1658.55	0.0079
902.537	0.00651	902.537	0.000861704	902.537	0.000963751	902.537	0.000967273	902.537	0.00157	1660.48	0.00768
903.019	0.00649	903.019	0.000847505	903.019	0.00095232	903.019	0.000936733	903.019	0.00143	1662.41	0.00746
903.501	0.00648	903.501	0.000830811	903.501	0.00092878	903.501	0.000900401	903.501	0.00128	1664.34	0.00722
903.983	0.00647	903.983	0.00081243	903.983	0.000892184	903.983	0.000859526	903.983	0.00113	1666.27	0.00696
904.465	0.00645	904.465	0.000791893	904.465	0.000845824	904.465	0.000816532	904.465	0.000987007	1668.19	0.00669
904.947	0.00643	904.947	0.000767984	904.947	0.000795536	904.947	0.000773374	904.947	0.000854313	1670.12	0.00643
905.429	0.0064	905.429	0.000740232	905.429	0.000748509	905.429	0.000731296	905.429	0.000740285	1672.05	0.00619
905.912	0.00637	905.912	0.000709549	905.912	0.000710028	905.912	0.000690874	905.912	0.00064848	1673.98	0.00596
906.394	0.00634	906.394	0.000678463	906.394	0.00068223	906.394	0.00065197	906.394	0.000579709	1675.91	0.00573
906.876	0.00631	906.876	0.000650516	906.876	0.000663078	906.876	0.000614079	906.876	0.000531697	1677.84	0.0055
907.358	0.00629	907.358	0.000628941	907.358	0.000646842	907.358	0.000577101	907.358	0.000500347	1679.77	0.00528
907.84	0.00627	907.84	0.000615121	907.84	0.00062664	907.84	0.000541437	907.84	0.000480059	1681.69	0.00508
908.322	0.00626	908.322	0.000608786	908.322	0.000596746	908.322	0.000507359	908.322	0.000465402	1683.62	0.00492
908.804	0.00626	908.804	0.000607203	908.804	0.000554687	908.804	0.00047564	908.804	0.000450369	1685.55	0.00471
909.286	0.00625	909.286	0.000606936	909.286	0.000502434	909.286	0.000446782	909.286	0.000430288	1687.48	0.00452
909.769	0.00623	909.769	0.000604072	909.769	0.000445477	909.769	0.000421594	909.769	0.000400867	1689.41	0.00434
910.251	0.0062	910.251	0.000595646	910.251	0.000391135	910.251	0.000400513	910.251	0.000359568	1691.34	0.00418
910.733	0.00615	910.733	0.000579502	910.733	0.000346387	910.733	0.000383504	910.733	0.00030526	1693.27	0.00403
911.215	0.00606	911.215	0.00055473	911.215	0.000315496	911.215	0.000369592	911.215	0.000239321	1695.19	0.00392
911.697	0.00595	911.697	0.000521297	911.697	0.000299543	911.697	0.000356789	911.697	0.000164673	1697.12	0.0038
912.179	0.00581	912.179	0.000480149	912.179	0.000296935	912.179	0.000342339	912.179	8.53362e-05	1699.05	0.0037
912.661	0.00567	912.661	0.000433547	912.661	0.000304387	912.661	0.000323717	912.661	5.73881e-06	1700.98	0.00358
913.143	0.00553	913.143	0.000384828	913.143	0.000318239	913.143	0.000299748	913.143	-7.09621e-05	1702.91	0.0035
913.625	0.00543	913.625	0.000338372	913.625	0.000335412	913.625	0.000271742	913.625	-0.000143022	1704.84	0.00346
914.108	0.00537	914.108	0.00029896	914.108	0.000353264	914.108	0.000243638	914.108	-0.000210096	1706.77	0.00342
914.59	0.00537	914.59	0.00027023	914.59	0.000369049	914.59	0.000221219	914.59	-0.000272704	1708.69	0.0034
915.072	0.00541	915.072	0.000253594	915.072	0.000379381	915.072	0.000209834	915.072	-0.000331326	1710.62	0.0034
915.554	0.0055	915.554	0.000248039	915.554	0.000380295	915.554	0.000213113	915.554	-0.00038617	1712.55	0.00343
916.036	0.0056	916.036	0.000249725	916.036	0.0003681	916.036	0.00023035	916.036	-0.000436414	1714.48	0.00346
916.518	0.00569	916.518	0.000254073	916.518	0.000340628	916.518	0.000257276	916.518	-0.000481754	1716.41	0.00348
917	0.00574	917	0.000256535	917	0.000298833	917	0.000286221	917	-0.000522392	1718.34	0.00349
917.482	0.00576	917.482	0.000254516	917.482	0.000247084	917.482	0.000309282	917.482	-0.00056015	1720.27	0.00351
917.965	0.00573	917.965	0.000247716	917.965	0.000192259	917.965	0.000320433	917.965	-0.000597047	1722.19	0.00353
918.447	0.00567	918.447	0.000237512	918.447	0.000142114	918.447	0.000317153	918.447	-0.000635449	1724.12	0.00353
918.929	0.00559	918.929	0.000225727	918.929	0.000103045	918.929	0.00030082	918.929	-0.000675596	1726.05	0.00351
919.411	0.00552	919.411	0.000213202	919.411	7.75876e-05	919.411	0.00027564	919.411	-0.000714951	1727.98	0.00349
919.893	0.00547	919.893	0.000199128	919.893	6.43181e-05	919.893	0.000246593	919.893	-0.000748377	1729.91	0.00347
920.375	0.00544	920.375	0.00018145	920.375	5.87329e-05	920.375	0.000217548	920.375	-0.000769574	1731.84	0.00342
920.857	0.00543	920.857	0.000158117	920.857	5.5111e-05	920.857	0.000190354	920.857	-0.00077368	1733.77	0.00335
921.34	0.00543	921.34	0.000128791	921.34	4.88488e-05	921.34	0.000164946	921.34	-0.000759153	1735.69	0.00325
921.822	0.00545	921.822	9.58983e-05	921.822	3.82196e-05	921.822	0.000140782	921.822	-0.000729964	1737.62	0.00313
922.304	0.00547	922.304	6.44564e-05	922.304	2.4342e-05	922.304	0.000117662	922.304	-0.000694161	1739.55	0.00299
922.786	0.00549	922.786	4.10955e-05	922.786	1.06338e-05	922.786	9.69982e-05	922.786	-0.000662433	1741.48	0.00281
923.268	0.00551	923.268	3.15723e-05	923.268	6.82659e-07	923.268	8.19168e-05	923.268	-0.000644235	1743.41	0.00263
923.75	0.00553	923.75	3.8981e-05	923.75	-3.24287e-06	923.75	7.56453e-05	923.75	-0.000644538	1745.34	0.00242
924.232	0.00555	924.232	6.2617e-05	924.232	-1.27964e-06	924.232	8.07727e-05	924.232	-0.000662486	1747.27	0.00222
924.714	0.00557	924.714	9.81051e-05	924.714	4.30457e-06	924.714	9.72985e-05	924.714	-0.000691053	1749.19	0.00203
925.197	0.00558	925.197	0.000138916	925.197	1.03628e-05	925.197	0.000122871	925.197	-0.000720131	1751.12	0.00184
925.679	0.00558	925.679	0.000178518	925.679	1.40183e-05	925.679	0.000152985	925.679	-0.000739652	1753.05	0.00165
926.161	0.00558	926.161	0.000212162	926.161	1.37137e-05	926.161	0.000182496	926.161	-0.00074338	1754.98	0.00149
926.643	0.00557	926.643	0.000238064	926.643	9.78727e-06	926.643	0.000206796	926.643	-0.000730565	1756.91	0.00132
927.125	0.00556	927.125	0.000256657	927.125	3.458e-06	927.125	0.000223428	927.125	-0.000706271	1758.84	0.00115
927.607	0.00556	927.607	0.000270436	927.607	-3.03984e-06	927.607	0.000232358	927.607	-0.000678961	1760.77	0.00101
928.089	0.00557	928.089	0.000281553	928.089	-8.42102e-06	928.089	0.000234964	928.089	-0.00065768	1762.69	0.000890164
928.571	0.0056	928.571	0.000291256	928.571	-1.17384e-05	928.571	0.00023377	928.571	-0.00064911	1764.62	0.000776899
929.053	0.00564	929.053	0.000297926	929.053	-1.30925e-05	929.053	0.000231129	929.053	-0.00065558	1766.55	0.000675374
929.536	0.0057	929.536	0.000300116	929.536	-1.25505e-05	929.536	0.00022832	929.536	-0.000674898	1768.48	0.000583859
930.018	0.00576	930.018	0.000294694	930.018	-1.00797e-05	930.018	0.000226419	930.018	-0.000701821	1770.41	0.000499618
930.5	0.00581	930.5	0.000279134	930.5	-5.03659e-06	930.5	0.000225595	930.5	-0.000729804	1772.34	0.000444826
930.982	0.00586	930.982	0.00025246	930.982	3.32296e-06	930.982	0.000226721	930.982	-0.000753161	1774.26	0.000406893
931.464	0.0059	931.464	0.000216021	931.464	1.57449e-05	931.464	0.000230774	931.464	-0.000767919	1776.19	0.000369929
931.946	0.00592	931.946	0.000174063	931.946	3.41712e-05	931.946	0.0002393	931.946	-0.000772403	1778.12	0.000317799
932.428	0.00594	932.428	0.000132715	932.428	5.57462e-05	932.428	0.000253546	932.428	-0.000766334	1780.05	0.000295544
932.91	0.00595	932.91	9.94848e-05	932.91	7.87107e-05	932.91	0.00027388	932.91	-0.0007504	1781.98	0.000272043
933.393	0.00596	933.393	8.16421e-05	933.393	0.000101133	933.393	0.000298892	933.393	-0.000725627	1783.91	0.000249723
933.875	0.00595	933.875	8.40332e-05	933.875	0.000121188	933.875	0.000326125	933.875	-0.000693589	1785.84	0.000248947
934.357	0.00593	934.357	0.000108409	934.357	0.000137655	934.357	0.000351847	934.357	-0.00065624	1787.76	0.000237222
934.839	0.00589	934.839	0.000151878	934.839	0.000149923	934.839	0.000372759	934.839	-0.000616726	1789.69	0.000220939
935.321	0.00584	935.321	0.000207475	935.321	0.00015857	935.321	0.000386639	935.321	-0.000579059	1791.62	0.000206095
935.803	0.00578	935.803	0.00026584	935.803	0.000164237	935.803	0.000393149	935.803	-0.00054701	1793.55	0.000183517
936.285	0.00572	936.285	0.000317408	936.285	0.00016794	936.285	0.000393738	936.285	-0.000523424	1795.48	0.000160937
936.768	0.00568	936.768	0.000354867	936.768	0.000170255	936.768	0.000390827	936.768	-0.000508714	1797.41	0.000140089
937.25	0.00565	937.25	0.000375351	937.25	0.000171859	937.25	0.00038694	937.25	-0.000500309	1799.34	0.000138017
937.732	0.00566	937.732	0.000380775	937.732	0.00017282	937.732	0.000383625	937.732	-0.000493447	1801.26	0.000149575
938.214	0.00569	938.214	0.000376835	938.214	0.000173171	938.214	0.000381941	938.214	-0.000482061	1803.19	0.000143708
938.696	0.00574	938.696	0.000371209	938.696	0.000173422	938.696	0.000380694	938.696	-0.000461178	1805.12	0.000138774
939.178	0.00579	939.178	0.000370503	939.178	0.000174382	939.178	0.000379581	939.178	-0.000428296	1807.05	0.000132736
939.66	0.00583	939.66	0.00037832	939.66	0.000177544	939.66	0.000379175	939.66	-0.000385056	1808.98	0.000125409
940.142	0.00587	940.142	0.000394525	940.142	0.000184836	940.142	0.000381595	940.142	-0.000336497	1810.91	0.000112638
940.625	0.0059	940.625	0.000415245	940.625	0.000198087	940.625	0.000389736	940.625	-0.000289509	1812.84	0.000109887
941.107	0.00592	941.107	0.000435057	941.107	0.000218416	941.107	0.000406558	941.107	-0.00025109	1814.76	0.0001117
941.589	0.00593	941.589	0.000448906	941.589	0.000244975	941.589	0.000433511	941.589	-0.000225429	1816.69	9.13488e-05
942.071	0.00595	942.071	0.000453827	942.071	0.00027526	942.071	0.000469452	942.071	-0.000213107	1818.62	9.23339e-05
942.553	0.00597	942.553	0.000450121	942.553	0.00030487	942.553	0.000510746	942.553	-0.00021087	1820.55	9.71193e-05
943.035	0.006	943.035	0.000441361	943.035	0.000328521	943.035	0.000552113	943.035	-0.000212577	1822.48	9.23942e-05
943.517	0.00603	943.517	0.000432568	943.517	0.000341606	943.517	0.000588365	943.517	-0.000211541	1824.41	8.55858e-05
943.999	0.00604	943.999	0.000429132	943.999	0.00034145	943.999	0.000615801	943.999	-0.000202822	1826.34	7.9053e-05
944.481	0.00605	944.481	0.000434827	944.481	0.000328491	944.481	0.000633407	944.481	-0.000183912	1828.26	6.72697e-05
944.964	0.00604	944.964	0.000450832	944.964	0.000306321	944.964	0.000642932	944.964	-0.000155981	1830.19	8.15361e-05
945.446	0.00602	945.446	0.000475262	945.446	0.000280902	945.446	0.000647711	945.446	-0.000122248	1832.12	9.61244e-05
945.928	0.00599	945.928	0.000503771	945.928	0.000258802	945.928	0.000651277	945.928	-8.69343e-05	1834.05	8.85488e-05
946.41	0.00597	946.41	0.000530495	946.41	0.000245744	946.41	0.00065619	946.41	-5.32307e-05	1835.98	7.10019e-05
946.892	0.00594	946.892	0.000549671	946.892	0.000244572	946.892	0.000662888	946.892	-2.22018e-05	1837.91	6.66566e-05
947.374	0.00593	947.374	0.000557491	947.374	0.000255183	947.374	0.000670563	947.374	7.66385e-06	1839.84	5.9844e-05
947.856	0.00592	947.856	0.00055274	947.856	0.00027497	947.856	0.000677699	947.856	3.98317e-05	1841.76	5.4596e-05
948.338	0.00592	948.338	0.000537777	948.338	0.000299432	948.338	0.000683185	948.338	7.85925e-05	1843.69	6.04119e-05
948.821	0.00594	948.821	0.000517895	948.821	0.000324233	948.821	0.000686987	948.821	0.00012769	1845.62	5.39022e-05
949.303	0.00597	949.303	0.000500103	949.303	0.000346089	949.303	0.000690419	949.303	0.000189943	1847.55	5.91509e-05
949.785	0.006	949.785	0.000491409	949.785	0.000363712	949.785	0.000695266	949.785	0.000266217	1849.48	7.87159e-05
950.267	0.00604	950.267	0.000496565	950.267	0.000377916	950.267	0.00070321	950.267	0.000355694	1851.41	0.000101446
950.749	0.00608	950.749	0.000517021	950.749	0.000391373	950.749	0.000715095	950.749	0.000456288	1853.34	0.000114482
951.231	0.00612	951.231	0.000550183	951.231	0.000407745	951.231	0.00073092	951.231	0.000564534	1855.26	0.000100474
951.713	0.00614	951.713	0.000590324	951.713	0.000431129	951.713	0.000749742	951.713	0.000676418	1857.19	8.95087e-05
952.196	0.00617	952.196	0.000630233	952.196	0.000464405	952.196	0.000770249	952.196	0.000787747	1859.12	9.92618e-05
952.678	0.00618	952.678	0.000663033	952.678	0.000508965	952.678	0.000791667	952.678	0.000894427	1861.05	0.000101232
953.16	0.00619	953.16	0.000684339	953.16	0.000563524	953.16	0.000813489	953.16	0.000993327	1862.98	9.60759e-05
953.642	0.0062	953.642	0.000692666	953.642	0.000624392	953.642	0.000835852	953.642	0.00108	1864.91	0.000105209
954.124	0.00621	954.124	0.000689835	954.124	0.000685811	954.124	0.000859496	954.124	0.00116	1866.84	0.000110939
954.606	0.00623	954.606	0.000680025	954.606	0.000741306	954.606	0.000885331	954.606	0.00124	1868.76	0.000115736
955.088	0.00626	955.088	0.000668362	955.088	0.000785654	955.088	0.00091484	955.088	0.00132	1870.69	0.000107478
955.57	0.0063	955.57	0.000659935	955.57	0.000816785	955.57	0.000949741	955.57	0.0014	1872.62	0.000100872
956.053	0.00634	956.053	0.000658655	956.053	0.000836222	956.053	0.000991923	956.053	0.00148	1874.55	8.49599e-05
956.535	0.00639	956.535	0.000667049	956.535	0.000849419	956.535	0.00104	956.535	0.00158	1876.48	8.90147e-05
957.017	0.00644	957.017	0.000686198	957.017	0.000863703	957.017	0.0011	957.017	0.00169	1878.41	0.000109479
957.499	0.00648	957.499	0.000716001	957.499	0.000886057	957.499	0.00117	957.499	0.00181	1880.34	0.000133971
957.981	0.00651	957.981	0.000754842	957.981	0.00092089	957.981	0.00125	957.981	0.00194	1882.26	0.000147119
958.463	0.00653	958.463	0.000800498	958.463	0.000968273	958.463	0.00132	958.463	0.00206	1884.19	0.000140939
958.945	0.00654	958.945	0.000850205	958.945	0.00102	958.945	0.0014	958.945	0.00219	1886.12	0.000130348
959.427	0.00656	959.427	0.000901032	959.427	0.00108	959.427	0.00147	959.427	0.00232	1888.05	0.00013666
959.909	0.00659	959.909	0.000950245	959.909	0.00114	959.909	0.00153	959.909	0.00245	1889.98	0.000137196
960.392	0.00663	960.392	0.000996528	960.392	0.00118	960.392	0.00158	960.392	0.00259	1891.91	0.000142623
960.874	0.00668	960.874	0.00104	960.874	0.00122	960.874	0.00162	960.874	0.00273	1893.83	0.00015755
961.356	0.00674	961.356	0.00108	961.356	0.00126	961.356	0.00167	961.356	0.00287	1895.76	0.000155867
961.838	0.00678	961.838	0.00112	961.838	0.00129	961.838	0.00171	961.838	0.00301	1897.69	0.000138092
962.32	0.00683	962.32	0.00117	962.32	0.00133	962.32	0.00175	962.32	0.00315	1899.62	0.000150499
962.802	0.00686	962.802	0.00121	962.802	0.00138	962.802	0.00179	962.802	0.0033	1901.55	0.000150348
963.284	0.00688	963.284	0.00126	963.284	0.00144	963.284	0.00184	963.284	0.00344	1903.48	0.000143291
963.766	0.0069	963.766	0.00132	963.766	0.0015	963.766	0.00188	963.766	0.00358	1905.41	0.000150135
964.249	0.00694	964.249	0.00137	964.249	0.00157	964.249	0.00193	964.249	0.00372	1907.33	0.000148299
964.731	0.00698	964.731	0.00142	964.731	0.00164	964.731	0.00198	964.731	0.00386	1909.26	0.000146701
965.213	0.00704	965.213	0.00147	965.213	0.00172	965.213	0.00203	965.213	0.00401	1911.19	0.000155374
965.695	0.00711	965.695	0.00152	965.695	0.00179	965.695	0.00208	965.695	0.00415	1913.12	0.00016793
966.177	0.00718	966.177	0.00156	966.177	0.00186	966.177	0.00214	966.177	0.00428	1915.05	0.000158804
966.659	0.00724	966.659	0.0016	966.659	0.00193	966.659	0.0022	966.659	0.00442	1916.98	0.000149266
967.141	0.0073	967.141	0.00164	967.141	0.002	967.141	0.00225	967.141	0.00455	1918.91	0.00016048
967.624	0.00735	967.624	0.00167	967.624	0.00207	967.624	0.0023	967.624	0.00468	1920.83	0.000182106
968.106	0.00739	968.106	0.0017	968.106	0.00214	968.106	0.00235	968.106	0.00482	1922.76	0.000195203
968.588	0.00744	968.588	0.00173	968.588	0.00221	968.588	0.0024	968.588	0.00497	1924.69	0.00019233
969.07	0.00748	969.07	0.00175	969.07	0.00227	969.07	0.00244	969.07	0.00513	1926.62	0.000177213
969.552	0.00753	969.552	0.00178	969.552	0.00234	969.552	0.00249	969.552	0.0053	1928.55	0.000187555
970.034	0.00759	970.034	0.00181	970.034	0.00241	970.034	0.00253	970.034	0.00547	1930.48	0.00020573
970.516	0.00764	970.516	0.00184	970.516	0.00248	970.516	0.00258	970.516	0.00564	1932.41	0.000214814
970.998	0.00769	970.998	0.00188	970.998	0.00255	970.998	0.00263	970.998	0.00581	1934.33	0.000226475
971.481	0.00772	971.481	0.00192	971.481	0.0026	971.481	0.00269	971.481	0.00597	1936.26	0.000238018
971.963	0.00776	971.963	0.00197	971.963	0.00265	971.963	0.00275	971.963	0.00613	1938.19	0.000255948
972.445	0.00779	972.445	0.00202	972.445	0.0027	972.445	0.00281	972.445	0.00629	1940.12	0.000267199
972.927	0.00782	972.927	0.00208	972.927	0.00275	972.927	0.00289	972.927	0.00646	1942.05	0.000266523
973.409	0.00786	973.409	0.00215	973.409	0.00281	973.409	0.00297	973.409	0.00665	1943.98	0.000276685
973.891	0.0079	973.891	0.00222	973.891	0.00288	973.891	0.00305	973.891	0.00684	1945.9	0.000279161
974.373	0.00794	974.373	0.00229	974.373	0.00296	974.373	0.00314	974.373	0.00706	1947.83	0.000270565
974.855	0.00798	974.855	0.00237	974.855	0.00305	974.855	0.00323	974.855	0.00728	1949.76	0.000307869
975.337	0.00801	975.337	0.00244	975.337	0.00316	975.337	0.00332	975.337	0.00751	1951.69	0.00034154
975.82	0.00805	975.82	0.00251	975.82	0.00327	975.82	0.00341	975.82	0.00776	1953.62	0.000329893
976.302	0.0081	976.302	0.00258	976.302	0.00339	976.302	0.00351	976.302	0.00802	1955.55	0.000304828
976.784	0.00815	976.784	0.00265	976.784	0.00351	976.784	0.0036	976.784	0.0083	1957.48	0.000302984
977.266	0.00824	977.266	0.00273	977.266	0.00365	977.266	0.00371	977.266	0.0086	1959.4	0.000314992
977.748	0.00834	977.748	0.00281	977.748	0.00379	977.748	0.00382	977.748	0.00893	1961.33	0.000322841
978.23	0.00847	978.23	0.0029	978.23	0.00395	978.23	0.00395	978.23	0.00929	1963.26	0.000313605
978.712	0.00862	978.712	0.00301	978.712	0.00413	978.712	0.00409	978.712	0.00968	1965.19	0.000330977
979.194	0.00879	979.194	0.00312	979.194	0.00433	979.194	0.00424	979.194	0.0101	1967.12	0.000342622
979.677	0.00895	979.677	0.00324	979.677	0.00454	979.677	0.00441	979.677	0.01054	1969.05	0.000337791
980.159	0.00912	980.159	0.00336	980.159	0.00475	980.159	0.00458	980.159	0.01101	1970.98	0.00034322
980.641	0.00928	980.641	0.00349	980.641	0.00497	980.641	0.00477	980.641	0.0115	1972.9	0.000344322
981.123	0.00943	981.123	0.00362	981.123	0.00519	981.123	0.00496	981.123	0.012	1974.83	0.000332489
981.605	0.00957	981.605	0.00376	981.605	0.00541	981.605	0.00516	981.605	0.0125	1976.76	0.00032581
982.087	0.0097	982.087	0.0039	982.087	0.00563	982.087	0.00536	982.087	0.01301	1978.69	0.000332978
982.569	0.00983	982.569	0.00405	982.569	0.00586	982.569	0.00557	982.569	0.01351	1980.62	0.000345544
983.052	0.00996	983.052	0.00421	983.052	0.00608	983.052	0.00577	983.052	0.01402	1982.55	0.000361483
983.534	0.01009	983.534	0.00436	983.534	0.00631	983.534	0.00598	983.534	0.01452	1984.48	0.000363727
984.016	0.01022	984.016	0.00451	984.016	0.00654	984.016	0.00618	984.016	0.01503	1986.4	0.000340688
984.498	0.01035	984.498	0.00466	984.498	0.00676	984.498	0.00638	984.498	0.01553	1988.33	0.000360862
984.98	0.01047	984.98	0.00479	984.98	0.00697	984.98	0.00658	984.98	0.01602	1990.26	0.000395943
985.462	0.01058	985.462	0.00492	985.462	0.00718	985.462	0.00678	985.462	0.01649	1992.19	0.000409304
985.944	0.01067	985.944	0.00504	985.944	0.00738	985.944	0.00698	985.944	0.01695	1994.12	0.000404392
986.426	0.01075	986.426	0.00515	986.426	0.00757	986.426	0.00717	986.426	0.01739	1996.05	0.000402776
986.908	0.01081	986.908	0.00526	986.908	0.00776	986.908	0.00736	986.908	0.01781	1997.98	0.000405394
987.391	0.01087	987.391	0.00536	987.391	0.00794	987.391	0.00754	987.391	0.01821	1999.9	0.000407607
987.873	0.01094	987.873	0.00546	987.873	0.00811	987.873	0.00771	987.873	0.0186	2001.83	0.000395114
988.355	0.01102	988.355	0.00554	988.355	0.00828	988.355	0.00787	988.355	0.01896	2003.76	0.00039144
988.837	0.0111	988.837	0.00562	988.837	0.00844	988.837	0.00801	988.837	0.01932	2005.69	0.000413004
989.319	0.0112	989.319	0.0057	989.319	0.00861	989.319	0.00814	989.319	0.01967	2007.62	0.00041472
989.801	0.0113	989.801	0.00577	989.801	0.00877	989.801	0.00826	989.801	0.02	2009.55	0.000426377
990.283	0.01138	990.283	0.00585	990.283	0.00893	990.283	0.00838	990.283	0.02032	2011.48	0.000454888
990.765	0.01146	990.765	0.00593	990.765	0.00909	990.765	0.0085	990.765	0.02063	2013.4	0.00047013
991.248	0.01153	991.248	0.00603	991.248	0.00925	991.248	0.00862	991.248	0.02092	2015.33	0.000468045
991.73	0.0116	991.73	0.00612	991.73	0.0094	991.73	0.00874	991.73	0.02119	2017.26	0.000463399
992.212	0.01168	992.212	0.00622	992.212	0.00955	992.212	0.00887	992.212	0.02145	2019.19	0.000483623
992.694	0.01176	992.694	0.00632	992.694	0.0097	992.694	0.00899	992.694	0.02169	2021.12	0.00049669
993.176	0.01186	993.176	0.00642	993.176	0.00983	993.176	0.0091	993.176	0.02193	2023.05	0.000498409
993.658	0.01198	993.658	0.00651	993.658	0.00996	993.658	0.00921	993.658	0.02215	2024.98	0.000505908
994.14	0.01209	994.14	0.00659	994.14	0.01009	994.14	0.0093	994.14	0.02237	2026.9	0.000516911
994.622	0.0122	994.622	0.00667	994.622	0.01021	994.622	0.00939	994.622	0.02259	2028.83	0.000520239
995.105	0.01229	995.105	0.00675	995.105	0.01033	995.105	0.00948	995.105	0.02281	2030.76	0.00052282
995.587	0.01239	995.587	0.00683	995.587	0.01045	995.587	0.00957	995.587	0.02303	2032.69	0.000552412
996.069	0.01247	996.069	0.00691	996.069	0.01057	996.069	0.00966	996.069	0.02326	2034.62	0.000564066
996.551	0.01256	996.551	0.00698	996.551	0.01071	996.551	0.00976	996.551	0.0235	2036.55	0.000554752
997.033	0.01266	997.033	0.00706	997.033	0.01085	997.033	0.00987	997.033	0.02374	2038.48	0.000551911
997.515	0.01276	997.515	0.00715	997.515	0.01099	997.515	0.00999	997.515	0.02399	2040.4	0.000554411
997.997	0.01287	997.997	0.00725	997.997	0.01114	997.997	0.01011	997.997	0.02424	2042.33	0.000559143
998.479	0.01298	998.479	0.00735	998.479	0.01128	998.479	0.01023	998.479	0.02449	2044.26	0.000559051
998.962	0.01307	998.962	0.00746	998.962	0.01142	998.962	0.01035	998.962	0.02474	2046.19	0.000567446
999.444	0.01314	999.444	0.00757	999.444	0.01155	999.444	0.01046	999.444	0.02501	2048.12	0.000569653
999.926	0.01319	999.926	0.00768	999.926	0.01168	999.926	0.01057	999.926	0.02528	2050.05	0.000573079
1000.41	0.01322	1000.41	0.00778	1000.41	0.0118	1000.41	0.01068	1000.41	0.02557	2051.97	0.000573704
1000.89	0.01324	1000.89	0.00787	1000.89	0.01192	1000.89	0.01079	1000.89	0.02586	2053.9	0.000579371
1001.37	0.01325	1001.37	0.00796	1001.37	0.01203	1001.37	0.01091	1001.37	0.02616	2055.83	0.000572194
1001.85	0.01327	1001.85	0.00803	1001.85	0.01215	1001.85	0.01102	1001.85	0.02645	2057.76	0.000577779
1002.34	0.01331	1002.34	0.00809	1002.34	0.01226	1002.34	0.01114	1002.34	0.02673	2059.69	0.000575767
1002.82	0.01335	1002.82	0.00814	1002.82	0.01237	1002.82	0.01127	1002.82	0.02699	2061.62	0.000551888
1003.3	0.01341	1003.3	0.00819	1003.3	0.01247	1003.3	0.01139	1003.3	0.02722	2063.55	0.000548043
1003.78	0.01348	1003.78	0.00824	1003.78	0.01256	1003.78	0.01151	1003.78	0.02745	2065.47	0.000560788
1004.26	0.01356	1004.26	0.00828	1004.26	0.01266	1004.26	0.01162	1004.26	0.02766	2067.4	0.000579592
1004.75	0.01364	1004.75	0.00832	1004.75	0.01275	1004.75	0.01172	1004.75	0.02786	2069.33	0.000585631
1005.23	0.01371	1005.23	0.00836	1005.23	0.01285	1005.23	0.01181	1005.23	0.02807	2071.26	0.00059105
1005.71	0.01378	1005.71	0.00842	1005.71	0.01295	1005.71	0.0119	1005.71	0.02828	2073.19	0.000594265
1006.19	0.01383	1006.19	0.00848	1006.19	0.01306	1006.19	0.01197	1006.19	0.02849	2075.12	0.000597199
1006.68	0.01386	1006.68	0.00855	1006.68	0.01317	1006.68	0.01204	1006.68	0.02871	2077.05	0.000616346
1007.16	0.01388	1007.16	0.00863	1007.16	0.01329	1007.16	0.01211	1007.16	0.02892	2078.97	0.000621702
1007.64	0.01389	1007.64	0.00872	1007.64	0.01341	1007.64	0.01219	1007.64	0.02914	2080.9	0.000603064
1008.12	0.01391	1008.12	0.00881	1008.12	0.01353	1008.12	0.01229	1008.12	0.02936	2082.83	0.00058362
1008.6	0.01393	1008.6	0.0089	1008.6	0.01365	1008.6	0.01239	1008.6	0.02959	2084.76	0.00061435
1009.09	0.01398	1009.09	0.00898	1009.09	0.01378	1009.09	0.01251	1009.09	0.02983	2086.69	0.000634727
1009.57	0.01405	1009.57	0.00907	1009.57	0.01392	1009.57	0.01263	1009.57	0.03009	2088.62	0.000628689
1010.05	0.01415	1010.05	0.00916	1010.05	0.01406	1010.05	0.01276	1010.05	0.03037	2090.55	0.000633048
1010.53	0.01427	1010.53	0.00925	1010.53	0.01422	1010.53	0.0129	1010.53	0.03067	2092.47	0.000627532
1011.01	0.01442	1011.01	0.00935	1011.01	0.01439	1011.01	0.01303	1011.01	0.031	2094.4	0.000626241
1011.5	0.01459	1011.5	0.00947	1011.5	0.01456	1011.5	0.01316	1011.5	0.03135	2096.33	0.00062814
1011.98	0.01476	1011.98	0.00959	1011.98	0.01475	1011.98	0.01329	1011.98	0.03172	2098.26	0.00065548
1012.46	0.01493	1012.46	0.00971	1012.46	0.01493	1012.46	0.01342	1012.46	0.0321	2100.19	0.000674067
1012.94	0.01509	1012.94	0.00984	1012.94	0.01512	1012.94	0.01354	1012.94	0.03249	2102.12	0.000656914
1013.42	0.01524	1013.42	0.00997	1013.42	0.01532	1013.42	0.01367	1013.42	0.03289	2104.05	0.00065573
1013.91	0.01537	1013.91	0.01009	1013.91	0.01551	1013.91	0.0138	1013.91	0.03329	2105.97	0.000650544
1014.39	0.01548	1014.39	0.0102	1014.39	0.0157	1014.39	0.01394	1014.39	0.03368	2107.9	0.000656684
1014.87	0.01558	1014.87	0.01031	1014.87	0.01588	1014.87	0.01409	1014.87	0.03406	2109.83	0.000677478
1015.35	0.01566	1015.35	0.01042	1015.35	0.01606	1015.35	0.01424	1015.35	0.03444	2111.76	0.000664547
1015.84	0.01575	1015.84	0.01052	1015.84	0.01624	1015.84	0.0144	1015.84	0.03482	2113.69	0.000649405
1016.32	0.01585	1016.32	0.01062	1016.32	0.01641	1016.32	0.01456	1016.32	0.03521	2115.62	0.000660867
1016.8	0.01595	1016.8	0.01073	1016.8	0.01658	1016.8	0.01472	1016.8	0.03561	2117.55	0.000666711
1017.28	0.01607	1017.28	0.01084	1017.28	0.01676	1017.28	0.01489	1017.28	0.03603	2119.47	0.000678259
1017.76	0.0162	1017.76	0.01097	1017.76	0.01694	1017.76	0.01505	1017.76	0.03647	2121.4	0.000679948
1018.25	0.01632	1018.25	0.01111	1018.25	0.01712	1018.25	0.01521	1018.25	0.03692	2123.33	0.000690027
1018.73	0.01645	1018.73	0.01126	1018.73	0.01731	1018.73	0.01537	1018.73	0.03738	2125.26	0.000703433
1019.21	0.01657	1019.21	0.01142	1019.21	0.0175	1019.21	0.01553	1019.21	0.03785	2127.19	0.000724345
1019.69	0.01668	1019.69	0.01159	1019.69	0.01769	1019.69	0.01568	1019.69	0.03833	2129.12	0.00072597
1020.17	0.01678	1020.17	0.01175	1020.17	0.01788	1020.17	0.01583	1020.17	0.03882	2131.05	0.000723906
1020.66	0.0169	1020.66	0.01191	1020.66	0.01806	1020.66	0.01598	1020.66	0.03932	2132.97	0.000741176
1021.14	0.01702	1021.14	0.01206	1021.14	0.01823	1021.14	0.01612	1021.14	0.03982	2134.9	0.000758042
1021.62	0.01715	1021.62	0.01221	1021.62	0.0184	1021.62	0.01626	1021.62	0.04033	2136.83	0.000755117
1022.1	0.0173	1022.1	0.01236	1022.1	0.01857	1022.1	0.0164	1022.1	0.04086	2138.76	0.000752887
1022.59	0.01746	1022.59	0.01251	1022.59	0.01875	1022.59	0.01654	1022.59	0.0414	2140.69	0.000728236
1023.07	0.01762	1023.07	0.01267	1023.07	0.01894	1023.07	0.01669	1023.07	0.04195	2142.62	0.000719407
1023.55	0.0178	1023.55	0.01282	1023.55	0.01915	1023.55	0.01685	1023.55	0.04252	2144.55	0.000749389
1024.03	0.01798	1024.03	0.01299	1024.03	0.01937	1024.03	0.01703	1024.03	0.0431	2146.47	0.000786618
1024.51	0.01816	1024.51	0.01315	1024.51	0.01961	1024.51	0.01722	1024.51	0.04369	2148.4	0.000784925
1025	0.01836	1025	0.01331	1025	0.01986	1025	0.01743	1025	0.0443	2150.33	0.000756781
1025.48	0.01857	1025.48	0.01347	1025.48	0.02012	1025.48	0.01766	1025.48	0.04492	2152.26	0.000757541
1025.96	0.01879	1025.96	0.01363	1025.96	0.02039	1025.96	0.0179	1025.96	0.04555	2154.19	0.000784777
1026.44	0.01902	1026.44	0.01379	1026.44	0.02066	1026.44	0.01815	1026.44	0.04619	2156.12	0.000779453
1026.92	0.01925	1026.92	0.01396	1026.92	0.02094	1026.92	0.0184	1026.92	0.04685	2158.05	0.000769303
1027.41	0.01948	1027.41	0.01412	1027.41	0.02122	1027.41	0.01865	1027.41	0.04752	2159.97	0.000789414
1027.89	0.01971	1027.89	0.0143	1027.89	0.0215	1027.89	0.0189	1027.89	0.04819	2161.9	0.000788359
1028.37	0.01993	1028.37	0.01448	1028.37	0.02179	1028.37	0.01913	1028.37	0.04887	2163.83	0.000782762
1028.85	0.02013	1028.85	0.01466	1028.85	0.02208	1028.85	0.01937	1028.85	0.04955	2165.76	0.000763039
1029.34	0.02034	1029.34	0.01485	1029.34	0.02237	1029.34	0.0196	1029.34	0.05023	2167.69	0.000742623
1029.82	0.02053	1029.82	0.01504	1029.82	0.02264	1029.82	0.01982	1029.82	0.05088	2169.62	0.000757197
1030.3	0.02073	1030.3	0.01523	1030.3	0.02291	1030.3	0.02004	1030.3	0.05152	2171.55	0.000759665
1030.78	0.02093	1030.78	0.0154	1030.78	0.02315	1030.78	0.02025	1030.78	0.05212	2173.47	0.000740895
1031.26	0.02112	1031.26	0.01556	1031.26	0.02337	1031.26	0.02045	1031.26	0.05268	2175.4	0.000744489
1031.75	0.0213	1031.75	0.01571	1031.75	0.02357	1031.75	0.02064	1031.75	0.0532	2177.33	0.00076291
1032.23	0.02147	1032.23	0.01583	1032.23	0.02374	1032.23	0.02081	1032.23	0.05367	2179.26	0.00074218
1032.71	0.02162	1032.71	0.01594	1032.71	0.02388	1032.71	0.02095	1032.71	0.05409	2181.19	0.000716185
1033.19	0.02173	1033.19	0.01603	1033.19	0.02398	1033.19	0.02108	1033.19	0.05445	2183.12	0.000686074
1033.67	0.02182	1033.67	0.01609	1033.67	0.02405	1033.67	0.02117	1033.67	0.05474	2185.05	0.000663669
1034.16	0.02188	1034.16	0.01613	1034.16	0.02409	1034.16	0.02124	1034.16	0.05496	2186.97	0.000664101
1034.64	0.02189	1034.64	0.01614	1034.64	0.02409	1034.64	0.02127	1034.64	0.0551	2188.9	0.00070045
1035.12	0.02188	1035.12	0.01612	1035.12	0.02406	1035.12	0.02126	1035.12	0.05516	2190.83	0.000716983
1035.6	0.02183	1035.6	0.01608	1035.6	0.02398	1035.6	0.02122	1035.6	0.05513	2192.76	0.000698783
1036.09	0.02174	1036.09	0.016	1036.09	0.02387	1036.09	0.02115	1036.09	0.05503	2194.69	0.00066224
1036.57	0.02163	1036.57	0.01591	1036.57	0.02373	1036.57	0.02105	1036.57	0.05485	2196.62	0.000677877
1037.05	0.0215	1037.05	0.01579	1037.05	0.02355	1037.05	0.02094	1037.05	0.05461	2198.55	0.000704488
1037.53	0.02135	1037.53	0.01566	1037.53	0.02335	1037.53	0.02082	1037.53	0.05431	2200.47	0.000676451
1038.01	0.02119	1038.01	0.01551	1038.01	0.02312	1038.01	0.02069	1038.01	0.05397	2202.4	0.000659332
1038.5	0.02102	1038.5	0.01536	1038.5	0.02288	1038.5	0.02056	1038.5	0.0536	2204.33	0.000660555
1038.98	0.02085	1038.98	0.01521	1038.98	0.02262	1038.98	0.02043	1038.98	0.0532	2206.26	0.000655173
1039.46	0.02068	1039.46	0.01505	1039.46	0.02236	1039.46	0.02028	1039.46	0.0528	2208.19	0.000660776
1039.94	0.02051	1039.94	0.01489	1039.94	0.02211	1039.94	0.02013	1039.94	0.0524	2210.12	0.000675778
1040.42	0.02034	1040.42	0.01474	1040.42	0.02188	1040.42	0.01996	1040.42	0.05201	2212.05	0.000671395
1040.91	0.02018	1040.91	0.0146	1040.91	0.02167	1040.91	0.01979	1040.91	0.05164	2213.97	0.000662729
1041.39	0.02003	1041.39	0.01447	1041.39	0.02148	1041.39	0.01962	1041.39	0.05131	2215.9	0.000666185
1041.87	0.0199	1041.87	0.01437	1041.87	0.02133	1041.87	0.01947	1041.87	0.05103	2217.83	0.000641197
1042.35	0.01977	1042.35	0.01428	1042.35	0.0212	1042.35	0.01933	1042.35	0.05079	2219.76	0.000633559
1042.84	0.01967	1042.84	0.01421	1042.84	0.02109	1042.84	0.01921	1042.84	0.0506	2221.69	0.00066022
1043.32	0.01959	1043.32	0.01416	1043.32	0.02102	1043.32	0.01913	1043.32	0.05048	2223.62	0.000660691
1043.8	0.01954	1043.8	0.01413	1043.8	0.02098	1043.8	0.01906	1043.8	0.0504	2225.55	0.000659529
1044.28	0.01952	1044.28	0.01411	1044.28	0.02097	1044.28	0.01903	1044.28	0.05039	2227.47	0.000682109
1044.76	0.01953	1044.76	0.01411	1044.76	0.02099	1044.76	0.01901	1044.76	0.05043	2229.4	0.000693534
1045.24	0.01958	1045.24	0.01413	1045.24	0.02105	1045.24	0.01902	1045.24	0.05052	2231.33	0.000699188
1045.73	0.01965	1045.73	0.01417	1045.73	0.02113	1045.73	0.01904	1045.73	0.05066	2233.26	0.000677391
1046.21	0.01975	1046.21	0.01423	1046.21	0.02123	1046.21	0.01909	1046.21	0.05086	2235.19	0.000661413
1046.69	0.01987	1046.69	0.01431	1046.69	0.02136	1046.69	0.01915	1046.69	0.05111	2237.12	0.000677355
1047.17	0.02	1047.17	0.01441	1047.17	0.02151	1047.17	0.01923	1047.17	0.05141	2239.05	0.000674423
1047.66	0.02014	1047.66	0.01453	1047.66	0.02167	1047.66	0.01933	1047.66	0.05175	2240.97	0.000682642
1048.14	0.02028	1048.14	0.01466	1048.14	0.02185	1048.14	0.01943	1048.14	0.05213	2242.9	0.000671642
1048.62	0.02043	1048.62	0.0148	1048.62	0.02204	1048.62	0.01955	1048.62	0.05255	2244.83	0.000670832
1049.1	0.02058	1049.1	0.01496	1049.1	0.02223	1049.1	0.01968	1049.1	0.05299	2246.76	0.000701881
1049.59	0.02075	1049.59	0.01512	1049.59	0.02245	1049.59	0.01982	1049.59	0.05344	2248.69	0.00070369
1050.07	0.02093	1050.07	0.0153	1050.07	0.02268	1050.07	0.01997	1050.07	0.0539	2250.62	0.000681344
1050.55	0.02112	1050.55	0.01548	1050.55	0.02292	1050.55	0.02013	1050.55	0.05436	2252.54	0.000688433
1051.03	0.02132	1051.03	0.01567	1051.03	0.02318	1051.03	0.0203	1051.03	0.05483	2254.47	0.000690881
1051.51	0.02153	1051.51	0.01585	1051.51	0.02345	1051.51	0.02047	1051.51	0.05529	2256.4	0.000693849
1051.99	0.02174	1051.99	0.01604	1051.99	0.02372	1051.99	0.02064	1051.99	0.05574	2258.33	0.000724497
1052.48	0.02194	1052.48	0.01621	1052.48	0.02399	1052.48	0.0208	1052.48	0.05617	2260.26	0.000719446
1052.96	0.02212	1052.96	0.01638	1052.96	0.02424	1052.96	0.02096	1052.96	0.05658	2262.19	0.000694686
1053.44	0.02228	1053.44	0.01653	1053.44	0.02449	1053.44	0.0211	1053.44	0.05696	2264.12	0.000694546
1053.92	0.02242	1053.92	0.01668	1053.92	0.02471	1053.92	0.02123	1053.92	0.0573	2266.04	0.000698388
1054.41	0.02253	1054.41	0.01682	1054.41	0.0249	1054.41	0.02133	1054.41	0.05758	2267.97	0.000672541
1054.89	0.02263	1054.89	0.01695	1054.89	0.02506	1054.89	0.02142	1054.89	0.05782	2269.9	0.000661948
1055.37	0.02272	1055.37	0.01706	1055.37	0.0252	1055.37	0.02149	1055.37	0.058	2271.83	0.000690196
1055.85	0.02279	1055.85	0.01717	1055.85	0.0253	1055.85	0.02153	1055.85	0.05812	2273.76	0.000725583
1056.33	0.02286	1056.33	0.01726	1056.33	0.02538	1056.33	0.02156	1056.33	0.05819	2275.69	0.000712031
1056.82	0.02292	1056.82	0.01733	1056.82	0.02543	1056.82	0.02157	1056.82	0.0582	2277.62	0.000706545
1057.3	0.02298	1057.3	0.01738	1057.3	0.02545	1057.3	0.02157	1057.3	0.05816	2279.54	0.000706795
1057.78	0.02302	1057.78	0.0174	1057.78	0.02544	1057.78	0.02157	1057.78	0.05807	2281.47	0.000683844
1058.26	0.02304	1058.26	0.0174	1058.26	0.02541	1058.26	0.02155	1058.26	0.05792	2283.4	0.000692325
1058.74	0.02303	1058.74	0.01737	1058.74	0.02535	1058.74	0.02152	1058.74	0.05771	2285.33	0.000708783
1059.23	0.023	1059.23	0.01731	1059.23	0.02525	1059.23	0.02146	1059.23	0.05743	2287.26	0.000691219
1059.71	0.02292	1059.71	0.01723	1059.71	0.02511	1059.71	0.02137	1059.71	0.05709	2289.19	0.000683351
1060.19	0.02281	1060.19	0.01712	1060.19	0.02493	1060.19	0.02126	1060.19	0.05668	2291.11	0.000680712
1060.67	0.02266	1060.67	0.01699	1060.67	0.02471	1060.67	0.02111	1060.67	0.0562	2293.04	0.000674556
1061.16	0.02249	1061.16	0.01683	1061.16	0.02444	1061.16	0.02093	1061.16	0.05564	2294.97	0.000659995
1061.64	0.02228	1061.64	0.01665	1061.64	0.02413	1061.64	0.02072	1061.64	0.05502	2296.9	0.000672944
1062.12	0.02205	1062.12	0.01644	1062.12	0.02379	1062.12	0.02049	1062.12	0.05435	2298.83	0.000692167
1062.6	0.02179	1062.6	0.01621	1062.6	0.02343	1062.6	0.02023	1062.6	0.05362	2300.76	0.00069567
1063.08	0.02151	1063.08	0.01596	1063.08	0.02304	1063.08	0.01996	1063.08	0.05285	2302.69	0.000699323
1063.57	0.02121	1063.57	0.01569	1063.57	0.02265	1063.57	0.01967	1063.57	0.05205	2304.61	0.00069838
1064.05	0.02089	1064.05	0.0154	1064.05	0.02224	1064.05	0.01937	1064.05	0.05122	2306.54	0.000690453
1064.53	0.02055	1064.53	0.0151	1064.53	0.02184	1064.53	0.01906	1064.53	0.05038	2308.47	0.000682275
1065.01	0.0202	1065.01	0.0148	1065.01	0.02143	1065.01	0.01875	1065.01	0.04954	2310.4	0.000685816
1065.49	0.01984	1065.49	0.0145	1065.49	0.02103	1065.49	0.01844	1065.49	0.04869	2312.33	0.000693118
1065.98	0.01948	1065.98	0.01421	1065.98	0.02063	1065.98	0.01814	1065.98	0.04785	2314.26	0.000686817
1066.46	0.01912	1066.46	0.01393	1066.46	0.02024	1066.46	0.01785	1066.46	0.04702	2316.19	0.000679188
1066.94	0.01879	1066.94	0.01365	1066.94	0.01987	1066.94	0.01756	1066.94	0.0462	2318.11	0.000658987
1067.42	0.01847	1067.42	0.01339	1067.42	0.01951	1067.42	0.01728	1067.42	0.04539	2320.04	0.000650535
1067.9	0.01819	1067.9	0.01314	1067.9	0.01916	1067.9	0.01701	1067.9	0.04459	2321.97	0.000649078
1068.39	0.01794	1068.39	0.0129	1068.39	0.01882	1068.39	0.01674	1068.39	0.04382	2323.9	0.000645295
1068.87	0.01773	1068.87	0.01266	1068.87	0.01848	1068.87	0.01647	1068.87	0.04306	2325.83	0.00066869
1069.35	0.01754	1069.35	0.01244	1069.35	0.01816	1069.35	0.01621	1069.35	0.04232	2327.76	0.000689177
1069.83	0.01737	1069.83	0.01222	1069.83	0.01784	1069.83	0.01595	1069.83	0.04162	2329.69	0.000722073
1070.32	0.0172	1070.32	0.01201	1070.32	0.01753	1070.32	0.01569	1070.32	0.04095	2331.61	0.00073449
1070.8	0.01703	1070.8	0.01181	1070.8	0.01722	1070.8	0.01542	1070.8	0.04031	2333.54	0.000714748
1071.28	0.01684	1071.28	0.01161	1071.28	0.01693	1071.28	0.01517	1071.28	0.0397	2335.47	0.000714517
1071.76	0.01665	1071.76	0.01143	1071.76	0.01665	1071.76	0.01492	1071.76	0.03912	2337.4	0.00073291
1072.24	0.01645	1072.24	0.01124	1072.24	0.01638	1072.24	0.01468	1072.24	0.03856	2339.33	0.000750703
1072.73	0.01625	1072.73	0.01107	1072.73	0.01612	1072.73	0.01446	1072.73	0.03802	2341.26	0.00075903
1073.21	0.01606	1073.21	0.01091	1073.21	0.01587	1073.21	0.01426	1073.21	0.03749	2343.19	0.00075335
1073.69	0.01588	1073.69	0.01075	1073.69	0.01563	1073.69	0.01407	1073.69	0.03698	2345.11	0.000729812
1074.17	0.01572	1074.17	0.01061	1074.17	0.0154	1074.17	0.01389	1074.17	0.03649	2347.04	0.000737882
1074.65	0.01557	1074.65	0.01047	1074.65	0.01518	1074.65	0.01372	1074.65	0.03603	2348.97	0.00076
1075.14	0.01542	1075.14	0.01034	1075.14	0.01497	1075.14	0.01355	1075.14	0.03558	2350.9	0.000755595
1075.62	0.01528	1075.62	0.01022	1075.62	0.01478	1075.62	0.01339	1075.62	0.03514	2352.83	0.000766024
1076.1	0.01515	1076.1	0.01009	1076.1	0.01459	1076.1	0.01323	1076.1	0.03471	2354.76	0.000773333
1076.58	0.01502	1076.58	0.00997	1076.58	0.01441	1076.58	0.01307	1076.58	0.03427	2356.69	0.000790039
1077.07	0.01489	1077.07	0.00984	1077.07	0.01422	1077.07	0.0129	1077.07	0.03382	2358.61	0.000803317
1077.55	0.01477	1077.55	0.00971	1077.55	0.01403	1077.55	0.01274	1077.55	0.03336	2360.54	0.000805316
1078.03	0.01463	1078.03	0.00956	1078.03	0.01383	1078.03	0.01257	1078.03	0.03288	2362.47	0.000811154
1078.51	0.0145	1078.51	0.00941	1078.51	0.01362	1078.51	0.0124	1078.51	0.0324	2364.4	0.000845036
1078.99	0.01435	1078.99	0.00926	1078.99	0.0134	1078.99	0.01222	1078.99	0.03191	2366.33	0.000852315
1079.48	0.0142	1079.48	0.00911	1079.48	0.01318	1079.48	0.01205	1079.48	0.03143	2368.26	0.000854876
1079.96	0.01405	1079.96	0.00896	1079.96	0.01297	1079.96	0.01189	1079.96	0.03097	2370.19	0.000847827
1080.44	0.01391	1080.44	0.00882	1080.44	0.01276	1080.44	0.01173	1080.44	0.03053	2372.11	0.000839654
1080.92	0.01379	1080.92	0.00869	1080.92	0.01258	1080.92	0.01159	1080.92	0.03012	2374.04	0.000848337
1081.4	0.0137	1081.4	0.00857	1081.4	0.01242	1081.4	0.01146	1081.4	0.02976	2375.97	0.000875259
1081.89	0.01362	1081.89	0.00846	1081.89	0.01229	1081.89	0.01133	1081.89	0.02944	2377.9	0.000874962
1082.37	0.01356	1082.37	0.00835	1082.37	0.01217	1082.37	0.0112	1082.37	0.02917	2379.83	0.000864379
1082.85	0.01349	1082.85	0.00825	1082.85	0.01206	1082.85	0.01105	1082.85	0.02894	2381.76	0.000841901
1083.33	0.01342	1083.33	0.00814	1083.33	0.01196	1083.33	0.01091	1083.33	0.02873	2383.69	0.000840126
1083.82	0.01333	1083.82	0.00804	1083.82	0.01186	1083.82	0.01076	1083.82	0.02854	2385.61	0.000863461
1084.3	0.01323	1084.3	0.00795	1084.3	0.01178	1084.3	0.01062	1084.3	0.02835	2387.54	0.000877387
1084.78	0.01313	1084.78	0.00788	1084.78	0.01171	1084.78	0.0105	1084.78	0.02815	2389.47	0.000866482
1085.26	0.01305	1085.26	0.00784	1085.26	0.01167	1085.26	0.01039	1085.26	0.02795	2391.4	0.000849909
1085.74	0.01298	1085.74	0.00782	1085.74	0.01164	1085.74	0.01031	1085.74	0.02774	2393.33	0.00087067
1086.23	0.01294	1086.23	0.00783	1086.23	0.01164	1086.23	0.01025	1086.23	0.02755	2395.26	0.000911191
1086.71	0.01293	1086.71	0.00785	1086.71	0.01166	1086.71	0.01021	1086.71	0.02738	2397.19	0.00093393
1087.19	0.01293	1087.19	0.00788	1087.19	0.01169	1087.19	0.01019	1087.19	0.02726	2399.11	0.000920512
1087.67	0.01293	1087.67	0.0079	1087.67	0.01172	1087.67	0.01018	1087.67	0.02718	2401.04	0.000909856
1088.15	0.01293	1088.15	0.00791	1088.15	0.01175	1088.15	0.01019	1088.15	0.02714	2402.97	0.000915699
1088.64	0.01291	1088.64	0.00792	1088.64	0.01178	1088.64	0.01022	1088.64	0.02713	2404.9	0.000916109
1089.12	0.01288	1089.12	0.00793	1089.12	0.0118	1089.12	0.01026	1089.12	0.02715	2406.83	0.000932505
1089.6	0.01284	1089.6	0.00795	1089.6	0.01182	1089.6	0.01032	1089.6	0.02718	2408.76	0.000944677
1090.08	0.0128	1090.08	0.008	1090.08	0.01183	1090.08	0.01038	1090.08	0.02721	2410.69	0.000945326
1090.57	0.01279	1090.57	0.00808	1090.57	0.01183	1090.57	0.01045	1090.57	0.02724	2412.61	0.000954947
1091.05	0.0128	1091.05	0.00818	1091.05	0.01182	1091.05	0.01052	1091.05	0.02728	2414.54	0.000930642
1091.53	0.01286	1091.53	0.0083	1091.53	0.0118	1091.53	0.01059	1091.53	0.02731	2416.47	0.000927965
1092.01	0.01295	1092.01	0.00841	1092.01	0.01177	1092.01	0.01065	1092.01	0.02736	2418.4	0.000976294
1092.49	0.01306	1092.49	0.0085	1092.49	0.01174	1092.49	0.01069	1092.49	0.02742	2420.33	0.000974357
1092.98	0.01318	1092.98	0.00857	1092.98	0.01172	1092.98	0.01072	1092.98	0.02749	2422.26	0.000988502
1093.46	0.01328	1093.46	0.0086	1093.46	0.01171	1093.46	0.01074	1093.46	0.02757	2424.18	0.001
1093.94	0.01335	1093.94	0.0086	1093.94	0.01174	1093.94	0.01075	1093.94	0.02766	2426.11	0.000994912
1094.42	0.01338	1094.42	0.00857	1094.42	0.01178	1094.42	0.01075	1094.42	0.02776	2428.04	0.00102
1094.9	0.01338	1094.9	0.00851	1094.9	0.01184	1094.9	0.01077	1094.9	0.02786	2429.97	0.00103
1095.39	0.01335	1095.39	0.00845	1095.39	0.01191	1095.39	0.0108	1095.39	0.02796	2431.9	0.00103
1095.87	0.0133	1095.87	0.00838	1095.87	0.01197	1095.87	0.01085	1095.87	0.02806	2433.83	0.00104
1096.35	0.01327	1096.35	0.00832	1096.35	0.01201	1096.35	0.01092	1096.35	0.02816	2435.76	0.00104
1096.83	0.01325	1096.83	0.00827	1096.83	0.01204	1096.83	0.011	1096.83	0.02826	2437.68	0.00103
1097.32	0.01326	1097.32	0.00824	1097.32	0.01205	1097.32	0.01108	1097.32	0.02837	2439.61	0.00104
1097.8	0.01328	1097.8	0.00824	1097.8	0.01205	1097.8	0.01114	1097.8	0.02849	2441.54	0.00106
1098.28	0.01329	1098.28	0.00825	1098.28	0.01206	1098.28	0.01117	1098.28	0.02863	2443.47	0.00108
1098.76	0.0133	1098.76	0.00828	1098.76	0.01209	1098.76	0.01119	1098.76	0.02881	2445.4	0.00109
1099.24	0.01327	1099.24	0.00831	1099.24	0.01214	1099.24	0.01121	1099.24	0.02901	2447.33	0.00107
1099.73	0.01321	1099.73	0.00835	1099.73	0.01222	1099.73	0.01124	1099.73	0.02923	2449.26	0.00108
1100.21	0.01312	1100.21	0.00838	1100.21	0.01232	1100.21	0.01129	1100.21	0.02945	2451.18	0.00111
1100.69	0.01304	1100.69	0.0084	1100.69	0.01244	1100.69	0.01136	1100.69	0.02967	2453.11	0.00111
1101.17	0.01298	1101.17	0.00842	1101.17	0.01256	1101.17	0.01144	1101.17	0.02988	2455.04	0.0011
1101.65	0.01296	1101.65	0.00845	1101.65	0.01268	1101.65	0.01151	1101.65	0.03006	2456.97	0.00113
1102.14	0.01299	1102.14	0.00849	1102.14	0.01278	1102.14	0.01157	1102.14	0.03021	2458.9	0.00115
1102.62	0.01308	1102.62	0.00855	1102.62	0.01287	1102.62	0.01159	1102.62	0.03033	2460.83	0.00115
1103.1	0.01321	1103.1	0.00863	1103.1	0.01294	1103.1	0.01157	1103.1	0.03044	2462.76	0.00114
1103.58	0.01336	1103.58	0.00873	1103.58	0.013	1103.58	0.01153	1103.58	0.03053	2464.68	0.00115
1104.07	0.01351	1104.07	0.00883	1104.07	0.01305	1104.07	0.01149	1104.07	0.03061	2466.61	0.00115
1104.55	0.01365	1104.55	0.00894	1104.55	0.0131	1104.55	0.01145	1104.55	0.03067	2468.54	0.00118
1105.03	0.01377	1105.03	0.00903	1105.03	0.01315	1105.03	0.01144	1105.03	0.03071	2470.47	0.00121
1105.51	0.01389	1105.51	0.00911	1105.51	0.01321	1105.51	0.01144	1105.51	0.03073	2472.4	0.0012
1105.99	0.01401	1105.99	0.00917	1105.99	0.01327	1105.99	0.01146	1105.99	0.03073	2474.33	0.00116
1106.47	0.01415	1106.47	0.00922	1106.47	0.01332	1106.47	0.01146	1106.47	0.03069	2476.26	0.00114
1106.96	0.01429	1106.96	0.00925	1106.96	0.01337	1106.96	0.01144	1106.96	0.03062	2478.18	0.00118
1107.44	0.01444	1107.44	0.00926	1107.44	0.0134	1107.44	0.0114	1107.44	0.03053	2480.11	0.00118
1107.92	0.01455	1107.92	0.00926	1107.92	0.01342	1107.92	0.01132	1107.92	0.03042	2482.04	0.00121
1108.4	0.01462	1108.4	0.00924	1108.4	0.01343	1108.4	0.01121	1108.4	0.03029	2483.97	0.00124
1108.89	0.01464	1108.89	0.00919	1108.89	0.01342	1108.89	0.01109	1108.89	0.03016	2485.9	0.00124
1109.37	0.01459	1109.37	0.00913	1109.37	0.01339	1109.37	0.01098	1109.37	0.03003	2487.83	0.00125
1109.85	0.01449	1109.85	0.00904	1109.85	0.01335	1109.85	0.0109	1109.85	0.0299	2489.76	0.00127
1110.33	0.01437	1110.33	0.00896	1110.33	0.01329	1110.33	0.01083	1110.33	0.02975	2491.68	0.0013
1110.81	0.01425	1110.81	0.00887	1110.81	0.01321	1110.81	0.0108	1110.81	0.02958	2493.61	0.0013
1111.3	0.01415	1111.3	0.0088	1111.3	0.01311	1111.3	0.01078	1111.3	0.02938	2495.54	0.00129
1111.78	0.01408	1111.78	0.00875	1111.78	0.013	1111.78	0.01076	1111.78	0.02913	2497.47	0.00131
1112.26	0.01403	1112.26	0.00873	1112.26	0.01289	1112.26	0.01072	1112.26	0.02885	2499.4	0.00134
1112.74	0.01398	1112.74	0.00871	1112.74	0.01278	1112.74	0.01064	1112.74	0.02852	2501.33	0.00135
1113.22	0.01391	1113.22	0.0087	1113.22	0.01267	1113.22	0.0105	1113.22	0.02815	2503.26	0.00136
1113.71	0.0138	1113.71	0.00867	1113.71	0.01255	1113.71	0.0103	1113.71	0.02774	2505.18	0.00134
1114.19	0.01367	1114.19	0.00862	1114.19	0.01242	1114.19	0.01006	1114.19	0.02729	2507.11	0.00133
1114.67	0.01349	1114.67	0.00852	1114.67	0.01226	1114.67	0.00979	1114.67	0.02682	2509.04	0.00136
1115.15	0.0133	1115.15	0.00838	1115.15	0.01205	1115.15	0.00952	1115.15	0.02633	2510.97	0.00141
1115.64	0.0131	1115.64	0.00822	1115.64	0.01179	1115.64	0.00929	1115.64	0.02582	2512.9	0.00143
1116.12	0.01292	1116.12	0.00804	1116.12	0.01149	1116.12	0.0091	1116.12	0.02532	2514.83	0.00142
1116.6	0.01275	1116.6	0.00785	1116.6	0.01116	1116.6	0.00896	1116.6	0.02483	2516.76	0.00141
1117.08	0.0126	1117.08	0.00768	1117.08	0.01083	1117.08	0.00887	1117.08	0.02437	2518.68	0.00142
1117.56	0.01249	1117.56	0.00753	1117.56	0.0105	1117.56	0.00881	1117.56	0.02394	2520.61	0.00144
1118.05	0.01241	1118.05	0.0074	1118.05	0.01019	1118.05	0.00878	1118.05	0.02356	2522.54	0.00143
1118.53	0.01234	1118.53	0.00729	1118.53	0.00991	1118.53	0.00875	1118.53	0.02322	2524.47	0.00143
1119.01	0.01229	1119.01	0.00718	1119.01	0.00966	1119.01	0.00872	1119.01	0.02291	2526.4	0.00143
1119.49	0.01224	1119.49	0.00707	1119.49	0.00943	1119.49	0.00868	1119.49	0.02262	2528.33	0.0014
1119.97	0.01218	1119.97	0.00696	1119.97	0.00921	1119.97	0.00862	1119.97	0.02233	2530.26	0.00141
1120.46	0.01208	1120.46	0.00683	1120.46	0.00901	1120.46	0.00854	1120.46	0.02203	2532.18	0.00147
1120.94	0.01195	1120.94	0.0067	1120.94	0.00883	1120.94	0.00844	1120.94	0.02171	2534.11	0.00149
1121.42	0.01178	1121.42	0.00657	1121.42	0.00867	1121.42	0.00832	1121.42	0.02136	2536.04	0.00149
1121.9	0.01159	1121.9	0.00644	1121.9	0.00855	1121.9	0.00816	1121.9	0.021	2537.97	0.00149
1122.38	0.01139	1122.38	0.00632	1122.38	0.00846	1122.38	0.00799	1122.38	0.02062	2539.9	0.00147
1122.87	0.01119	1122.87	0.00621	1122.87	0.00841	1122.87	0.00781	1122.87	0.02025	2541.83	0.00149
1123.35	0.01101	1123.35	0.00611	1123.35	0.00838	1123.35	0.00763	1123.35	0.01988	2543.76	0.0015
1123.83	0.01085	1123.83	0.00601	1123.83	0.00835	1123.83	0.00747	1123.83	0.01952	2545.68	0.0015
1124.31	0.0107	1124.31	0.0059	1124.31	0.00831	1124.31	0.00732	1124.31	0.01915	2547.61	0.0015
1124.8	0.01056	1124.8	0.00579	1124.8	0.00825	1124.8	0.00718	1124.8	0.01878	2549.54	0.00151
1125.28	0.01043	1125.28	0.00566	1125.28	0.00815	1125.28	0.00705	1125.28	0.01839	2551.47	0.00151
1125.76	0.0103	1125.76	0.00552	1125.76	0.00801	1125.76	0.0069	1125.76	0.01799	2553.4	0.00153
1126.24	0.01019	1126.24	0.00538	1126.24	0.00782	1126.24	0.00674	1126.24	0.01756	2555.33	0.00154
1126.72	0.01011	1126.72	0.00524	1126.72	0.00761	1126.72	0.00656	1126.72	0.01713	2557.26	0.00155
1127.21	0.01007	1127.21	0.0051	1127.21	0.00737	1127.21	0.00636	1127.21	0.01669	2559.18	0.00157
1127.69	0.01006	1127.69	0.00498	1127.69	0.00713	1127.69	0.00616	1127.69	0.01627	2561.11	0.00157
1128.17	0.01005	1128.17	0.00486	1128.17	0.00689	1128.17	0.00596	1128.17	0.01586	2563.04	0.00156
1128.65	0.01003	1128.65	0.00474	1128.65	0.00667	1128.65	0.00578	1128.65	0.01548	2564.97	0.00154
1129.13	0.00997	1129.13	0.00462	1129.13	0.00647	1129.13	0.00562	1129.13	0.01512	2566.9	0.00154
1129.62	0.00985	1129.62	0.0045	1129.62	0.00631	1129.62	0.00548	1129.62	0.01477	2568.83	0.00158
1130.1	0.00968	1130.1	0.00437	1130.1	0.00617	1130.1	0.00537	1130.1	0.01444	2570.76	0.00159
1130.58	0.00949	1130.58	0.00425	1130.58	0.00606	1130.58	0.00527	1130.58	0.0141	2572.68	0.00159
1131.06	0.00929	1131.06	0.00414	1131.06	0.00596	1131.06	0.00519	1131.06	0.01377	2574.61	0.00162
1131.55	0.00911	1131.55	0.00404	1131.55	0.00587	1131.55	0.00511	1131.55	0.01343	2576.54	0.00161
1132.03	0.00898	1132.03	0.00396	1132.03	0.00577	1132.03	0.00505	1132.03	0.01309	2578.47	0.00159
1132.51	0.0089	1132.51	0.00388	1132.51	0.00567	1132.51	0.00498	1132.51	0.01276	2580.4	0.0016
1132.99	0.00885	1132.99	0.00382	1132.99	0.00556	1132.99	0.0049	1132.99	0.01245	2582.33	0.00159
1133.47	0.00881	1133.47	0.00376	1133.47	0.00543	1133.47	0.0048	1133.47	0.01216	2584.26	0.0016
1133.96	0.00878	1133.96	0.00371	1133.96	0.0053	1133.96	0.00468	1133.96	0.01188	2586.18	0.00164
1134.44	0.00873	1134.44	0.00364	1134.44	0.00517	1134.44	0.00453	1134.44	0.01162	2588.11	0.00163
1134.92	0.00865	1134.92	0.00358	1134.92	0.00503	1134.92	0.00437	1134.92	0.01137	2590.04	0.00164
1135.4	0.00856	1135.4	0.00352	1135.4	0.0049	1135.4	0.0042	1135.4	0.01114	2591.97	0.00165
1135.88	0.00845	1135.88	0.00345	1135.88	0.00478	1135.88	0.00405	1135.88	0.01091	2593.9	0.00164
1136.37	0.00834	1136.37	0.0034	1136.37	0.00467	1136.37	0.00392	1136.37	0.0107	2595.83	0.00163
1136.85	0.00822	1136.85	0.00335	1136.85	0.00457	1136.85	0.00382	1136.85	0.01052	2597.76	0.00168
1137.33	0.00812	1137.33	0.00331	1137.33	0.00449	1137.33	0.00375	1137.33	0.01037	2599.68	0.00173
1137.81	0.00802	1137.81	0.00327	1137.81	0.00442	1137.81	0.0037	1137.81	0.01025	2601.61	0.00173
1138.3	0.00795	1138.3	0.00324	1138.3	0.00437	1138.3	0.00369	1138.3	0.01016	2603.54	0.00174
1138.78	0.00789	1138.78	0.00321	1138.78	0.00432	1138.78	0.00369	1138.78	0.0101	2605.47	0.00174
1139.26	0.00785	1139.26	0.00319	1139.26	0.00428	1139.26	0.00371	1139.26	0.01005	2607.4	0.00174
1139.74	0.00784	1139.74	0.00318	1139.74	0.00425	1139.74	0.00373	1139.74	0.01001	2609.33	0.00177
1140.22	0.00786	1140.22	0.00316	1140.22	0.00423	1140.22	0.00375	1140.22	0.00996	2611.26	0.00178
1140.71	0.0079	1140.71	0.00316	1140.71	0.00422	1140.71	0.00377	1140.71	0.00991	2613.18	0.00178
1141.19	0.00795	1141.19	0.00316	1141.19	0.00423	1141.19	0.00378	1141.19	0.00986	2615.11	0.00181
1141.67	0.00801	1141.67	0.00317	1141.67	0.00425	1141.67	0.00378	1141.67	0.00982	2617.04	0.00182
1142.15	0.00808	1142.15	0.00317	1142.15	0.0043	1142.15	0.00378	1142.15	0.0098	2618.97	0.0018
1142.63	0.00813	1142.63	0.00318	1142.63	0.00436	1142.63	0.00378	1142.63	0.0098	2620.9	0.00178
1143.12	0.00816	1143.12	0.00319	1143.12	0.00443	1143.12	0.0038	1143.12	0.00984	2622.83	0.0018
1143.6	0.00818	1143.6	0.0032	1143.6	0.00451	1143.6	0.00382	1143.6	0.00992	2624.75	0.00182
1144.08	0.00816	1144.08	0.00321	1144.08	0.00458	1144.08	0.00386	1144.08	0.01002	2626.68	0.00185
1144.56	0.00812	1144.56	0.00322	1144.56	0.00464	1144.56	0.00391	1144.56	0.01015	2628.61	0.00187
1145.05	0.00807	1145.05	0.00324	1145.05	0.0047	1145.05	0.00396	1145.05	0.01028	2630.54	0.0019
1145.53	0.00802	1145.53	0.00327	1145.53	0.00476	1145.53	0.00401	1145.53	0.01041	2632.47	0.00194
1146.01	0.00799	1146.01	0.0033	1146.01	0.00482	1146.01	0.00405	1146.01	0.01055	2634.4	0.00194
1146.49	0.00799	1146.49	0.00333	1146.49	0.00487	1146.49	0.00408	1146.49	0.01068	2636.33	0.00196
1146.97	0.00804	1146.97	0.00337	1146.97	0.00493	1146.97	0.0041	1146.97	0.01082	2638.25	0.00199
1147.46	0.00812	1147.46	0.00341	1147.46	0.00499	1147.46	0.00412	1147.46	0.01096	2640.18	0.00199
1147.94	0.00822	1147.94	0.00346	1147.94	0.00505	1147.94	0.00415	1147.94	0.01111	2642.11	0.002
1148.42	0.00834	1148.42	0.00351	1148.42	0.00512	1148.42	0.0042	1148.42	0.01128	2644.04	0.00202
1148.9	0.00844	1148.9	0.00355	1148.9	0.00519	1148.9	0.00426	1148.9	0.01147	2645.97	0.00203
1149.38	0.00854	1149.38	0.0036	1149.38	0.00527	1149.38	0.00434	1149.38	0.01167	2647.9	0.00204
1149.87	0.00863	1149.87	0.00365	1149.87	0.00535	1149.87	0.00444	1149.87	0.01189	2649.82	0.00206
1150.35	0.0087	1150.35	0.0037	1150.35	0.00544	1150.35	0.00455	1150.35	0.01211	2651.75	0.00206
1150.83	0.00878	1150.83	0.00375	1150.83	0.00553	1150.83	0.00466	1150.83	0.01233	2653.68	0.00207
1151.31	0.00885	1151.31	0.0038	1151.31	0.00562	1151.31	0.00477	1151.31	0.01255	2655.61	0.0021
1151.8	0.00892	1151.8	0.00385	1151.8	0.00571	1151.8	0.00486	1151.8	0.01276	2657.54	0.00211
1152.28	0.00897	1152.28	0.0039	1152.28	0.00581	1152.28	0.00494	1152.28	0.01295	2659.47	0.00209
1152.76	0.00899	1152.76	0.00395	1152.76	0.00591	1152.76	0.005	1152.76	0.01313	2661.4	0.00211
1153.24	0.00898	1153.24	0.004	1153.24	0.00601	1153.24	0.00506	1153.24	0.0133	2663.32	0.00216
1153.72	0.00895	1153.72	0.00403	1153.72	0.00611	1153.72	0.00513	1153.72	0.01346	2665.25	0.00218
1154.21	0.00889	1154.21	0.00407	1154.21	0.00621	1154.21	0.0052	1154.21	0.01362	2667.18	0.00218
1154.69	0.00884	1154.69	0.00409	1154.69	0.00629	1154.69	0.00529	1154.69	0.01377	2669.11	0.0022
1155.17	0.00879	1155.17	0.00412	1155.17	0.00636	1155.17	0.0054	1155.17	0.01392	2671.04	0.00222
1155.65	0.00877	1155.65	0.00415	1155.65	0.00641	1155.65	0.00552	1155.65	0.01407	2672.97	0.00223
1156.13	0.00876	1156.13	0.00418	1156.13	0.00644	1156.13	0.00564	1156.13	0.01422	2674.9	0.00229
1156.62	0.00878	1156.62	0.00424	1156.62	0.00648	1156.62	0.00574	1156.62	0.01437	2676.82	0.00233
1157.1	0.00881	1157.1	0.0043	1157.1	0.00651	1157.1	0.00581	1157.1	0.01453	2678.75	0.00234
1157.58	0.00886	1157.58	0.00438	1157.58	0.00656	1157.58	0.00584	1157.58	0.01469	2680.68	0.00234
1158.06	0.00893	1158.06	0.00446	1158.06	0.0066	1158.06	0.00583	1158.06	0.01485	2682.61	0.00233
1158.55	0.00903	1158.55	0.00455	1158.55	0.00665	1158.55	0.00578	1158.55	0.01501	2684.54	0.00237
1159.03	0.00916	1159.03	0.00463	1159.03	0.00667	1159.03	0.0057	1159.03	0.01517	2686.47	0.00242
1159.51	0.00932	1159.51	0.0047	1159.51	0.00667	1159.51	0.00559	1159.51	0.0153	2688.4	0.00242
1159.99	0.0095	1159.99	0.00475	1159.99	0.00665	1159.99	0.00547	1159.99	0.01541	2690.32	0.00242
1160.47	0.00968	1160.47	0.00477	1160.47	0.0066	1160.47	0.00537	1160.47	0.01547	2692.25	0.00243
1160.95	0.00984	1160.95	0.00478	1160.95	0.00655	1160.95	0.0053	1160.95	0.01548	2694.18	0.00245
1161.44	0.00995	1161.44	0.00475	1161.44	0.00652	1161.44	0.00528	1161.44	0.01544	2696.11	0.00247
1161.92	0.01001	1161.92	0.0047	1161.92	0.00651	1161.92	0.00532	1161.92	0.01535	2698.04	0.0025
1162.4	0.01002	1162.4	0.00463	1162.4	0.00654	1162.4	0.00543	1162.4	0.01522	2699.97	0.00256
1162.88	0.00999	1162.88	0.00455	1162.88	0.00659	1162.88	0.00559	1162.88	0.01506	2701.9	0.00257
1163.37	0.00995	1163.37	0.00446	1163.37	0.00665	1163.37	0.00575	1163.37	0.01486	2703.82	0.00257
1163.85	0.0099	1163.85	0.00437	1163.85	0.00669	1163.85	0.0059	1163.85	0.01464	2705.75	0.00259
1164.33	0.00985	1164.33	0.00429	1164.33	0.00668	1164.33	0.00598	1164.33	0.0144	2707.68	0.00262
1164.81	0.0098	1164.81	0.00421	1164.81	0.00662	1164.81	0.00597	1164.81	0.01413	2709.61	0.00265
1165.29	0.00973	1165.29	0.00413	1165.29	0.0065	1165.29	0.00586	1165.29	0.01383	2711.54	0.00267
1165.78	0.00963	1165.78	0.00404	1165.78	0.00633	1165.78	0.00566	1165.78	0.0135	2713.47	0.00269
1166.26	0.00948	1166.26	0.00394	1166.26	0.00613	1166.26	0.00538	1166.26	0.01313	2715.4	0.00271
1166.74	0.0093	1166.74	0.00382	1166.74	0.0059	1166.74	0.00507	1166.74	0.01273	2717.32	0.00277
1167.22	0.00907	1167.22	0.00368	1167.22	0.00566	1167.22	0.00474	1167.22	0.01229	2719.25	0.0028
1167.7	0.00881	1167.7	0.00353	1167.7	0.00541	1167.7	0.00444	1167.7	0.01183	2721.18	0.00277
1168.19	0.00854	1168.19	0.00336	1168.19	0.00515	1168.19	0.00416	1168.19	0.01135	2723.11	0.00276
1168.67	0.00828	1168.67	0.00319	1168.67	0.00489	1168.67	0.00391	1168.67	0.01085	2725.04	0.00279
1169.15	0.00805	1169.15	0.00303	1169.15	0.00462	1169.15	0.0037	1169.15	0.01034	2726.97	0.00283
1169.63	0.00784	1169.63	0.00286	1169.63	0.00435	1169.63	0.00351	1169.63	0.00982	2728.9	0.00285
1170.12	0.00767	1170.12	0.0027	1170.12	0.00409	1170.12	0.00335	1170.12	0.0093	2730.82	0.00287
1170.6	0.00752	1170.6	0.00254	1170.6	0.00383	1170.6	0.0032	1170.6	0.00878	2732.75	0.00288
1171.08	0.00739	1171.08	0.00238	1171.08	0.0036	1171.08	0.00307	1171.08	0.00827	2734.68	0.00288
1171.56	0.00727	1171.56	0.00223	1171.56	0.0034	1171.56	0.00294	1171.56	0.00779	2736.61	0.00288
1172.04	0.00715	1172.04	0.00208	1172.04	0.00322	1172.04	0.00281	1172.04	0.00733	2738.54	0.00287
1172.53	0.00702	1172.53	0.00195	1172.53	0.00307	1172.53	0.00269	1172.53	0.0069	2740.47	0.00288
1173.01	0.0069	1173.01	0.00184	1173.01	0.00293	1173.01	0.00257	1173.01	0.00649	2742.4	0.00291
1173.49	0.00679	1173.49	0.00176	1173.49	0.00281	1173.49	0.00244	1173.49	0.00611	2744.32	0.00293
1173.97	0.00669	1173.97	0.00171	1173.97	0.00269	1173.97	0.00232	1173.97	0.00574	2746.25	0.00295
1174.45	0.00661	1174.45	0.00167	1174.45	0.00257	1174.45	0.0022	1174.45	0.00539	2748.18	0.00297
1174.94	0.00655	1174.94	0.00164	1174.94	0.00245	1174.94	0.0021	1174.94	0.00504	2750.11	0.00296
1175.42	0.00648	1175.42	0.00161	1175.42	0.00233	1175.42	0.00201	1175.42	0.0047	2752.04	0.00297
1175.9	0.00641	1175.9	0.00156	1175.9	0.00219	1175.9	0.00194	1175.9	0.00437	2753.97	0.00299
1176.38	0.00632	1176.38	0.00149	1176.38	0.00206	1176.38	0.00189	1176.38	0.00404	2755.9	0.00301
1176.87	0.00622	1176.87	0.00139	1176.87	0.00192	1176.87	0.00185	1176.87	0.00371	2757.82	0.00305
1177.35	0.00609	1177.35	0.00127	1177.35	0.00177	1177.35	0.00181	1177.35	0.00339	2759.75	0.00306
1177.83	0.00596	1177.83	0.00113	1177.83	0.00164	1177.83	0.00177	1177.83	0.00308	2761.68	0.00308
1178.31	0.00583	1178.31	0.000994329	1178.31	0.00152	1178.31	0.00172	1178.31	0.00278	2763.61	0.00313
1178.79	0.00572	1178.79	0.000865317	1178.79	0.00141	1178.79	0.00165	1178.79	0.0025	2765.54	0.00314
1179.28	0.00564	1179.28	0.000754241	1179.28	0.00133	1179.28	0.00157	1179.28	0.00224	2767.47	0.00314
1179.76	0.00557	1179.76	0.000665806	1179.76	0.00127	1179.76	0.00146	1179.76	0.00201	2769.4	0.00315
1180.24	0.00552	1180.24	0.000600603	1180.24	0.00122	1180.24	0.00133	1180.24	0.00181	2771.32	0.00317
1180.72	0.00548	1180.72	0.000555658	1180.72	0.00117	1180.72	0.00119	1180.72	0.00165	2773.25	0.00321
1181.2	0.00544	1181.2	0.000525574	1181.2	0.00113	1181.2	0.00105	1181.2	0.00152	2775.18	0.00325
1181.69	0.00541	1181.69	0.000503779	1181.69	0.00107	1181.69	0.000909782	1181.69	0.00141	2777.11	0.00327
1182.17	0.00539	1182.17	0.000484343	1182.17	0.000995103	1182.17	0.00078743	1182.17	0.00131	2779.04	0.00329
1182.65	0.00538	1182.65	0.000462415	1182.65	0.000909003	1182.65	0.000683493	1182.65	0.00121	2780.97	0.00328
1183.13	0.00539	1183.13	0.000434998	1183.13	0.000813177	1183.13	0.000598227	1183.13	0.0011	2782.89	0.00329
1183.62	0.00541	1183.62	0.00040169	1183.62	0.000714431	1183.62	0.000528492	1183.62	0.000967123	2784.82	0.00332
1184.1	0.00544	1184.1	0.000364309	1184.1	0.000620273	1184.1	0.00046967	1184.1	0.000825614	2786.75	0.00336
1184.58	0.00547	1184.58	0.000326898	1184.58	0.000537494	1184.58	0.000417617	1184.58	0.000680294	2788.68	0.00343
1185.06	0.00548	1185.06	0.000294944	1185.06	0.00047055	1185.06	0.000369978	1185.06	0.000542492	2790.61	0.00345
1185.54	0.00549	1185.54	0.000273666	1185.54	0.000421358	1185.54	0.000326448	1185.54	0.000422459	2792.54	0.00344
1186.03	0.00549	1186.03	0.000266193	1186.03	0.000389136	1186.03	0.000288236	1186.03	0.000327582	2794.47	0.0035
1186.51	0.00548	1186.51	0.000273813	1186.51	0.000371649	1186.51	0.000258563	1186.51	0.000267297	2796.39	0.00359
1186.99	0.00548	1186.99	0.000291803	1186.99	0.000365989	1186.99	0.00023619	1186.99	0.000231553	2798.32	0.0036
1187.47	0.0055	1187.47	0.000313667	1187.47	0.000369926	1187.47	0.000220947	1187.47	0.000213806	2800.25	0.00365
1187.95	0.00552	1187.95	0.000331793	1187.95	0.000381938	1187.95	0.00021169	1187.95	0.000206828	2802.18	0.00372
1188.44	0.00557	1188.44	0.000340188	1188.44	0.000401352	1188.44	0.000207612	1188.44	0.000203671	2804.11	0.00376
1188.92	0.00561	1188.92	0.000336226	1188.92	0.000427963	1188.92	0.00020841	1188.92	0.000199856	2806.04	0.00384
1189.4	0.00566	1189.4	0.000322229	1189.4	0.00046041	1189.4	0.000214051	1189.4	0.000193086	2807.97	0.0039
1189.88	0.00569	1189.88	0.00030426	1189.88	0.000496946	1189.88	0.00022487	1189.88	0.000183152	2809.89	0.00389
1190.37	0.00569	1190.37	0.000290433	1190.37	0.000533858	1190.37	0.000240229	1190.37	0.000171395	2811.82	0.00395
1190.85	0.00568	1190.85	0.000287615	1190.85	0.000567494	1190.85	0.000258514	1190.85	0.00016026	2813.75	0.00404
1191.33	0.00564	1191.33	0.00029941	1191.33	0.00059427	1191.33	0.000277169	1191.33	0.000153145	2815.68	0.00412
1191.81	0.00558	1191.81	0.000325146	1191.81	0.000612053	1191.81	0.000293673	1191.81	0.000154322	2817.61	0.0042
1192.29	0.00551	1192.29	0.000360042	1192.29	0.000620642	1192.29	0.000306578	1192.29	0.000169259	2819.54	0.00427
1192.78	0.00544	1192.78	0.00039787	1192.78	0.000621927	1192.78	0.000316188	1192.78	0.000203354	2821.47	0.00434
1193.26	0.00538	1193.26	0.000432603	1193.26	0.00061892	1193.26	0.000324755	1193.26	0.000260809	2823.39	0.00442
1193.74	0.00533	1193.74	0.000461512	1193.74	0.000615135	1193.74	0.000335812	1193.74	0.000343217	2825.32	0.0045
1194.22	0.00531	1194.22	0.000484528	1194.22	0.00061402	1194.22	0.000353091	1194.22	0.000448318	2827.25	0.00459
1194.7	0.0053	1194.7	0.000504715	1194.7	0.000618147	1194.7	0.000379048	1194.7	0.000569655	2829.18	0.00474
1195.19	0.00532	1195.19	0.000525577	1195.19	0.00062927	1195.19	0.000415066	1195.19	0.000698118	2831.11	0.00491
1195.67	0.00534	1195.67	0.000549943	1195.67	0.000648712	1195.67	0.000460002	1195.67	0.000823446	2833.04	0.005
1196.15	0.00536	1196.15	0.000578792	1196.15	0.000677316	1196.15	0.000511605	1196.15	0.00093716	2834.97	0.0051
1196.63	0.00538	1196.63	0.000611011	1196.63	0.000715052	1196.63	0.000566611	1196.63	0.00103	2836.89	0.00526
1197.12	0.00539	1197.12	0.000644749	1197.12	0.00076128	1197.12	0.000621692	1197.12	0.00112	2838.82	0.00541
1197.6	0.00539	1197.6	0.000678354	1197.6	0.000813667	1197.6	0.000673481	1197.6	0.00119	2840.75	0.00556
1198.08	0.00538	1198.08	0.000711456	1198.08	0.000868631	1198.08	0.000719316	1198.08	0.00125	2842.68	0.00572
1198.56	0.00538	1198.56	0.000745033	1198.56	0.000921435	1198.56	0.00075711	1198.56	0.00132	2844.61	0.00583
1199.04	0.00538	1199.04	0.00078023	1199.04	0.000967073	1199.04	0.000785783	1199.04	0.00139	2846.54	0.00596
1199.53	0.00539	1199.53	0.000818059	1199.53	0.001	1199.53	0.000805501	1199.53	0.00146	2848.47	0.00614
1200.01	0.00541	1200.01	0.000857745	1200.01	0.00102	1200.01	0.000817273	1200.01	0.00154	2850.39	0.00639
1200.49	0.00544	1200.49	0.000897064	1200.49	0.00103	1200.49	0.000822919	1200.49	0.00161	2852.32	0.00657
1200.97	0.00547	1200.97	0.000932845	1200.97	0.00103	1200.97	0.000824455	1200.97	0.00167	2854.25	0.00668
1201.45	0.00551	1201.45	0.000962088	1201.45	0.00102	1201.45	0.000823299	1201.45	0.00172	2856.18	0.00679
1201.94	0.00555	1201.94	0.000983038	1201.94	0.00101	1201.94	0.00082019	1201.94	0.00176	2858.11	0.00691
1202.42	0.00559	1202.42	0.000995287	1202.42	0.000991636	1202.42	0.000815431	1202.42	0.00179	2860.04	0.00705
1202.9	0.00563	1202.9	0.001	1202.9	0.000979523	1202.9	0.000808686	1202.9	0.00181	2861.97	0.00719
1203.38	0.00568	1203.38	0.001	1203.38	0.000970659	1203.38	0.000800156	1203.38	0.00182	2863.89	0.00738
1203.86	0.00572	1203.86	0.000996191	1203.86	0.000965753	1203.86	0.000790752	1203.86	0.00181	2865.82	0.00755
1204.35	0.00575	1204.35	0.000990265	1204.35	0.000965145	1204.35	0.000781415	1204.35	0.0018	2867.75	0.00773
1204.83	0.00577	1204.83	0.00098262	1204.83	0.000968156	1204.83	0.000773223	1204.83	0.00178	2869.68	0.0079
1205.31	0.00578	1205.31	0.000973997	1205.31	0.000973602	1205.31	0.000766108	1205.31	0.00175	2871.61	0.00806
1205.79	0.00578	1205.79	0.000965037	1205.79	0.000979151	1205.79	0.000758489	1205.79	0.00171	2873.54	0.00818
1206.28	0.00578	1206.28	0.000957089	1206.28	0.000981959	1206.28	0.00074784	1206.28	0.00167	2875.47	0.00825
1206.76	0.00576	1206.76	0.000951737	1206.76	0.000978948	1206.76	0.000731132	1206.76	0.00162	2877.39	0.00838
1207.24	0.00575	1207.24	0.000950296	1207.24	0.000967749	1207.24	0.000706516	1207.24	0.00158	2879.32	0.00851
1207.72	0.00574	1207.72	0.000953205	1207.72	0.000947654	1207.72	0.000673655	1207.72	0.00155	2881.25	0.00859
1208.2	0.00573	1208.2	0.00095952	1208.2	0.000919611	1208.2	0.00063447	1208.2	0.00151	2883.18	0.0087
1208.69	0.00572	1208.69	0.000967082	1208.69	0.000885821	1208.69	0.000592597	1208.69	0.00148	2885.11	0.00885
1209.17	0.00571	1209.17	0.000973599	1209.17	0.000849191	1209.17	0.000552041	1209.17	0.00145	2887.04	0.00899
1209.65	0.0057	1209.65	0.000976744	1209.65	0.000812025	1209.65	0.000516098	1209.65	0.00141	2888.97	0.00909
1210.13	0.00569	1210.13	0.000975236	1210.13	0.000775438	1210.13	0.00048655	1210.13	0.00137	2890.89	0.0092
1210.61	0.00569	1210.61	0.000968873	1210.61	0.000739123	1210.61	0.000463463	1210.61	0.00132	2892.82	0.00933
1211.1	0.00568	1211.1	0.000958362	1211.1	0.0007019	1211.1	0.000445827	1211.1	0.00127	2894.75	0.00943
1211.58	0.00569	1211.58	0.00094502	1211.58	0.000662481	1211.58	0.000431925	1211.58	0.00122	2896.68	0.00952
1212.06	0.00571	1212.06	0.000929823	1212.06	0.000620567	1212.06	0.000420311	1212.06	0.00117	2898.61	0.00957
1212.54	0.00573	1212.54	0.00091392	1212.54	0.000576627	1212.54	0.000409909	1212.54	0.00113	2900.54	0.00958
1213.03	0.00575	1213.03	0.00089795	1213.03	0.00053283	1213.03	0.000399674	1213.03	0.0011	2902.47	0.00957
1213.51	0.00577	1213.51	0.000882351	1213.51	0.000491908	1213.51	0.000388869	1213.51	0.00108	2904.39	0.00954
1213.99	0.00578	1213.99	0.000868202	1213.99	0.000456837	1213.99	0.000376786	1213.99	0.00107	2906.32	0.00952
1214.47	0.00578	1214.47	0.000856313	1214.47	0.000430316	1214.47	0.000363357	1214.47	0.00108	2908.25	0.00948
1214.95	0.00577	1214.95	0.000847761	1214.95	0.000414304	1214.95	0.000349426	1214.95	0.0011	2910.18	0.00944
1215.43	0.00575	1215.43	0.000843354	1215.43	0.000409846	1215.43	0.000337142	1215.43	0.00113	2912.11	0.00934
1215.92	0.00574	1215.92	0.000843128	1215.92	0.000416674	1215.92	0.000329096	1215.92	0.00118	2914.04	0.00922
1216.4	0.00573	1216.4	0.000846846	1216.4	0.000433097	1216.4	0.000328381	1216.4	0.00124	2915.97	0.00918
1216.88	0.00574	1216.88	0.000853495	1216.88	0.000456006	1216.88	0.000336779	1216.88	0.0013	2917.89	0.00913
1217.36	0.00575	1217.36	0.000862	1217.36	0.000480776	1217.36	0.000354761	1217.36	0.00137	2919.82	0.00903
1217.85	0.00577	1217.85	0.000871212	1217.85	0.000502201	1217.85	0.000380781	1217.85	0.00143	2921.75	0.00895
1218.33	0.00579	1218.33	0.00088039	1218.33	0.000515348	1218.33	0.000412419	1218.33	0.00149	2923.68	0.0089
1218.81	0.0058	1218.81	0.000888861	1218.81	0.000517141	1218.81	0.000446682	1218.81	0.00155	2925.61	0.0088
1219.29	0.0058	1219.29	0.000896489	1219.29	0.000507412	1219.29	0.000481789	1219.29	0.00161	2927.54	0.00866
1219.78	0.00579	1219.78	0.000903274	1219.78	0.000488964	1219.78	0.000516427	1219.78	0.00167	2929.47	0.00845
1220.26	0.00578	1220.26	0.000909318	1220.26	0.000467612	1220.26	0.000550362	1220.26	0.00173	2931.39	0.00831
1220.74	0.00576	1220.74	0.000915126	1220.74	0.000449911	1220.74	0.000583256	1220.74	0.00179	2933.32	0.00827
1221.22	0.00575	1221.22	0.000921338	1221.22	0.000441839	1221.22	0.000614132	1221.22	0.00186	2935.25	0.00821
1221.7	0.00574	1221.7	0.00092836	1221.7	0.000446977	1221.7	0.000641075	1221.7	0.00192	2937.18	0.00816
1222.18	0.00574	1222.18	0.000936494	1222.18	0.000465494	1222.18	0.000662398	1222.18	0.00198	2939.11	0.00809
1222.67	0.00575	1222.67	0.00094564	1222.67	0.000494757	1222.67	0.000677194	1222.67	0.00204	2941.04	0.00802
1223.15	0.00576	1223.15	0.000955157	1223.15	0.000530543	1223.15	0.000686606	1223.15	0.00208	2942.97	0.0079
1223.63	0.00577	1223.63	0.000964235	1223.63	0.000568056	1223.63	0.000693798	1223.63	0.00212	2944.89	0.00774
1224.11	0.00578	1224.11	0.000972269	1224.11	0.000603846	1224.11	0.000703075	1224.11	0.00217	2946.82	0.00759
1224.6	0.00579	1224.6	0.000979156	1224.6	0.00063572	1224.6	0.000718511	1224.6	0.00221	2948.75	0.0074
1225.08	0.00581	1225.08	0.000985707	1225.08	0.000663403	1225.08	0.000742396	1225.08	0.00226	2950.68	0.00719
1225.56	0.00582	1225.56	0.000993437	1225.56	0.000687304	1225.56	0.000774292	1225.56	0.00232	2952.61	0.00698
1226.04	0.00583	1226.04	0.001	1226.04	0.000708027	1226.04	0.000811105	1226.04	0.00239	2954.54	0.00681
1226.52	0.00583	1226.52	0.00102	1226.52	0.000726182	1226.52	0.000848391	1226.52	0.00246	2956.47	0.00666
1227.01	0.00584	1227.01	0.00103	1227.01	0.000742174	1227.01	0.000882314	1227.01	0.00253	2958.39	0.00658
1227.49	0.00584	1227.49	0.00105	1227.49	0.000756542	1227.49	0.000910515	1227.49	0.00261	2960.32	0.00647
1227.97	0.00585	1227.97	0.00107	1227.97	0.000770304	1227.97	0.00093313	1227.97	0.00268	2962.25	0.0063
1228.45	0.00586	1228.45	0.00108	1228.45	0.000784742	1228.45	0.000951906	1228.45	0.00276	2964.18	0.00619
1228.93	0.00588	1228.93	0.00109	1228.93	0.000801445	1228.93	0.00096937	1228.93	0.00282	2966.11	0.00613
1229.42	0.0059	1229.42	0.00109	1229.42	0.00082197	1229.42	0.000987642	1229.42	0.00289	2968.04	0.00605
1229.9	0.00593	1229.9	0.00109	1229.9	0.000846891	1229.9	0.00101	1229.9	0.00295	2969.97	0.00596
1230.38	0.00596	1230.38	0.00109	1230.38	0.000876412	1230.38	0.00103	1230.38	0.00302	2971.89	0.00585
1230.86	0.00598	1230.86	0.0011	1230.86	0.000909791	1230.86	0.00105	1230.86	0.00307	2973.82	0.00569
1231.35	0.006	1231.35	0.0011	1231.35	0.000945843	1231.35	0.00107	1231.35	0.00313	2975.75	0.00556
1231.83	0.00601	1231.83	0.00112	1231.83	0.000983116	1231.83	0.0011	1231.83	0.00319	2977.68	0.00551
1232.31	0.00602	1232.31	0.00113	1232.31	0.00102	1232.31	0.00112	1232.31	0.00324	2979.61	0.00541
1232.79	0.00603	1232.79	0.00114	1232.79	0.00105	1232.79	0.00114	1232.79	0.00329	2981.54	0.00531
1233.27	0.00603	1233.27	0.00114	1233.27	0.00108	1233.27	0.00117	1233.27	0.00334	2983.46	0.00525
1233.76	0.00603	1233.76	0.00114	1233.76	0.0011	1233.76	0.00119	1233.76	0.00338	2985.39	0.00518
1234.24	0.00604	1234.24	0.00114	1234.24	0.00111	1234.24	0.00121	1234.24	0.00342	2987.32	0.00513
1234.72	0.00603	1234.72	0.00113	1234.72	0.00111	1234.72	0.00122	1234.72	0.00346	2989.25	0.00507
1235.2	0.00602	1235.2	0.00113	1235.2	0.00109	1235.2	0.00122	1235.2	0.00348	2991.18	0.00505
1235.68	0.00601	1235.68	0.00112	1235.68	0.00107	1235.68	0.00123	1235.68	0.00351	2993.11	0.00506
1236.17	0.00599	1236.17	0.00112	1236.17	0.00105	1236.17	0.00123	1236.17	0.00353	2995.04	0.00501
1236.65	0.00597	1236.65	0.00112	1236.65	0.00103	1236.65	0.00123	1236.65	0.00354	2996.96	0.00499
1237.13	0.00595	1237.13	0.00112	1237.13	0.00101	1237.13	0.00123	1237.13	0.00355	2998.89	0.00499
1237.61	0.00593	1237.61	0.00112	1237.61	0.001	1237.61	0.00124	1237.61	0.00355	3000.82	0.00499
1238.1	0.00591	1238.1	0.00112	1238.1	0.00101	1238.1	0.00125	1238.1	0.00355	3002.75	0.00503
1238.58	0.0059	1238.58	0.00113	1238.58	0.00101	1238.58	0.00127	1238.58	0.00355	3004.68	0.00504
1239.06	0.00589	1239.06	0.00113	1239.06	0.00103	1239.06	0.00129	1239.06	0.00355	3006.61	0.00504
1239.54	0.00589	1239.54	0.00113	1239.54	0.00104	1239.54	0.0013	1239.54	0.00355	3008.54	0.00509
1240.02	0.00588	1240.02	0.00114	1240.02	0.00106	1240.02	0.00131	1240.02	0.00356	3010.46	0.00514
1240.51	0.00588	1240.51	0.00114	1240.51	0.00107	1240.51	0.00132	1240.51	0.00357	3012.39	0.00519
1240.99	0.00589	1240.99	0.00115	1240.99	0.00107	1240.99	0.00132	1240.99	0.00358	3014.32	0.00529
1241.47	0.00591	1241.47	0.00116	1241.47	0.00107	1241.47	0.00132	1241.47	0.00359	3016.25	0.00542
1241.95	0.00593	1241.95	0.00117	1241.95	0.00107	1241.95	0.00131	1241.95	0.0036	3018.18	0.00541
1242.43	0.00596	1242.43	0.00119	1242.43	0.00107	1242.43	0.0013	1242.43	0.00361	3020.11	0.00531
1242.92	0.006	1242.92	0.00121	1242.92	0.00106	1242.92	0.00129	1242.92	0.00361	3022.03	0.00528
1243.4	0.00604	1243.4	0.00123	1243.4	0.00106	1243.4	0.00128	1243.4	0.00362	3023.96	0.00532
1243.88	0.00608	1243.88	0.00125	1243.88	0.00106	1243.88	0.00128	1243.88	0.00362	3025.89	0.00538
1244.36	0.00611	1244.36	0.00127	1244.36	0.00107	1244.36	0.00129	1244.36	0.00363	3027.82	0.00544
1244.85	0.00614	1244.85	0.00128	1244.85	0.00109	1244.85	0.0013	1244.85	0.00364	3029.75	0.0055
1245.33	0.00615	1245.33	0.00129	1245.33	0.00111	1245.33	0.00131	1245.33	0.00366	3031.68	0.00553
1245.81	0.00615	1245.81	0.0013	1245.81	0.00113	1245.81	0.00133	1245.81	0.00367	3033.61	0.00555
1246.29	0.00614	1246.29	0.00131	1246.29	0.00115	1246.29	0.00135	1246.29	0.00369	3035.53	0.00562
1246.77	0.00613	1246.77	0.00131	1246.77	0.00117	1246.77	0.00137	1246.77	0.0037	3037.46	0.0057
1247.26	0.00611	1247.26	0.00131	1247.26	0.00117	1247.26	0.00138	1247.26	0.00371	3039.39	0.00573
1247.74	0.00609	1247.74	0.00131	1247.74	0.00117	1247.74	0.00139	1247.74	0.00371	3041.32	0.00578
1248.22	0.00607	1248.22	0.0013	1248.22	0.00116	1248.22	0.0014	1248.22	0.0037	3043.25	0.00585
1248.7	0.00606	1248.7	0.00129	1248.7	0.00115	1248.7	0.00141	1248.7	0.00369	3045.18	0.00595
1249.18	0.00606	1249.18	0.00128	1249.18	0.00113	1249.18	0.00141	1249.18	0.00368	3047.11	0.00605
1249.67	0.00606	1249.67	0.00127	1249.67	0.00112	1249.67	0.00142	1249.67	0.00367	3049.03	0.00616
1250.15	0.00606	1250.15	0.00126	1250.15	0.00112	1250.15	0.00142	1250.15	0.00366	3050.96	0.00625
1250.63	0.00607	1250.63	0.00125	1250.63	0.00112	1250.63	0.00142	1250.63	0.00366	3052.89	0.00631
1251.11	0.00608	1251.11	0.00124	1251.11	0.00113	1251.11	0.00141	1251.11	0.00366	3054.82	0.00634
1251.6	0.00609	1251.6	0.00124	1251.6	0.00115	1251.6	0.0014	1251.6	0.00367	3056.75	0.00643
1252.08	0.0061	1252.08	0.00125	1252.08	0.00118	1252.08	0.0014	1252.08	0.00367	3058.68	0.00652
1252.56	0.00611	1252.56	0.00126	1252.56	0.00121	1252.56	0.00139	1252.56	0.00368	3060.61	0.00657
1253.04	0.00613	1253.04	0.00128	1253.04	0.00124	1253.04	0.0014	1253.04	0.00368	3062.53	0.00667
1253.52	0.00615	1253.52	0.0013	1253.52	0.00127	1253.52	0.0014	1253.52	0.00368	3064.46	0.00675
1254.01	0.00617	1254.01	0.00133	1254.01	0.00129	1254.01	0.00142	1254.01	0.00368	3066.39	0.00689
1254.49	0.00619	1254.49	0.00136	1254.49	0.0013	1254.49	0.00143	1254.49	0.00368	3068.32	0.00698
1254.97	0.00621	1254.97	0.00139	1254.97	0.00131	1254.97	0.00145	1254.97	0.00368	3070.25	0.00704
1255.45	0.00623	1255.45	0.00143	1255.45	0.00132	1255.45	0.00147	1255.45	0.00368	3072.18	0.00713
1255.93	0.00624	1255.93	0.00147	1255.93	0.00132	1255.93	0.00149	1255.93	0.00369	3074.11	0.00721
1256.42	0.00625	1256.42	0.00151	1256.42	0.00132	1256.42	0.00151	1256.42	0.0037	3076.03	0.00727
1256.9	0.00625	1256.9	0.00155	1256.9	0.00133	1256.9	0.00152	1256.9	0.00371	3077.96	0.00734
1257.38	0.00625	1257.38	0.00158	1257.38	0.00133	1257.38	0.00153	1257.38	0.00371	3079.89	0.00744
1257.86	0.00624	1257.86	0.00161	1257.86	0.00134	1257.86	0.00154	1257.86	0.00371	3081.82	0.00754
1258.34	0.00623	1258.34	0.00164	1258.34	0.00135	1258.34	0.00154	1258.34	0.00371	3083.75	0.00768
1258.83	0.00623	1258.83	0.00166	1258.83	0.00137	1258.83	0.00155	1258.83	0.0037	3085.68	0.0078
1259.31	0.00623	1259.31	0.00167	1259.31	0.00138	1259.31	0.00155	1259.31	0.00369	3087.61	0.00784
1259.79	0.00624	1259.79	0.00168	1259.79	0.00139	1259.79	0.00156	1259.79	0.00368	3089.53	0.00792
1260.27	0.00625	1260.27	0.00168	1260.27	0.0014	1260.27	0.00156	1260.27	0.00367	3091.46	0.00801
1260.76	0.00626	1260.76	0.00167	1260.76	0.00141	1260.76	0.00157	1260.76	0.00366	3093.39	0.00812
1261.24	0.00627	1261.24	0.00167	1261.24	0.00142	1261.24	0.00158	1261.24	0.00366	3095.32	0.00825
1261.72	0.00629	1261.72	0.00167	1261.72	0.00143	1261.72	0.00159	1261.72	0.00365	3097.25	0.0083
1262.2	0.0063	1262.2	0.00168	1262.2	0.00144	1262.2	0.00159	1262.2	0.00364	3099.18	0.00841
1262.68	0.00631	1262.68	0.0017	1262.68	0.00145	1262.68	0.0016	1262.68	0.00363	3101.11	0.00854
1263.17	0.00633	1263.17	0.00172	1263.17	0.00146	1263.17	0.0016	1263.17	0.00361	3103.03	0.00867
1263.65	0.00634	1263.65	0.00174	1263.65	0.00146	1263.65	0.00161	1263.65	0.00359	3104.96	0.00878
1264.13	0.00635	1264.13	0.00176	1264.13	0.00147	1264.13	0.00162	1264.13	0.00357	3106.89	0.00887
1264.61	0.00635	1264.61	0.00177	1264.61	0.00148	1264.61	0.00163	1264.61	0.00354	3108.82	0.00897
1265.09	0.00634	1265.09	0.00178	1265.09	0.00149	1265.09	0.00163	1265.09	0.00351	3110.75	0.00908
1265.58	0.00632	1265.58	0.00177	1265.58	0.0015	1265.58	0.00164	1265.58	0.00348	3112.68	0.00921
1266.06	0.0063	1266.06	0.00177	1266.06	0.00152	1266.06	0.00163	1266.06	0.00345	3114.61	0.00929
1266.54	0.00627	1266.54	0.00176	1266.54	0.00153	1266.54	0.00163	1266.54	0.00341	3116.53	0.00938
1267.02	0.00626	1267.02	0.00176	1267.02	0.00154	1267.02	0.00161	1267.02	0.00337	3118.46	0.00954
1267.51	0.00625	1267.51	0.00175	1267.51	0.00155	1267.51	0.00159	1267.51	0.00333	3120.39	0.0097
1267.99	0.00626	1267.99	0.00175	1267.99	0.00156	1267.99	0.00157	1267.99	0.00329	3122.32	0.00981
1268.47	0.00629	1268.47	0.00176	1268.47	0.00157	1268.47	0.00155	1268.47	0.00324	3124.25	0.0099
1268.95	0.00632	1268.95	0.00177	1268.95	0.00157	1268.95	0.00153	1268.95	0.0032	3126.18	0.01004
1269.43	0.00635	1269.43	0.00177	1269.43	0.00158	1269.43	0.00151	1269.43	0.00315	3128.11	0.01021
1269.91	0.00637	1269.91	0.00178	1269.91	0.00158	1269.91	0.0015	1269.91	0.00311	3130.03	0.01038
1270.4	0.00639	1270.4	0.00178	1270.4	0.00157	1270.4	0.00148	1270.4	0.00307	3131.96	0.01053
1270.88	0.00639	1270.88	0.00177	1270.88	0.00157	1270.88	0.00146	1270.88	0.00302	3133.89	0.01062
1271.36	0.00637	1271.36	0.00176	1271.36	0.00156	1271.36	0.00144	1271.36	0.00298	3135.82	0.01075
1271.84	0.00636	1271.84	0.00175	1271.84	0.00155	1271.84	0.00142	1271.84	0.00294	3137.75	0.01089
1272.33	0.00635	1272.33	0.00173	1272.33	0.00153	1272.33	0.00139	1272.33	0.00291	3139.68	0.011
1272.81	0.00634	1272.81	0.00172	1272.81	0.00152	1272.81	0.00137	1272.81	0.00288	3141.61	0.01116
1273.29	0.00635	1273.29	0.0017	1273.29	0.00149	1273.29	0.00135	1273.29	0.00285	3143.53	0.01133
1273.77	0.00637	1273.77	0.00168	1273.77	0.00147	1273.77	0.00134	1273.77	0.00283	3145.46	0.01151
1274.26	0.0064	1274.26	0.00167	1274.26	0.00144	1274.26	0.00133	1274.26	0.00281	3147.39	0.01164
1274.74	0.00643	1274.74	0.00166	1274.74	0.00142	1274.74	0.00134	1274.74	0.00279	3149.32	0.01179
1275.22	0.00646	1275.22	0.00165	1275.22	0.0014	1275.22	0.00134	1275.22	0.00276	3151.25	0.01195
1275.7	0.00649	1275.7	0.00165	1275.7	0.00138	1275.7	0.00135	1275.7	0.00273	3153.18	0.01211
1276.18	0.00651	1276.18	0.00164	1276.18	0.00137	1276.18	0.00135	1276.18	0.00269	3155.11	0.01227
1276.66	0.00652	1276.66	0.00163	1276.66	0.00136	1276.66	0.00135	1276.66	0.00265	3157.03	0.01247
1277.15	0.00653	1277.15	0.00163	1277.15	0.00137	1277.15	0.00135	1277.15	0.0026	3158.96	0.01265
1277.63	0.00653	1277.63	0.00163	1277.63	0.00137	1277.63	0.00134	1277.63	0.00255	3160.89	0.0128
1278.11	0.00653	1278.11	0.00163	1278.11	0.00138	1278.11	0.00132	1278.11	0.00251	3162.82	0.01302
1278.59	0.00651	1278.59	0.00163	1278.59	0.00139	1278.59	0.00131	1278.59	0.00247	3164.75	0.01322
1279.08	0.0065	1279.08	0.00162	1279.08	0.0014	1279.08	0.00131	1279.08	0.00243	3166.68	0.01337
1279.56	0.00647	1279.56	0.00162	1279.56	0.00141	1279.56	0.00131	1279.56	0.0024	3168.61	0.01352
1280.04	0.00644	1280.04	0.0016	1280.04	0.00142	1280.04	0.00131	1280.04	0.00237	3170.53	0.0137
1280.52	0.00641	1280.52	0.00157	1280.52	0.00142	1280.52	0.00132	1280.52	0.00233	3172.46	0.01391
1281	0.00637	1281	0.00154	1281	0.00142	1281	0.00132	1281	0.00228	3174.39	0.01416
1281.49	0.00633	1281.49	0.0015	1281.49	0.00141	1281.49	0.00132	1281.49	0.00222	3176.32	0.01436
1281.97	0.00628	1281.97	0.00145	1281.97	0.0014	1281.97	0.00131	1281.97	0.00215	3178.25	0.01452
1282.45	0.00624	1282.45	0.0014	1282.45	0.00139	1282.45	0.0013	1282.45	0.00207	3180.18	0.01471
1282.93	0.0062	1282.93	0.00136	1282.93	0.00136	1282.93	0.00128	1282.93	0.00199	3182.11	0.01491
1283.41	0.00616	1283.41	0.00133	1283.41	0.00133	1283.41	0.00125	1283.41	0.00192	3184.03	0.01512
1283.9	0.00611	1283.9	0.00131	1283.9	0.0013	1283.9	0.00122	1283.9	0.00185	3185.96	0.01531
1284.38	0.00607	1284.38	0.00129	1284.38	0.00127	1284.38	0.00119	1284.38	0.00179	3187.89	0.01554
1284.86	0.00603	1284.86	0.00129	1284.86	0.00124	1284.86	0.00116	1284.86	0.00173	3189.82	0.01574
1285.34	0.00598	1285.34	0.0013	1285.34	0.00121	1285.34	0.00113	1285.34	0.00168	3191.75	0.01595
1285.83	0.00593	1285.83	0.0013	1285.83	0.00118	1285.83	0.0011	1285.83	0.00163	3193.68	0.01613
1286.31	0.00589	1286.31	0.0013	1286.31	0.00116	1286.31	0.00107	1286.31	0.00158	3195.61	0.01635
1286.79	0.00584	1286.79	0.0013	1286.79	0.00114	1286.79	0.00104	1286.79	0.00153	3197.53	0.01659
1287.27	0.0058	1287.27	0.00128	1287.27	0.00113	1287.27	0.00102	1287.27	0.00149	3199.46	0.01681
1287.75	0.00577	1287.75	0.00127	1287.75	0.00113	1287.75	0.001	1287.75	0.00144	3201.39	0.01702
1288.24	0.00574	1288.24	0.00125	1288.24	0.00112	1288.24	0.00099108	1288.24	0.0014	3203.32	0.01723
1288.72	0.00572	1288.72	0.00123	1288.72	0.00112	1288.72	0.000982655	1288.72	0.00137	3205.25	0.01748
1289.2	0.00571	1289.2	0.00121	1289.2	0.00112	1289.2	0.000979784	1289.2	0.00133	3207.18	0.01773
1289.68	0.00571	1289.68	0.0012	1289.68	0.00112	1289.68	0.000983105	1289.68	0.00129	3209.1	0.01796
1290.16	0.00572	1290.16	0.00119	1290.16	0.00111	1290.16	0.00099272	1290.16	0.00125	3211.03	0.01822
1290.65	0.00574	1290.65	0.00119	1290.65	0.00109	1290.65	0.00101	1290.65	0.00121	3212.96	0.01847
1291.13	0.00575	1291.13	0.00119	1291.13	0.00108	1291.13	0.00103	1291.13	0.00117	3214.89	0.01869
1291.61	0.00577	1291.61	0.00118	1291.61	0.00106	1291.61	0.00104	1291.61	0.00113	3216.82	0.01893
1292.09	0.00578	1292.09	0.00117	1292.09	0.00105	1292.09	0.00106	1292.09	0.0011	3218.75	0.01918
1292.58	0.00579	1292.58	0.00116	1292.58	0.00104	1292.58	0.00107	1292.58	0.00107	3220.68	0.0194
1293.06	0.00579	1293.06	0.00114	1293.06	0.00103	1293.06	0.00107	1293.06	0.00105	3222.6	0.01963
1293.54	0.00579	1293.54	0.00112	1293.54	0.00104	1293.54	0.00107	1293.54	0.00103	3224.53	0.01987
1294.02	0.00579	1294.02	0.0011	1294.02	0.00104	1294.02	0.00107	1294.02	0.00103	3226.46	0.02014
1294.5	0.00579	1294.5	0.00108	1294.5	0.00106	1294.5	0.00106	1294.5	0.00103	3228.39	0.02042
1294.99	0.00579	1294.99	0.00107	1294.99	0.00107	1294.99	0.00106	1294.99	0.00103	3230.32	0.02073
1295.47	0.00579	1295.47	0.00106	1295.47	0.00109	1295.47	0.00106	1295.47	0.00104	3232.25	0.02102
1295.95	0.00578	1295.95	0.00106	1295.95	0.00112	1295.95	0.00107	1295.95	0.00107	3234.18	0.02126
1296.43	0.00577	1296.43	0.00106	1296.43	0.00114	1296.43	0.00108	1296.43	0.00109	3236.1	0.02151
1296.91	0.00575	1296.91	0.00107	1296.91	0.00116	1296.91	0.00109	1296.91	0.00113	3238.03	0.02179
1297.4	0.00574	1297.4	0.00108	1297.4	0.00118	1297.4	0.00111	1297.4	0.00117	3239.96	0.02211
1297.88	0.00572	1297.88	0.00109	1297.88	0.00119	1297.88	0.00112	1297.88	0.00122	3241.89	0.02242
1298.36	0.00571	1298.36	0.00111	1298.36	0.00121	1298.36	0.00114	1298.36	0.00127	3243.82	0.02273
1298.84	0.00572	1298.84	0.00112	1298.84	0.00122	1298.84	0.00116	1298.84	0.00133	3245.75	0.02307
1299.33	0.00574	1299.33	0.00114	1299.33	0.00123	1299.33	0.00118	1299.33	0.00139	3247.68	0.02335
1299.81	0.00577	1299.81	0.00115	1299.81	0.00125	1299.81	0.00119	1299.81	0.00146	3249.6	0.02362
1300.29	0.00582	1300.29	0.00117	1300.29	0.00127	1300.29	0.00121	1300.29	0.00154	3251.53	0.02396
1300.77	0.00587	1300.77	0.00119	1300.77	0.00129	1300.77	0.00123	1300.77	0.00162	3253.46	0.02435
1301.25	0.00592	1301.25	0.00121	1301.25	0.00133	1301.25	0.00126	1301.25	0.00169	3255.39	0.0247
1301.74	0.00596	1301.74	0.00124	1301.74	0.00137	1301.74	0.00129	1301.74	0.00177	3257.32	0.02502
1302.22	0.006	1302.22	0.00126	1302.22	0.00141	1302.22	0.00133	1302.22	0.00185	3259.25	0.02535
1302.7	0.00602	1302.7	0.00129	1302.7	0.00146	1302.7	0.00137	1302.7	0.00193	3261.18	0.02568
1303.18	0.00604	1303.18	0.00132	1303.18	0.00151	1303.18	0.00142	1303.18	0.00201	3263.1	0.02604
1303.66	0.00604	1303.66	0.00134	1303.66	0.00156	1303.66	0.00147	1303.66	0.0021	3265.03	0.02643
1304.15	0.00605	1304.15	0.00137	1304.15	0.0016	1304.15	0.00153	1304.15	0.0022	3266.96	0.02678
1304.63	0.00606	1304.63	0.0014	1304.63	0.00165	1304.63	0.00158	1304.63	0.0023	3268.89	0.02711
1305.11	0.00607	1305.11	0.00142	1305.11	0.00168	1305.11	0.00164	1305.11	0.00241	3270.82	0.0274
1305.59	0.00609	1305.59	0.00145	1305.59	0.00172	1305.59	0.00169	1305.59	0.00253	3272.75	0.02769
1306.08	0.00612	1306.08	0.00147	1306.08	0.00175	1306.08	0.00175	1306.08	0.00265	3274.68	0.02797
1306.56	0.00615	1306.56	0.0015	1306.56	0.00179	1306.56	0.00182	1306.56	0.00278	3276.6	0.02824
1307.04	0.00619	1307.04	0.00153	1307.04	0.00183	1307.04	0.00188	1307.04	0.0029	3278.53	0.0285
1307.52	0.00623	1307.52	0.00157	1307.52	0.00188	1307.52	0.00194	1307.52	0.00304	3280.46	0.02874
1308	0.00626	1308	0.0016	1308	0.00193	1308	0.002	1308	0.00317	3282.39	0.02897
1308.48	0.0063	1308.48	0.00164	1308.48	0.00199	1308.48	0.00205	1308.48	0.00331	3284.32	0.02915
1308.97	0.00633	1308.97	0.00168	1308.97	0.00205	1308.97	0.00209	1308.97	0.00346	3286.25	0.02932
1309.45	0.00636	1309.45	0.00172	1309.45	0.00212	1309.45	0.00212	1309.45	0.00361	3288.18	0.02952
1309.93	0.00639	1309.93	0.00175	1309.93	0.00219	1309.93	0.00216	1309.93	0.00375	3290.1	0.02968
1310.41	0.00642	1310.41	0.00179	1310.41	0.00226	1310.41	0.0022	1310.41	0.0039	3292.03	0.02986
1310.9	0.00646	1310.9	0.00182	1310.9	0.00232	1310.9	0.00224	1310.9	0.00405	3293.96	0.03007
1311.38	0.0065	1311.38	0.00185	1311.38	0.00239	1311.38	0.00229	1311.38	0.00419	3295.89	0.03025
1311.86	0.00654	1311.86	0.00188	1311.86	0.00245	1311.86	0.00234	1311.86	0.00432	3297.82	0.03038
1312.34	0.00658	1312.34	0.00191	1312.34	0.0025	1312.34	0.0024	1312.34	0.00445	3299.75	0.03047
1312.82	0.00662	1312.82	0.00195	1312.82	0.00255	1312.82	0.00245	1312.82	0.00456	3301.68	0.03056
1313.31	0.00666	1313.31	0.00198	1313.31	0.00259	1313.31	0.0025	1313.31	0.00466	3303.6	0.03073
1313.79	0.0067	1313.79	0.00202	1313.79	0.00262	1313.79	0.00254	1313.79	0.00476	3305.53	0.0309
1314.27	0.00674	1314.27	0.00205	1314.27	0.00265	1314.27	0.00257	1314.27	0.00484	3307.46	0.03108
1314.75	0.00678	1314.75	0.00208	1314.75	0.00267	1314.75	0.0026	1314.75	0.00492	3309.39	0.03128
1315.23	0.00681	1315.23	0.0021	1315.23	0.00269	1315.23	0.00261	1315.23	0.00498	3311.32	0.03147
1315.72	0.00684	1315.72	0.00212	1315.72	0.00271	1315.72	0.00262	1315.72	0.00504	3313.25	0.03164
1316.2	0.00686	1316.2	0.00213	1316.2	0.00273	1316.2	0.00263	1316.2	0.00508	3315.18	0.03182
1316.68	0.00687	1316.68	0.00214	1316.68	0.00274	1316.68	0.00264	1316.68	0.00512	3317.1	0.03208
1317.16	0.00687	1317.16	0.00213	1317.16	0.00276	1317.16	0.00265	1317.16	0.00514	3319.03	0.03237
1317.65	0.00685	1317.65	0.00213	1317.65	0.00276	1317.65	0.00266	1317.65	0.00515	3320.96	0.0326
1318.13	0.00683	1318.13	0.00211	1318.13	0.00277	1318.13	0.00267	1318.13	0.00514	3322.89	0.03286
1318.61	0.00681	1318.61	0.0021	1318.61	0.00276	1318.61	0.00268	1318.61	0.00513	3324.82	0.0332
1319.09	0.00677	1319.09	0.00209	1319.09	0.00275	1319.09	0.00268	1319.09	0.00511	3326.75	0.0335
1319.57	0.00674	1319.57	0.00208	1319.57	0.00273	1319.57	0.00268	1319.57	0.00508	3328.68	0.03374
1320.06	0.0067	1320.06	0.00206	1320.06	0.0027	1320.06	0.00267	1320.06	0.00506	3330.6	0.03401
1320.54	0.00667	1320.54	0.00205	1320.54	0.00268	1320.54	0.00266	1320.54	0.00502	3332.53	0.03427
1321.02	0.00664	1321.02	0.00204	1321.02	0.00265	1321.02	0.00264	1321.02	0.00498	3334.46	0.0345
1321.5	0.00661	1321.5	0.00202	1321.5	0.00262	1321.5	0.00262	1321.5	0.00493	3336.39	0.03471
1321.98	0.00658	1321.98	0.002	1321.98	0.00259	1321.98	0.00259	1321.98	0.00487	3338.32	0.03485
1322.47	0.00656	1322.47	0.00198	1322.47	0.00256	1322.47	0.00256	1322.47	0.0048	3340.25	0.03495
1322.95	0.00655	1322.95	0.00196	1322.95	0.00252	1322.95	0.00252	1322.95	0.00472	3342.17	0.035
1323.43	0.00653	1323.43	0.00193	1323.43	0.00248	1323.43	0.00249	1323.43	0.00465	3344.1	0.03499
1323.91	0.0065	1323.91	0.00191	1323.91	0.00244	1323.91	0.00245	1323.91	0.00457	3346.03	0.03499
1324.4	0.00647	1324.4	0.00189	1324.4	0.0024	1324.4	0.0024	1324.4	0.0045	3347.96	0.03503
1324.88	0.00644	1324.88	0.00187	1324.88	0.00237	1324.88	0.00236	1324.88	0.00444	3349.89	0.03504
1325.36	0.00639	1325.36	0.00185	1325.36	0.00234	1325.36	0.00233	1325.36	0.00438	3351.82	0.03499
1325.84	0.00635	1325.84	0.00184	1325.84	0.00231	1325.84	0.0023	1325.84	0.00433	3353.75	0.03494
1326.32	0.00631	1326.32	0.00182	1326.32	0.00229	1326.32	0.00229	1326.32	0.00429	3355.67	0.03482
1326.81	0.00628	1326.81	0.00181	1326.81	0.00227	1326.81	0.00228	1326.81	0.00426	3357.6	0.03473
1327.29	0.00625	1327.29	0.00181	1327.29	0.00226	1327.29	0.00227	1327.29	0.00424	3359.53	0.03463
1327.77	0.00625	1327.77	0.0018	1327.77	0.00224	1327.77	0.00227	1327.77	0.00422	3361.46	0.0345
1328.25	0.00626	1328.25	0.0018	1328.25	0.00222	1328.25	0.00227	1328.25	0.00421	3363.39	0.0344
1328.73	0.00629	1328.73	0.0018	1328.73	0.0022	1328.73	0.00227	1328.73	0.0042	3365.32	0.03432
1329.22	0.00633	1329.22	0.00181	1329.22	0.00219	1329.22	0.00227	1329.22	0.0042	3367.25	0.0342
1329.7	0.00638	1329.7	0.00181	1329.7	0.00219	1329.7	0.00226	1329.7	0.00421	3369.17	0.03405
1330.18	0.00643	1330.18	0.00182	1330.18	0.0022	1330.18	0.00226	1330.18	0.00421	3371.1	0.0339
1330.66	0.00647	1330.66	0.00182	1330.66	0.00221	1330.66	0.00225	1330.66	0.00422	3373.03	0.03379
1331.14	0.00651	1331.14	0.00183	1331.14	0.00223	1331.14	0.00225	1331.14	0.00423	3374.96	0.03369
1331.63	0.00653	1331.63	0.00183	1331.63	0.00226	1331.63	0.00225	1331.63	0.00423	3376.89	0.03359
1332.11	0.00653	1332.11	0.00184	1332.11	0.00228	1332.11	0.00225	1332.11	0.00424	3378.82	0.03349
1332.59	0.00652	1332.59	0.00184	1332.59	0.0023	1332.59	0.00225	1332.59	0.00425	3380.74	0.03341
1333.07	0.00651	1333.07	0.00185	1333.07	0.00231	1333.07	0.00225	1333.07	0.00425	3382.67	0.0333
1333.56	0.00649	1333.56	0.00186	1333.56	0.00232	1333.56	0.00225	1333.56	0.00424	3384.6	0.03315
1334.04	0.00647	1334.04	0.00186	1334.04	0.00232	1334.04	0.00226	1334.04	0.00423	3386.53	0.03304
1334.52	0.00646	1334.52	0.00186	1334.52	0.00231	1334.52	0.00225	1334.52	0.00421	3388.46	0.033
1335	0.00644	1335	0.00186	1335	0.0023	1335	0.00225	1335	0.00419	3390.39	0.03291
1335.48	0.00643	1335.48	0.00186	1335.48	0.00229	1335.48	0.00224	1335.48	0.00416	3392.32	0.03279
1335.97	0.00643	1335.97	0.00186	1335.97	0.00227	1335.97	0.00222	1335.97	0.00413	3394.24	0.03267
1336.45	0.00642	1336.45	0.00185	1336.45	0.00226	1336.45	0.0022	1336.45	0.0041	3396.17	0.03255
1336.93	0.00642	1336.93	0.00185	1336.93	0.00225	1336.93	0.00218	1336.93	0.00406	3398.1	0.03242
1337.41	0.00642	1337.41	0.00184	1337.41	0.00224	1337.41	0.00215	1337.41	0.00401	3400.03	0.03232
1337.89	0.00642	1337.89	0.00184	1337.89	0.00224	1337.89	0.00213	1337.89	0.00395	3401.96	0.03226
1338.38	0.00641	1338.38	0.00183	1338.38	0.00223	1338.38	0.0021	1338.38	0.00389	3403.89	0.03217
1338.86	0.00641	1338.86	0.00182	1338.86	0.00222	1338.86	0.00207	1338.86	0.00382	3405.82	0.03199
1339.34	0.00639	1339.34	0.0018	1339.34	0.0022	1339.34	0.00204	1339.34	0.00375	3407.74	0.03179
1339.82	0.00638	1339.82	0.00178	1339.82	0.00218	1339.82	0.00201	1339.82	0.00368	3409.67	0.03158
1340.31	0.00637	1340.31	0.00177	1340.31	0.00216	1340.31	0.00198	1340.31	0.00361	3411.6	0.03134
1340.79	0.00635	1340.79	0.00175	1340.79	0.00213	1340.79	0.00196	1340.79	0.00355	3413.53	0.03111
1341.27	0.00635	1341.27	0.00173	1341.27	0.0021	1341.27	0.00194	1341.27	0.0035	3415.46	0.0309
1341.75	0.00634	1341.75	0.0017	1341.75	0.00207	1341.75	0.00192	1341.75	0.00345	3417.39	0.03063
1342.23	0.00634	1342.23	0.00168	1342.23	0.00204	1342.23	0.0019	1342.23	0.0034	3419.32	0.03036
1342.72	0.00633	1342.72	0.00165	1342.72	0.00201	1342.72	0.00189	1342.72	0.00335	3421.24	0.03018
1343.2	0.00632	1343.2	0.00162	1343.2	0.00199	1343.2	0.00187	1343.2	0.0033	3423.17	0.02996
1343.68	0.00631	1343.68	0.00159	1343.68	0.00196	1343.68	0.00186	1343.68	0.00324	3425.1	0.02964
1344.16	0.00628	1344.16	0.00157	1344.16	0.00194	1344.16	0.00184	1344.16	0.00319	3427.03	0.02933
1344.64	0.00625	1344.64	0.00154	1344.64	0.00192	1344.64	0.00182	1344.64	0.00313	3428.96	0.029
1345.13	0.00621	1345.13	0.00152	1345.13	0.00189	1345.13	0.00181	1345.13	0.00307	3430.89	0.0287
1345.61	0.00617	1345.61	0.00151	1345.61	0.00187	1345.61	0.00179	1345.61	0.00301	3432.82	0.02845
1346.09	0.00613	1346.09	0.00151	1346.09	0.00185	1346.09	0.00178	1346.09	0.00295	3434.74	0.02817
1346.57	0.00609	1346.57	0.00151	1346.57	0.00183	1346.57	0.00177	1346.57	0.0029	3436.67	0.02785
1347.06	0.00606	1347.06	0.00151	1347.06	0.00181	1347.06	0.00175	1347.06	0.00286	3438.6	0.02753
1347.54	0.00604	1347.54	0.00152	1347.54	0.00179	1347.54	0.00174	1347.54	0.00282	3440.53	0.02718
1348.02	0.00602	1348.02	0.00152	1348.02	0.00178	1348.02	0.00173	1348.02	0.0028	3442.46	0.02687
1348.5	0.00601	1348.5	0.00153	1348.5	0.00177	1348.5	0.00172	1348.5	0.00279	3444.39	0.02658
1348.98	0.00599	1348.98	0.00153	1348.98	0.00177	1348.98	0.00171	1348.98	0.00278	3446.32	0.02624
1349.47	0.00598	1349.47	0.00154	1349.47	0.00177	1349.47	0.00171	1349.47	0.00278	3448.24	0.02592
1349.95	0.00598	1349.95	0.00154	1349.95	0.00178	1349.95	0.00171	1349.95	0.00278	3450.17	0.02561
1350.43	0.00599	1350.43	0.00154	1350.43	0.00179	1350.43	0.00172	1350.43	0.00278	3452.1	0.0253
1350.91	0.006	1350.91	0.00153	1350.91	0.0018	1350.91	0.00173	1350.91	0.00279	3454.03	0.02492
1351.39	0.00601	1351.39	0.00152	1351.39	0.00182	1351.39	0.00175	1351.39	0.0028	3455.96	0.02456
1351.88	0.00603	1351.88	0.00151	1351.88	0.00184	1351.88	0.00177	1351.88	0.00281	3457.89	0.02423
1352.36	0.00604	1352.36	0.0015	1352.36	0.00186	1352.36	0.00179	1352.36	0.00283	3459.82	0.0239
1352.84	0.00605	1352.84	0.00149	1352.84	0.00189	1352.84	0.00181	1352.84	0.00286	3461.74	0.02364
1353.32	0.00606	1353.32	0.00148	1353.32	0.00192	1353.32	0.00183	1353.32	0.0029	3463.67	0.0233
1353.81	0.00606	1353.81	0.00147	1353.81	0.00195	1353.81	0.00185	1353.81	0.00295	3465.6	0.02296
1354.29	0.00605	1354.29	0.00146	1354.29	0.00198	1354.29	0.00187	1354.29	0.003	3467.53	0.02266
1354.77	0.00605	1354.77	0.00146	1354.77	0.00202	1354.77	0.00189	1354.77	0.00306	3469.46	0.02237
1355.25	0.00605	1355.25	0.00147	1355.25	0.00205	1355.25	0.0019	1355.25	0.00311	3471.39	0.02208
1355.73	0.00605	1355.73	0.00148	1355.73	0.00208	1355.73	0.00191	1355.73	0.00317	3473.32	0.02173
1356.22	0.00607	1356.22	0.0015	1356.22	0.00211	1356.22	0.00192	1356.22	0.00323	3475.24	0.02137
1356.7	0.0061	1356.7	0.00151	1356.7	0.00213	1356.7	0.00193	1356.7	0.00329	3477.17	0.02111
1357.18	0.00612	1357.18	0.00153	1357.18	0.00215	1357.18	0.00194	1357.18	0.00334	3479.1	0.02081
1357.66	0.00615	1357.66	0.00155	1357.66	0.00216	1357.66	0.00196	1357.66	0.0034	3481.03	0.02044
1358.14	0.00618	1358.14	0.00156	1358.14	0.00217	1358.14	0.00197	1358.14	0.00345	3482.96	0.02015
1358.63	0.0062	1358.63	0.00158	1358.63	0.00218	1358.63	0.002	1358.63	0.00351	3484.89	0.01998
1359.11	0.00622	1359.11	0.00159	1359.11	0.00219	1359.11	0.00202	1359.11	0.00357	3486.82	0.01974
1359.59	0.00623	1359.59	0.0016	1359.59	0.0022	1359.59	0.00205	1359.59	0.00364	3488.74	0.01939
1360.07	0.00623	1360.07	0.00162	1360.07	0.00221	1360.07	0.00208	1360.07	0.0037	3490.67	0.01905
1360.56	0.00622	1360.56	0.00163	1360.56	0.00223	1360.56	0.00211	1360.56	0.00377	3492.6	0.01881
1361.04	0.00622	1361.04	0.00165	1361.04	0.00225	1361.04	0.00215	1361.04	0.00385	3494.53	0.01855
1361.52	0.00622	1361.52	0.00167	1361.52	0.00228	1361.52	0.00217	1361.52	0.00392	3496.46	0.01826
1362	0.00622	1362	0.00169	1362	0.0023	1362	0.0022	1362	0.00398	3498.39	0.01796
1362.48	0.00623	1362.48	0.0017	1362.48	0.00232	1362.48	0.00223	1362.48	0.00405	3500.32	0.0177
1362.96	0.00624	1362.96	0.00171	1362.96	0.00234	1362.96	0.00225	1362.96	0.00411	3502.24	0.01747
1363.45	0.00625	1363.45	0.00172	1363.45	0.00236	1363.45	0.00227	1363.45	0.00416	3504.17	0.01721
1363.93	0.00627	1363.93	0.00172	1363.93	0.00237	1363.93	0.00229	1363.93	0.00421	3506.1	0.01698
1364.41	0.00628	1364.41	0.00173	1364.41	0.00237	1364.41	0.0023	1364.41	0.00426	3508.03	0.01672
1364.89	0.00629	1364.89	0.00173	1364.89	0.00238	1364.89	0.00232	1364.89	0.0043	3509.96	0.01645
1365.38	0.00629	1365.38	0.00174	1365.38	0.00238	1365.38	0.00233	1365.38	0.00435	3511.89	0.01624
1365.86	0.00628	1365.86	0.00175	1365.86	0.00238	1365.86	0.00234	1365.86	0.00439	3513.82	0.01604
1366.34	0.00627	1366.34	0.00176	1366.34	0.00238	1366.34	0.00235	1366.34	0.00443	3515.74	0.0158
1366.82	0.00625	1366.82	0.00177	1366.82	0.00239	1366.82	0.00235	1366.82	0.00446	3517.67	0.01548
1367.31	0.00623	1367.31	0.00179	1367.31	0.00241	1367.31	0.00236	1367.31	0.0045	3519.6	0.01522
1367.79	0.00622	1367.79	0.00181	1367.79	0.00243	1367.79	0.00237	1367.79	0.00454	3521.53	0.01502
1368.27	0.00621	1368.27	0.00182	1368.27	0.00246	1368.27	0.00239	1368.27	0.00458	3523.46	0.0148
1368.75	0.00621	1368.75	0.00183	1368.75	0.00248	1368.75	0.0024	1368.75	0.00462	3525.39	0.0146
1369.23	0.00622	1369.23	0.00184	1369.23	0.00251	1369.23	0.00241	1369.23	0.00465	3527.32	0.01436
1369.71	0.00623	1369.71	0.00185	1369.71	0.00253	1369.71	0.00242	1369.71	0.00468	3529.24	0.01413
1370.2	0.00626	1370.2	0.00185	1370.2	0.00254	1370.2	0.00243	1370.2	0.0047	3531.17	0.01389
1370.68	0.00628	1370.68	0.00185	1370.68	0.00255	1370.68	0.00243	1370.68	0.0047	3533.1	0.01364
1371.16	0.0063	1371.16	0.00184	1371.16	0.00254	1371.16	0.00242	1371.16	0.00469	3535.03	0.01346
1371.64	0.00632	1371.64	0.00183	1371.64	0.00253	1371.64	0.00241	1371.64	0.00467	3536.96	0.01321
1372.13	0.00633	1372.13	0.00182	1372.13	0.00251	1372.13	0.00239	1372.13	0.00464	3538.89	0.01294
1372.61	0.00633	1372.61	0.00181	1372.61	0.00249	1372.61	0.00237	1372.61	0.0046	3540.82	0.0127
1373.09	0.00633	1373.09	0.0018	1373.09	0.00246	1373.09	0.00236	1373.09	0.00455	3542.74	0.01246
1373.57	0.00631	1373.57	0.00179	1373.57	0.00243	1373.57	0.00234	1373.57	0.0045	3544.67	0.01229
1374.05	0.00629	1374.05	0.00177	1374.05	0.00241	1374.05	0.00232	1374.05	0.00444	3546.6	0.01218
1374.54	0.00626	1374.54	0.00176	1374.54	0.00238	1374.54	0.00231	1374.54	0.00438	3548.53	0.01195
1375.02	0.00624	1375.02	0.00174	1375.02	0.00236	1375.02	0.0023	1375.02	0.00432	3550.46	0.01165
1375.5	0.00621	1375.5	0.00171	1375.5	0.00233	1375.5	0.00229	1375.5	0.00425	3552.39	0.01138
1375.98	0.00618	1375.98	0.00168	1375.98	0.00231	1375.98	0.00227	1375.98	0.00418	3554.32	0.01111
1376.46	0.00615	1376.46	0.00165	1376.46	0.00228	1376.46	0.00225	1376.46	0.00411	3556.24	0.01087
1376.95	0.00612	1376.95	0.00161	1376.95	0.00225	1376.95	0.00223	1376.95	0.00404	3558.17	0.01066
1377.43	0.00608	1377.43	0.00158	1377.43	0.00221	1377.43	0.00219	1377.43	0.00397	3560.1	0.01044
1377.91	0.00605	1377.91	0.00155	1377.91	0.00217	1377.91	0.00216	1377.91	0.00389	3562.03	0.01022
1378.39	0.00602	1378.39	0.00152	1378.39	0.00211	1378.39	0.00212	1378.39	0.0038	3563.96	0.01001
1378.88	0.00599	1378.88	0.00149	1378.88	0.00206	1378.88	0.00208	1378.88	0.00371	3565.89	0.00982
1379.36	0.00597	1379.36	0.00146	1379.36	0.00201	1379.36	0.00204	1379.36	0.00361	3567.82	0.00955
1379.84	0.00595	1379.84	0.00142	1379.84	0.00195	1379.84	0.002	1379.84	0.0035	3569.74	0.00927
1380.32	0.00594	1380.32	0.00139	1380.32	0.0019	1380.32	0.00196	1380.32	0.00339	3571.67	0.00904
1380.8	0.00592	1380.8	0.00134	1380.8	0.00186	1380.8	0.00191	1380.8	0.00327	3573.6	0.00883
1381.29	0.00591	1381.29	0.0013	1381.29	0.00181	1381.29	0.00187	1381.29	0.00315	3575.53	0.00855
1381.77	0.00589	1381.77	0.00126	1381.77	0.00177	1381.77	0.00182	1381.77	0.00302	3577.46	0.00831
1382.25	0.00586	1382.25	0.00122	1382.25	0.00172	1382.25	0.00178	1382.25	0.0029	3579.39	0.00817
1382.73	0.00584	1382.73	0.00119	1382.73	0.00168	1382.73	0.00173	1382.73	0.00279	3581.31	0.00798
1383.21	0.00581	1383.21	0.00116	1383.21	0.00163	1383.21	0.00169	1383.21	0.00267	3583.24	0.00778
1383.7	0.00578	1383.7	0.00113	1383.7	0.00159	1383.7	0.00165	1383.7	0.00256	3585.17	0.00759
1384.18	0.00574	1384.18	0.00111	1384.18	0.00155	1384.18	0.00161	1384.18	0.00244	3587.1	0.00734
1384.66	0.0057	1384.66	0.00109	1384.66	0.00152	1384.66	0.00157	1384.66	0.00233	3589.03	0.00709
1385.14	0.00566	1385.14	0.00108	1385.14	0.00149	1385.14	0.00152	1385.14	0.00222	3590.96	0.00692
1385.62	0.00562	1385.62	0.00106	1385.62	0.00146	1385.62	0.00148	1385.62	0.0021	3592.89	0.0068
1386.11	0.00557	1386.11	0.00105	1386.11	0.00143	1386.11	0.00143	1386.11	0.00199	3594.81	0.00662
1386.59	0.00553	1386.59	0.00103	1386.59	0.0014	1386.59	0.00139	1386.59	0.00188	3596.74	0.00634
1387.07	0.00549	1387.07	0.00102	1387.07	0.00137	1387.07	0.00134	1387.07	0.00178	3598.67	0.00611
1387.55	0.00546	1387.55	0.00101	1387.55	0.00134	1387.55	0.0013	1387.55	0.00168	3600.6	0.00598
1388.04	0.00544	1388.04	0.000989996	1388.04	0.0013	1388.04	0.00126	1388.04	0.0016	3602.53	0.00581
1388.52	0.00542	1388.52	0.000974647	1388.52	0.00127	1388.52	0.00123	1388.52	0.00152	3604.46	0.00564
1389	0.0054	1389	0.000960308	1389	0.00124	1389	0.0012	1389	0.00146	3606.39	0.00555
1389.48	0.00539	1389.48	0.000947453	1389.48	0.00121	1389.48	0.00118	1389.48	0.00141	3608.31	0.00537
1389.96	0.00538	1389.96	0.000936349	1389.96	0.00119	1389.96	0.00116	1389.96	0.00136	3610.24	0.00513
1390.45	0.00537	1390.45	0.000926357	1390.45	0.00117	1390.45	0.00115	1390.45	0.00131	3612.17	0.00496
1390.93	0.00535	1390.93	0.000916634	1390.93	0.00115	1390.93	0.00114	1390.93	0.00127	3614.1	0.00483
1391.41	0.00533	1391.41	0.00090607	1391.41	0.00114	1391.41	0.00113	1391.41	0.00122	3616.03	0.00464
1391.89	0.0053	1391.89	0.000893688	1391.89	0.00113	1391.89	0.00112	1391.89	0.00118	3617.96	0.00449
1392.38	0.00526	1392.38	0.000879454	1392.38	0.00113	1392.38	0.00111	1392.38	0.00114	3619.89	0.00436
1392.86	0.00523	1392.86	0.000863941	1392.86	0.00113	1392.86	0.00109	1392.86	0.0011	3621.81	0.00419
1393.34	0.00519	1393.34	0.000848529	1393.34	0.00113	1393.34	0.00107	1393.34	0.00106	3623.74	0.00399
1393.82	0.00516	1393.82	0.000834769	1393.82	0.00113	1393.82	0.00104	1393.82	0.00102	3625.67	0.00384
1394.3	0.00514	1394.3	0.000824072	1394.3	0.00113	1394.3	0.00102	1394.3	0.000991815	3627.6	0.00369
1394.79	0.00513	1394.79	0.000817147	1394.79	0.00112	1394.79	0.00099907	1394.79	0.000966899	3629.53	0.00352
1395.27	0.00512	1395.27	0.000814161	1395.27	0.00111	1395.27	0.000985748	1395.27	0.000948425	3631.46	0.00334
1395.75	0.00512	1395.75	0.000814408	1395.75	0.0011	1395.75	0.000978545	1395.75	0.000936361	3633.39	0.00318
1396.23	0.00512	1396.23	0.000817146	1396.23	0.00109	1396.23	0.000976385	1396.23	0.000929914	3635.31	0.00305
1396.71	0.00513	1396.71	0.000821299	1396.71	0.00107	1396.71	0.000977116	1396.71	0.000927719	3637.24	0.00294
1397.2	0.00514	1397.2	0.000825956	1397.2	0.00106	1397.2	0.000978251	1397.2	0.00092816	3639.17	0.00273
1397.68	0.00515	1397.68	0.000830815	1397.68	0.00105	1397.68	0.000978814	1397.68	0.000929288	3641.1	0.00255
1398.16	0.00517	1398.16	0.00083581	1398.16	0.00104	1398.16	0.000978704	1398.16	0.000929832	3643.03	0.00243
1398.64	0.00518	1398.64	0.000841208	1398.64	0.00104	1398.64	0.0009792	1398.64	0.000929383	3644.96	0.0023
1399.12	0.00521	1399.12	0.000847852	1399.12	0.00104	1399.12	0.00098178	1399.12	0.000928147	3646.89	0.00216
1399.61	0.00523	1399.61	0.000856281	1399.61	0.00104	1399.61	0.000987722	1399.61	0.000927458	3648.81	0.00205
1400.09	0.00525	1400.09	0.000867033	1400.09	0.00105	1400.09	0.000996858	1400.09	0.000928345	3650.74	0.00194
1400.57	0.00528	1400.57	0.000880311	1400.57	0.00107	1400.57	0.00101	1400.57	0.000932007	3652.67	0.00183
1401.05	0.0053	1401.05	0.000895678	1401.05	0.00108	1401.05	0.00102	1401.05	0.000939165	3654.6	0.00174
1401.54	0.00531	1401.54	0.000911785	1401.54	0.00109	1401.54	0.00103	1401.54	0.000950021	3656.53	0.00162
1402.02	0.00532	1402.02	0.000927052	1402.02	0.0011	1402.02	0.00104	1402.02	0.000964543	3658.46	0.00146
1402.5	0.00532	1402.5	0.000939624	1402.5	0.00111	1402.5	0.00104	1402.5	0.000982217	3660.39	0.00136
1402.98	0.00533	1402.98	0.000948054	1402.98	0.00112	1402.98	0.00104	1402.98	0.001	3662.31	0.00125
1403.46	0.00533	1403.46	0.000952174	1403.46	0.00112	1403.46	0.00105	1403.46	0.00103	3664.24	0.0011
1403.95	0.00534	1403.95	0.000952993	1403.95	0.00112	1403.95	0.00105	1403.95	0.00105	3666.17	0.00107
1404.43	0.00535	1404.43	0.000952801	1404.43	0.00113	1404.43	0.00105	1404.43	0.00108	3668.1	0.00101
1404.91	0.00536	1404.91	0.0009549	1404.91	0.00113	1404.91	0.00106	1404.91	0.00111	3670.03	0.000938988
1405.39	0.00537	1405.39	0.000961714	1405.39	0.00113	1405.39	0.00107	1405.39	0.00114	3671.96	0.000869287
1405.88	0.00537	1405.88	0.000975095	1405.88	0.00114	1405.88	0.00107	1405.88	0.00117	3673.89	0.000721197
1406.36	0.00537	1406.36	0.000994876	1406.36	0.00116	1406.36	0.00108	1406.36	0.0012	3675.81	0.000671693
1406.84	0.00537	1406.84	0.00102	1406.84	0.00118	1406.84	0.00108	1406.84	0.00123	3677.74	0.00065608
1407.32	0.00536	1407.32	0.00104	1407.32	0.0012	1407.32	0.00109	1407.32	0.00126	3679.67	0.000545035
1407.8	0.00536	1407.8	0.00107	1407.8	0.00122	1407.8	0.00109	1407.8	0.00129	3681.6	0.000541313
1408.29	0.00536	1408.29	0.00108	1408.29	0.00124	1408.29	0.00109	1408.29	0.00131	3683.53	0.00053049
1408.77	0.00536	1408.77	0.00109	1408.77	0.00126	1408.77	0.0011	1408.77	0.00134	3685.46	0.000475728
1409.25	0.00538	1409.25	0.0011	1409.25	0.00128	1409.25	0.00112	1409.25	0.00137	3687.39	0.000487256
1409.73	0.0054	1409.73	0.0011	1409.73	0.00129	1409.73	0.00114	1409.73	0.0014	3689.31	0.000439634
1410.21	0.00543	1410.21	0.0011	1410.21	0.0013	1410.21	0.00116	1410.21	0.00143	3691.24	0.0003552
1410.7	0.00546	1410.7	0.0011	1410.7	0.00131	1410.7	0.0012	1410.7	0.00148	3693.17	0.000304515
1411.18	0.00549	1411.18	0.00111	1411.18	0.00132	1411.18	0.00123	1411.18	0.00153	3695.1	0.000361592
1411.66	0.00553	1411.66	0.00112	1411.66	0.00135	1411.66	0.00127	1411.66	0.00158	3697.03	0.00038596
1412.14	0.00556	1412.14	0.00114	1412.14	0.00137	1412.14	0.0013	1412.14	0.00164	3698.96	0.00036025
1412.62	0.00559	1412.62	0.00117	1412.62	0.0014	1412.62	0.00133	1412.62	0.00171	3700.89	0.000327629
1413.11	0.00561	1413.11	0.0012	1413.11	0.00142	1413.11	0.00135	1413.11	0.00177	3702.81	0.000252322
1413.59	0.00563	1413.59	0.00123	1413.59	0.00145	1413.59	0.00136	1413.59	0.00185	3704.74	0.000214442
1414.07	0.00564	1414.07	0.00127	1414.07	0.00147	1414.07	0.00137	1414.07	0.00192	3706.67	0.000218722
1414.55	0.00565	1414.55	0.0013	1414.55	0.00148	1414.55	0.00138	1414.55	0.002	3708.6	0.00022522
1415.04	0.00566	1415.04	0.00134	1415.04	0.0015	1415.04	0.00139	1415.04	0.00209	3710.53	0.000285792
1415.52	0.00567	1415.52	0.00137	1415.52	0.00152	1415.52	0.0014	1415.52	0.00217	3712.46	0.000300704
1416	0.00568	1416	0.00141	1416	0.00154	1416	0.00141	1416	0.00226	3714.38	0.000210703
1416.48	0.0057	1416.48	0.00145	1416.48	0.00157	1416.48	0.00142	1416.48	0.00236	3716.31	0.000129122
1416.96	0.00572	1416.96	0.00149	1416.96	0.0016	1416.96	0.00144	1416.96	0.00245	3718.24	0.000133598
1417.44	0.00575	1417.44	0.00153	1417.44	0.00163	1417.44	0.00146	1417.44	0.00254	3720.17	0.000179196
1417.93	0.00578	1417.93	0.00157	1417.93	0.00167	1417.93	0.00148	1417.93	0.00263	3722.1	0.000207665
1418.41	0.0058	1418.41	0.00161	1418.41	0.0017	1418.41	0.00151	1418.41	0.00271	3724.03	0.000259277
1418.89	0.00584	1418.89	0.00165	1418.89	0.00174	1418.89	0.00154	1418.89	0.0028	3725.96	0.000202721
1419.37	0.00587	1419.37	0.00169	1419.37	0.00178	1419.37	0.00157	1419.37	0.00289	3727.88	0.000149817
1419.86	0.0059	1419.86	0.00173	1419.86	0.00182	1419.86	0.00161	1419.86	0.00297	3729.81	0.000167917
1420.34	0.00594	1420.34	0.00177	1420.34	0.00186	1420.34	0.00164	1420.34	0.00306	3731.74	0.000133639
1420.82	0.00598	1420.82	0.0018	1420.82	0.0019	1420.82	0.00167	1420.82	0.00314	3733.67	8.23443e-05
1421.3	0.00602	1421.3	0.00183	1421.3	0.00194	1421.3	0.0017	1421.3	0.00321	3735.6	0.000152752
1421.79	0.00605	1421.79	0.00185	1421.79	0.00197	1421.79	0.00173	1421.79	0.00328	3737.53	0.000164925
1422.27	0.00607	1422.27	0.00187	1422.27	0.00199	1422.27	0.00176	1422.27	0.00333	3739.45	0.000118522
1422.75	0.00609	1422.75	0.00188	1422.75	0.00201	1422.75	0.00178	1422.75	0.00338	3741.38	9.70287e-05
1423.23	0.0061	1423.23	0.00188	1423.23	0.00203	1423.23	0.0018	1423.23	0.00343	3743.31	0.000100361
1423.71	0.0061	1423.71	0.00187	1423.71	0.00204	1423.71	0.00182	1423.71	0.00347	3745.24	8.91481e-05
1424.19	0.0061	1424.19	0.00187	1424.19	0.00205	1424.19	0.00183	1424.19	0.00351	3747.17	8.68749e-05
1424.68	0.00609	1424.68	0.00185	1424.68	0.00206	1424.68	0.00184	1424.68	0.00354	3749.1	0.000106623
1425.16	0.00609	1425.16	0.00184	1425.16	0.00207	1425.16	0.00185	1425.16	0.00356	3751.03	0.000144691
1425.64	0.00608	1425.64	0.00183	1425.64	0.00207	1425.64	0.00186	1425.64	0.00358	3752.95	0.000115154
1426.12	0.00606	1426.12	0.00181	1426.12	0.00208	1426.12	0.00187	1426.12	0.00359	3754.88	8.65809e-05
1426.61	0.00604	1426.61	0.0018	1426.61	0.00209	1426.61	0.00188	1426.61	0.00359	3756.81	0.000133292
1427.09	0.00603	1427.09	0.00179	1427.09	0.00209	1427.09	0.00189	1427.09	0.00359	3758.74	0.000112926
1427.57	0.00601	1427.57	0.00179	1427.57	0.0021	1427.57	0.0019	1427.57	0.00358	3760.67	7.70595e-05
1428.05	0.00601	1428.05	0.00178	1428.05	0.0021	1428.05	0.00191	1428.05	0.00357	3762.6	0.000160046
1428.53	0.006	1428.53	0.00178	1428.53	0.0021	1428.53	0.00191	1428.53	0.00356	3764.53	0.000165144
1429.02	0.006	1429.02	0.00179	1429.02	0.00209	1429.02	0.00192	1429.02	0.00355	3766.45	9.33593e-05
1429.5	0.00601	1429.5	0.00179	1429.5	0.00209	1429.5	0.00191	1429.5	0.00352	3768.38	0.00010155
1429.98	0.00601	1429.98	0.00178	1429.98	0.00208	1429.98	0.0019	1429.98	0.0035	3770.31	0.000207861
1430.46	0.006	1430.46	0.00178	1430.46	0.00207	1430.46	0.00189	1430.46	0.00346	3772.24	0.000201964
1430.94	0.00599	1430.94	0.00177	1430.94	0.00206	1430.94	0.00187	1430.94	0.00341	3774.17	4.25959e-05
1431.43	0.00597	1431.43	0.00175	1431.43	0.00205	1431.43	0.00184	1431.43	0.00336	3776.1	4.34953e-05
1431.91	0.00595	1431.91	0.00173	1431.91	0.00204	1431.91	0.00181	1431.91	0.00331	3778.03	0.000148476
1432.39	0.00593	1432.39	0.00171	1432.39	0.00202	1432.39	0.00177	1432.39	0.00325	3779.95	0.000136751
1432.87	0.0059	1432.87	0.00168	1432.87	0.002	1432.87	0.00174	1432.87	0.00319	3781.88	0.000122377
1433.36	0.00587	1433.36	0.00165	1433.36	0.00197	1433.36	0.00171	1433.36	0.00314	3783.81	0.000107733
1433.84	0.00584	1433.84	0.00161	1433.84	0.00194	1433.84	0.00169	1433.84	0.00309	3785.74	9.38249e-05
1434.32	0.00581	1434.32	0.00157	1434.32	0.0019	1434.32	0.00167	1434.32	0.00303	3787.67	0.000129435
1434.8	0.00578	1434.8	0.00153	1434.8	0.00186	1434.8	0.00166	1434.8	0.00297	3789.6	0.000167846
1435.28	0.00574	1435.28	0.00149	1435.28	0.00182	1435.28	0.00165	1435.28	0.00291	3791.53	6.82338e-05
1435.77	0.0057	1435.77	0.00145	1435.77	0.00177	1435.77	0.00163	1435.77	0.00285	3793.45	0
1436.25	0.00566	1436.25	0.00141	1436.25	0.00173	1436.25	0.00161	1436.25	0.00279	3795.38	8.82782e-05
1436.73	0.00563	1436.73	0.00138	1436.73	0.00169	1436.73	0.00159	1436.73	0.00273	3797.31	0.00017274
1437.21	0.0056	1437.21	0.00135	1437.21	0.00166	1437.21	0.00156	1437.21	0.00267	3799.24	0.00022513
1437.69	0.00557	1437.69	0.00133	1437.69	0.00163	1437.69	0.00153	1437.69	0.00262	3801.17	0.000177512
1438.18	0.00555	1438.18	0.00131	1438.18	0.00161	1438.18	0.0015	1438.18	0.00257	3803.1	0.000102701
1438.66	0.00553	1438.66	0.00129	1438.66	0.0016	1438.66	0.00147	1438.66	0.00253	3805.03	0.00011294
1439.14	0.00551	1439.14	0.00128	1439.14	0.00159	1439.14	0.00145	1439.14	0.00249	3806.95	8.41396e-05
1439.62	0.0055	1439.62	0.00127	1439.62	0.00158	1439.62	0.00142	1439.62	0.00246	3808.88	6.49151e-05
1440.11	0.00549	1440.11	0.00126	1440.11	0.00158	1440.11	0.00141	1440.11	0.00243	3810.81	0.000107523
1440.59	0.00549	1440.59	0.00125	1440.59	0.00157	1440.59	0.00139	1440.59	0.0024	3812.74	0.000111445
1441.07	0.00549	1441.07	0.00125	1441.07	0.00157	1441.07	0.00137	1441.07	0.00238	3814.67	0.000133981
1441.55	0.00549	1441.55	0.00125	1441.55	0.00157	1441.55	0.00136	1441.55	0.00236	3816.6	0.000109917
1442.03	0.00549	1442.03	0.00126	1442.03	0.00157	1442.03	0.00135	1442.03	0.00235	3818.53	6.37723e-05
1442.52	0.00548	1442.52	0.00126	1442.52	0.00157	1442.52	0.00135	1442.52	0.00235	3820.45	0.000121816
1443	0.00547	1443	0.00127	1443	0.00158	1443	0.00135	1443	0.00235	3822.38	0.000147817
1443.48	0.00546	1443.48	0.00128	1443.48	0.00158	1443.48	0.00135	1443.48	0.00236	3824.31	0.00011913
1443.96	0.00545	1443.96	0.0013	1443.96	0.00159	1443.96	0.00136	1443.96	0.00237	3826.24	9.62522e-05
1444.44	0.00544	1444.44	0.00131	1444.44	0.00161	1444.44	0.00137	1444.44	0.00238	3828.17	7.46206e-05
1444.93	0.00544	1444.93	0.00133	1444.93	0.00162	1444.93	0.00139	1444.93	0.0024	3830.1	6.73297e-05
1445.41	0.00544	1445.41	0.00134	1445.41	0.00164	1445.41	0.0014	1445.41	0.00243	3832.03	0.000139526
1445.89	0.00545	1445.89	0.00135	1445.89	0.00165	1445.89	0.00141	1445.89	0.00245	3833.95	0.000196905
1446.37	0.00546	1446.37	0.00136	1446.37	0.00166	1446.37	0.00142	1446.37	0.00247	3835.88	0.000142671
1446.86	0.00548	1446.86	0.00137	1446.86	0.00166	1446.86	0.00142	1446.86	0.0025	3837.81	0.000102775
1447.34	0.00549	1447.34	0.00137	1447.34	0.00166	1447.34	0.00143	1447.34	0.00253	3839.74	9.61025e-05
1447.82	0.0055	1447.82	0.00138	1447.82	0.00166	1447.82	0.00144	1447.82	0.00256	3841.67	0.000162489
1448.3	0.00552	1448.3	0.00139	1448.3	0.00165	1448.3	0.00145	1448.3	0.00259	3843.6	0.00019513
1448.78	0.00553	1448.78	0.0014	1448.78	0.00165	1448.78	0.00147	1448.78	0.00262	3845.53	0.000138573
1449.27	0.00554	1449.27	0.00142	1449.27	0.00165	1449.27	0.00149	1449.27	0.00265	3847.45	2.38533e-05
1449.75	0.00556	1449.75	0.00144	1449.75	0.00165	1449.75	0.0015	1449.75	0.00267	3849.38	1.69815e-05
1450.23	0.00557	1450.23	0.00146	1450.23	0.00165	1450.23	0.00151	1450.23	0.00269	3851.31	6.36629e-05
1450.71	0.00559	1450.71	0.00147	1450.71	0.00166	1450.71	0.00151	1450.71	0.00271	3853.24	0.000144284
1451.19	0.0056	1451.19	0.00148	1451.19	0.00166	1451.19	0.00151	1451.19	0.00273	3855.17	0.000149227
1451.68	0.00561	1451.68	0.00149	1451.68	0.00166	1451.68	0.0015	1451.68	0.00273	3857.1	0.000141497
1452.16	0.00563	1452.16	0.00149	1452.16	0.00166	1452.16	0.00148	1452.16	0.00274	3859.03	0.000107112
1452.64	0.00565	1452.64	0.00149	1452.64	0.00166	1452.64	0.00146	1452.64	0.00274	3860.95	6.66669e-05
1453.12	0.00568	1453.12	0.00149	1453.12	0.00166	1453.12	0.00143	1453.12	0.00274	3862.88	7.15694e-05
1453.61	0.0057	1453.61	0.00149	1453.61	0.00166	1453.61	0.0014	1453.61	0.00274	3864.81	6.28759e-05
1454.09	0.00572	1454.09	0.00148	1454.09	0.00166	1454.09	0.00138	1454.09	0.00273	3866.74	0.000130025
1454.57	0.00574	1454.57	0.00147	1454.57	0.00166	1454.57	0.00136	1454.57	0.00272	3868.67	0.000195829
1455.05	0.00574	1455.05	0.00146	1455.05	0.00165	1455.05	0.00135	1455.05	0.0027	3870.6	0.000131927
1455.53	0.00574	1455.53	0.00144	1455.53	0.00164	1455.53	0.00134	1455.53	0.00268	3872.53	0.000105495
1456.02	0.00573	1456.02	0.00142	1456.02	0.00162	1456.02	0.00133	1456.02	0.00266	3874.45	0.000138451
1456.5	0.00572	1456.5	0.0014	1456.5	0.00161	1456.5	0.00133	1456.5	0.00263	3876.38	0.000143129
1456.98	0.00571	1456.98	0.00139	1456.98	0.0016	1456.98	0.00133	1456.98	0.0026	3878.31	0.000146006
1457.46	0.0057	1457.46	0.00138	1457.46	0.00159	1457.46	0.00132	1457.46	0.00257	3880.24	0.000204013
1457.94	0.00569	1457.94	0.00138	1457.94	0.00158	1457.94	0.00132	1457.94	0.00255	3882.17	0.000214908
1458.43	0.00569	1458.43	0.00138	1458.43	0.00158	1458.43	0.00131	1458.43	0.00253	3884.1	0.000220266
1458.91	0.00568	1458.91	0.00139	1458.91	0.00158	1458.91	0.0013	1458.91	0.00252	3886.03	0.000265103
1459.39	0.00568	1459.39	0.00141	1459.39	0.00158	1459.39	0.00129	1459.39	0.00252	3887.95	0.000211373
1459.87	0.00567	1459.87	0.00142	1459.87	0.00158	1459.87	0.00129	1459.87	0.00252	3889.88	0.00011769
1460.35	0.00565	1460.35	0.00144	1460.35	0.00158	1460.35	0.00128	1460.35	0.00252	3891.81	7.64933e-05
1460.84	0.00564	1460.84	0.00145	1460.84	0.00158	1460.84	0.00128	1460.84	0.00252	3893.74	8.16518e-05
1461.32	0.00563	1461.32	0.00146	1461.32	0.00157	1461.32	0.00127	1461.32	0.00252	3895.67	0.000140867
1461.8	0.00562	1461.8	0.00147	1461.8	0.00157	1461.8	0.00128	1461.8	0.00251	3897.6	0.000170899
1462.28	0.00561	1462.28	0.00146	1462.28	0.00156	1462.28	0.00128	1462.28	0.0025	3899.53	0.000160441
1462.77	0.0056	1462.77	0.00146	1462.77	0.00155	1462.77	0.00128	1462.77	0.00248	3901.45	8.6383e-05
1463.25	0.00559	1463.25	0.00144	1463.25	0.00153	1463.25	0.00127	1463.25	0.00245	3903.38	9.80245e-05
1463.73	0.00557	1463.73	0.00143	1463.73	0.00151	1463.73	0.00126	1463.73	0.0024	3905.31	0.000160621
1464.21	0.00556	1464.21	0.00141	1464.21	0.00149	1464.21	0.00125	1464.21	0.00236	3907.24	0.000178791
1464.69	0.00555	1464.69	0.0014	1464.69	0.00147	1464.69	0.00123	1464.69	0.0023	3909.17	0.000168168
1465.18	0.00554	1465.18	0.00139	1465.18	0.00144	1465.18	0.0012	1465.18	0.00224	3911.1	0.000148831
1465.66	0.00553	1465.66	0.00138	1465.66	0.00141	1465.66	0.00117	1465.66	0.00218	3913.03	0.000166624
1466.14	0.00552	1466.14	0.00138	1466.14	0.00139	1466.14	0.00114	1466.14	0.00212	3914.95	0.000238497
1466.62	0.0055	1466.62	0.00138	1466.62	0.00136	1466.62	0.00111	1466.62	0.00205	3916.88	0.000285342
1467.1	0.00548	1467.1	0.00137	1467.1	0.00132	1467.1	0.00108	1467.1	0.00197	3918.81	0.000249882
1467.59	0.00546	1467.59	0.00137	1467.59	0.00129	1467.59	0.00104	1467.59	0.00189	3920.74	0.000129135
1468.07	0.00542	1468.07	0.00135	1468.07	0.00125	1468.07	0.00101	1468.07	0.00179	3922.67	0.000126894
1468.55	0.00539	1468.55	0.00133	1468.55	0.00121	1468.55	0.000973039	1468.55	0.00169	3924.6	0.000261705
1469.03	0.00535	1469.03	0.00129	1469.03	0.00118	1469.03	0.000936113	1469.03	0.00158	3926.53	0.000283377
1469.52	0.0053	1469.52	0.00125	1469.52	0.00114	1469.52	0.000897446	1469.52	0.00147	3928.45	0.0002216
1470	0.00526	1470	0.0012	1470	0.00111	1470	0.000857035	1470	0.00135	3930.38	0.000170853
1470.48	0.00522	1470.48	0.00114	1470.48	0.00107	1470.48	0.000815621	1470.48	0.00123	3932.31	8.35047e-05
1470.96	0.00517	1470.96	0.00109	1470.96	0.00104	1470.96	0.000774278	1470.96	0.00111	3934.24	1.57913e-05
1471.44	0.00513	1471.44	0.00103	1471.44	0.001	1471.44	0.000734753	1471.44	0.000980561	3936.17	8.08863e-05
1471.93	0.00508	1471.93	0.000974093	1471.93	0.000965773	1471.93	0.000698824	1471.93	0.000852465	3938.1	0.000107351
1472.41	0.00504	1472.41	0.000923809	1472.41	0.000927003	1472.41	0.000668068	1472.41	0.000722324	3940.02	0.000118535
1472.89	0.00499	1472.89	0.00087858	1472.89	0.000888642	1472.89	0.000643021	1472.89	0.000591679	3941.95	0.00019424
1473.37	0.00495	1473.37	0.000838707	1473.37	0.000852309	1473.37	0.000623312	1473.37	0.00046282	3943.88	0.000181646
1473.85	0.0049	1473.85	0.000803718	1473.85	0.000819319	1473.85	0.000607599	1473.85	0.000338679	3945.81	0.000152139
1474.34	0.00486	1474.34	0.000772905	1474.34	0.000790312	1474.34	0.000593799	1474.34	0.00022212	3947.74	0.000130726
1474.82	0.00483	1474.82	0.000745121	1474.82	0.000765019	1474.82	0.000580067	1474.82	0.000114844	3949.67	0.000162783
1475.3	0.0048	1475.3	0.000719393	1475.3	0.000742492	1475.3	0.000564691	1475.3	1.79661e-05	3951.6	0.000254032
1475.78	0.00478	1475.78	0.000694911	1475.78	0.000721283	1475.78	0.000547101	1475.78	-6.90296e-05	3953.52	0.000304422
1476.27	0.00477	1476.27	0.000671911	1476.27	0.000699974	1476.27	0.000527096	1476.27	-0.000147376	3955.45	0.00034698
1476.75	0.00476	1476.75	0.000650762	1476.75	0.000676979	1476.75	0.000505213	1476.75	-0.00021872	3957.38	0.000409417
1477.23	0.00477	1477.23	0.000632407	1477.23	0.00065139	1477.23	0.000482055	1477.23	-0.000284425	3959.31	0.000315093
1477.71	0.00477	1477.71	0.00061745	1477.71	0.00062243	1477.71	0.000457927	1477.71	-0.000345856	3961.24	0.000253554
1478.19	0.00478	1478.19	0.000605958	1478.19	0.000589999	1478.19	0.000432861	1478.19	-0.000403632	3963.17	0.000288132
1478.67	0.00478	1478.67	0.000597023	1478.67	0.000554571	1478.67	0.000406756	1478.67	-0.0004584	3965.09	0.000244287
1479.16	0.00478	1479.16	0.000588693	1479.16	0.000517123	1479.16	0.000379076	1479.16	-0.000510227	3967.02	0.000193812
1479.64	0.00477	1479.64	0.00057848	1479.64	0.000478937	1479.64	0.000349991	1479.64	-0.000559835	3968.95	0.000208242
1480.12	0.00475	1480.12	0.000564199	1480.12	0.000441328	1480.12	0.0003198	1480.12	-0.000607664	3970.88	0.000276074
1480.6	0.00473	1480.6	0.00054457	1480.6	0.00040551	1480.6	0.000289612	1480.6	-0.000654157	3972.81	0.000253756
1481.09	0.0047	1481.09	0.000519863	1481.09	0.000372018	1481.09	0.0002606	1481.09	-0.000699726	3974.74	0.000148152
1481.57	0.00467	1481.57	0.000492031	1481.57	0.000340856	1481.57	0.000233937	1481.57	-0.000744301	3976.67	0.000105285
1482.05	0.00464	1482.05	0.000464201	1482.05	0.000311616	1482.05	0.000210261	1482.05	-0.000787474	3978.59	0.000144655
1482.53	0.00461	1482.53	0.0004395	1482.53	0.000283996	1482.53	0.00019024	1482.53	-0.0008287	3980.52	0.00015988
1483.01	0.00459	1483.01	0.00042065	1483.01	0.000257658	1483.01	0.000173171	1483.01	-0.000867677	3982.45	0.000227735
1483.5	0.00457	1483.5	0.000408626	1483.5	0.000233039	1483.5	0.000158416	1483.5	-0.000904095	3984.38	0.000224492
1483.98	0.00455	1483.98	0.000402621	1483.98	0.00021105	1483.98	0.00014507	1483.98	-0.000937753	3986.31	0.000182336
1484.46	0.00454	1484.46	0.000400247	1484.46	0.000192936	1484.46	0.000132194	1484.46	-0.000968684	3988.24	0.000214545
1484.94	0.00454	1484.94	0.000398848	1484.94	0.000179674	1484.94	0.000119352	1484.94	-0.000996653	3990.17	0.00020956
1485.42	0.00454	1485.42	0.000395465	1485.42	0.000172036	1485.42	0.000106712	1485.42	-0.00102	3992.09	0.0002267
1485.91	0.00454	1485.91	0.000388653	1485.91	0.000169687	1485.91	9.47085e-05	1485.91	-0.00104	3994.02	0.000222506
1486.39	0.00455	1486.39	0.000378177	1486.39	0.00017185	1486.39	8.41478e-05	1486.39	-0.00105	3995.95	0.000239929
1486.87	0.00455	1486.87	0.00036518	1486.87	0.000176945	1486.87	7.61673e-05	1486.87	-0.00106	3997.88	0.000214098
1487.35	0.00456	1487.35	0.000351343	1487.35	0.000183286	1487.35	7.14054e-05	1487.35	-0.00106	3999.81	0.000192489
1487.84	0.00457	1487.84	0.00033875	1487.84	0.00018929	1487.84	7.04648e-05	1487.84	-0.00106	4001.74	0
1488.32	0.00458	1488.32	0.000328881	1488.32	0.000193879	1488.32	7.37133e-05	1488.32	-0.00105
1488.8	0.00459	1488.8	0.000322407	1488.8	0.000196548	1488.8	8.07159e-05	1488.8	-0.00105
1489.28	0.00459	1489.28	0.000319495	1489.28	0.000197365	1489.28	9.0736e-05	1489.28	-0.00104
1489.76	0.0046	1489.76	0.000319677	1489.76	0.000196868	1489.76	0.000102667	1489.76	-0.00103
1490.25	0.0046	1490.25	0.000322379	1490.25	0.000196035	1490.25	0.000115268	1490.25	-0.00103
1490.73	0.0046	1490.73	0.000327064	1490.73	0.000195706	1490.73	0.000127198	1490.73	-0.00102
1491.21	0.0046	1491.21	0.000333228	1491.21	0.000196591	1491.21	0.00013752	1491.21	-0.00101
1491.69	0.0046	1491.69	0.000340367	1491.69	0.000199227	1491.69	0.000145462	1491.69	-0.001
1492.17	0.00461	1492.17	0.000348313	1492.17	0.000203614	1492.17	0.000150991	1492.17	-0.000983547
1492.66	0.00461	1492.66	0.000356663	1492.66	0.000209021	1492.66	0.000154676	1492.66	-0.000962351
1493.14	0.00461	1493.14	0.000365449	1493.14	0.000215472	1493.14	0.000157288	1493.14	-0.000937103
1493.62	0.00462	1493.62	0.000374673	1493.62	0.000222428	1493.62	0.000159967	1493.62	-0.000908486
1494.1	0.00463	1494.1	0.000384636	1494.1	0.000229654	1494.1	0.00016372	1494.1	-0.000877112
1494.59	0.00464	1494.59	0.000395843	1494.59	0.00023678	1494.59	0.000169147	1494.59	-0.000842811
1495.07	0.00467	1495.07	0.000408732	1495.07	0.000243534	1495.07	0.000176553	1495.07	-0.000805172
1495.55	0.00469	1495.55	0.000423503	1495.55	0.00024975	1495.55	0.000185971	1495.55	-0.000763412
1496.03	0.00472	1496.03	0.000440192	1496.03	0.000255326	1496.03	0.000196897	1496.03	-0.000716953
1496.51	0.00473	1496.51	0.00045836	1496.51	0.000259722	1496.51	0.000209232	1496.51	-0.000665622
1497	0.00474	1497	0.000477202	1497	0.000262603	1497	0.000222572	1497	-0.000609825
1497.48	0.00474	1497.48	0.00049601	1497.48	0.000264069	1497.48	0.000236785	1497.48	-0.000550347
1497.96	0.00472	1497.96	0.00051445	1497.96	0.000264423	1497.96	0.000252037	1497.96	-0.000488376
1498.44	0.0047	1498.44	0.000532587	1498.44	0.000264744	1498.44	0.000268195	1498.44	-0.000424899
1498.92	0.00469	1498.92	0.000550725	1498.92	0.000266514	1498.92	0.000285427	1498.92	-0.000360563
1499.41	0.00468	1499.41	0.000569671	1499.41	0.000271113	1499.41	0.000303866	1499.41	-0.000296082
1499.89	0.00469	1499.89	0.000589962	1499.89	0.000279754	1499.89	0.000323278	1499.89	-0.000231696
1500.37	0.00472	1500.37	0.00061187	1500.37	0.00029301	1500.37	0.00034353	1500.37	-0.000168017
1500.85	0.00476	1500.85	0.000634988	1500.85	0.000310478	1500.85	0.000363782	1500.85	-0.000105558
1501.34	0.00481	1501.34	0.000658175	1501.34	0.000331249	1501.34	0.000383162	1501.34	-4.47948e-05
1501.82	0.00486	1501.82	0.000679649	1501.82	0.000353805	1501.82	0.000399961	1501.82	1.33477e-05
1502.3	0.0049	1502.3	0.000697892	1502.3	0.000376937	1502.3	0.000412736	1502.3	6.87381e-05
1502.78	0.00493	1502.78	0.000711428	1502.78	0.00039936	1502.78	0.000420044	1502.78	0.000120861
1503.26	0.00495	1503.26	0.000719682	1503.26	0.000420741	1503.26	0.000420678	1503.26	0.000169951
1503.75	0.00495	1503.75	0.000723563	1503.75	0.000441011	1503.75	0.000415173	1503.75	0.000216284
1504.23	0.00495	1504.23	0.000724752	1504.23	0.000460404	1504.23	0.000404537	1504.23	0.000260371
1504.71	0.00493	1504.71	0.000725975	1504.71	0.000479294	1504.71	0.000391387	1504.71	0.00030296
1505.19	0.00491	1505.19	0.000730293	1505.19	0.00049788	1505.19	0.000378741	1505.19	0.000344972
1505.67	0.00489	1505.67	0.000739792	1505.67	0.000516265	1505.67	0.000369481	1505.67	0.000387533
1506.16	0.00487	1506.16	0.000755515	1506.16	0.00053428	1506.16	0.00036589	1506.16	0.000431665
1506.64	0.00486	1506.64	0.000776555	1506.64	0.000551689	1506.64	0.000368871	1506.64	0.00047785
1507.12	0.00486	1507.12	0.000800422	1507.12	0.000568054	1507.12	0.000377754	1507.12	0.000526154
1507.6	0.00486	1507.6	0.000823717	1507.6	0.000583172	1507.6	0.000390931	1507.6	0.000575997
1508.09	0.00488	1508.09	0.000842841	1508.09	0.000596672	1508.09	0.000406454	1508.09	0.000625571
1508.57	0.0049	1508.57	0.000855371	1508.57	0.000608183	1508.57	0.00042218	1508.57	0.000673138
1509.05	0.00493	1509.05	0.000860396	1509.05	0.000617673	1509.05	0.000436665	1509.05	0.000716576
1509.53	0.00495	1509.53	0.000858827	1509.53	0.000625039	1509.53	0.000449172	1509.53	0.00075476
1510.01	0.00497	1510.01	0.000853118	1510.01	0.000630382	1510.01	0.000459465	1510.01	0.00078728
1510.49	0.00497	1510.49	0.000845962	1510.49	0.000633769	1510.49	0.000467544	1510.49	0.000814712
1510.98	0.00497	1510.98	0.000840085	1510.98	0.00063527	1510.98	0.000473142	1510.98	0.000838356
1511.46	0.00496	1511.46	0.000836934	1511.46	0.000634544	1511.46	0.000476257	1511.46	0.000859441
1511.94	0.00495	1511.94	0.000836407	1511.94	0.000631021	1511.94	0.00047669	1511.94	0.000878954
1512.42	0.00493	1512.42	0.000837058	1512.42	0.000624026	1512.42	0.000474103	1512.42	0.000896351
1512.91	0.0049	1512.91	0.000836936	1512.91	0.000612446	1512.91	0.000468633	1512.91	0.000910368
1513.39	0.00488	1513.39	0.000833784	1513.39	0.000595878	1513.39	0.000460244	1513.39	0.000918545
1513.87	0.00485	1513.87	0.00082599	1513.87	0.000574423	1513.87	0.000449139	1513.87	0.000918184
1514.35	0.00482	1514.35	0.000812846	1514.35	0.00054879	1514.35	0.00043572	1514.35	0.000907067
1514.84	0.00478	1514.84	0.000794723	1514.84	0.000520867	1514.84	0.000419853	1514.84	0.000883726
1515.32	0.00475	1515.32	0.000772396	1515.32	0.00049271	1515.32	0.000402009	1515.32	0.000847857
1515.8	0.00471	1515.8	0.000746908	1515.8	0.000466442	1515.8	0.000382254	1515.8	0.000799909
1516.28	0.00468	1516.28	0.000718965	1516.28	0.000443781	1516.28	0.00036126	1516.28	0.000741077
1516.76	0.00465	1516.76	0.000688805	1516.76	0.000425468	1516.76	0.00033953	1516.76	0.000672665
1517.24	0.00462	1517.24	0.00065636	1517.24	0.000411165	1517.24	0.000317766	1517.24	0.000595702
1517.73	0.0046	1517.73	0.00062116	1517.73	0.000399627	1517.73	0.000296239	1517.73	0.000511046
1518.21	0.00458	1518.21	0.000582802	1518.21	0.000388863	1518.21	0.000275082	1518.21	0.000419382
1518.69	0.00457	1518.69	0.000541422	1518.69	0.00037692	1518.69	0.00025386	1518.69	0.000321465
1519.17	0.00456	1519.17	0.000497624	1519.17	0.000362384	1519.17	0.000232437	1519.17	0.000218562
1519.66	0.00455	1519.66	0.000452386	1519.66	0.000344648	1519.66	0.000210077	1519.66	0.000112279
1520.14	0.00453	1520.14	0.000407388	1520.14	0.000324318	1520.14	0.000187183	1520.14	4.83263e-06
1520.62	0.00451	1520.62	0.000364177	1520.62	0.000303316	1520.62	0.000164189	1520.62	-0.000101325
1521.1	0.00448	1521.1	0.000324229	1521.1	0.000283664	1521.1	0.000141934	1521.1	-0.00020391
1521.58	0.00445	1521.58	0.000288755	1521.58	0.000268221	1521.58	0.000121255	1521.58	-0.000301092
1522.07	0.00441	1522.07	0.000258056	1522.07	0.000258337	1522.07	0.000102722	1522.07	-0.00039161
1522.55	0.00436	1522.55	0.000231794	1522.55	0.00025465	1522.55	8.62009e-05	1522.55	-0.000475028
1523.03	0.00432	1523.03	0.000209397	1523.03	0.000255914	1523.03	7.14562e-05	1523.03	-0.00055125
1523.51	0.00429	1523.51	0.00018979	1523.51	0.000260142	1523.51	5.78845e-05	1523.51	-0.000620551
1523.99	0.00425	1523.99	0.000171864	1523.99	0.000264437	1523.99	4.53186e-05	1523.99	-0.000683
1524.48	0.00423	1524.48	0.000154611	1524.48	0.000266341	1524.48	3.38587e-05	1524.48	-0.000738807
1524.96	0.00421	1524.96	0.000137324	1524.96	0.000264338	1524.96	2.41417e-05	1524.96	-0.000788043
1525.44	0.0042	1525.44	0.000119535	1525.44	0.000257923	1525.44	1.6937e-05	1525.44	-0.000830879
1525.92	0.00419	1525.92	0.000101176	1525.92	0.000247938	1525.92	1.25808e-05	1525.92	-0.000867763
1526.41	0.0042	1526.41	8.26158e-05	1526.41	0.000235664	1526.41	1.09375e-05	1526.41	-0.00089944
1526.89	0.00421	1526.89	6.43255e-05	1526.89	0.000222379	1526.89	1.14059e-05	1526.89	-0.000927066
1527.37	0.00422	1527.37	4.74127e-05	1527.37	0.000208725	1527.37	1.27112e-05	1527.37	-0.000951668
1527.85	0.00424	1527.85	3.29521e-05	1527.85	0.000195105	1527.85	1.33123e-05	1527.85	-0.000974024
1528.33	0.00425	1528.33	2.19513e-05	1528.33	0.000180946	1528.33	1.21724e-05	1528.33	-0.000994645
1528.82	0.00426	1528.82	1.47116e-05	1528.82	0.000166182	1528.82	8.75397e-06	1528.82	-0.00101
1529.3	0.00427	1529.3	1.07968e-05	1529.3	0.000151116	1529.3	2.8233e-06	1529.3	-0.00103
1529.78	0.00427	1529.78	9.23313e-06	1529.78	0.000136926	1529.78	-5.0501e-06	1529.78	-0.00104
1530.26	0.00425	1530.26	8.30693e-06	1530.26	0.000125295	1530.26	-1.42632e-05	1530.26	-0.00105
1530.74	0.00424	1530.74	5.97024e-06	1530.74	0.000117906	1530.74	-2.38782e-05	1530.74	-0.00106
1531.23	0.00422	1531.23	1.21631e-06	1531.23	0.000116039	1531.23	-3.30573e-05	1531.23	-0.00107
1531.71	0.0042	1531.71	-5.95534e-06	1531.71	0.000120265	1531.71	-4.04604e-05	1531.71	-0.00108
1532.19	0.00418	1532.19	-1.43698e-05	1532.19	0.000130115	1532.19	-4.50839e-05	1532.19	-0.00109
1532.67	0.00417	1532.67	-2.1541e-05	1532.67	0.000144745	1532.67	-4.55873e-05	1532.67	-0.00109
1533.15	0.00416	1533.15	-2.45147e-05	1533.15	0.000162979	1533.15	-4.11337e-05	1533.15	-0.0011
1533.64	0.00416	1533.64	-2.10423e-05	1533.64	0.000183941	1533.64	-3.16217e-05	1533.64	-0.00111
1534.12	0.00416	1534.12	-1.01486e-05	1534.12	0.000207059	1534.12	-1.77887e-05	1534.12	-0.00111
1534.6	0.00417	1534.6	7.1926e-06	1534.6	0.000231524	1534.6	-1.1758e-06	1534.6	-0.00112
1535.08	0.00417	1535.08	2.8362e-05	1535.08	0.000256564	1535.08	1.57724e-05	1535.08	-0.00111
1535.57	0.00416	1535.57	4.9701e-05	1535.57	0.000280527	1535.57	3.09465e-05	1535.57	-0.00111
1536.05	0.00416	1536.05	6.72122e-05	1536.05	0.000301628	1536.05	4.25363e-05	1536.05	-0.0011
1536.53	0.00417	1536.53	7.81748e-05	1536.53	0.00031815	1536.53	4.98714e-05	1536.53	-0.00109
1537.01	0.00417	1537.01	8.15471e-05	1537.01	0.000328912	1537.01	5.322e-05	1537.01	-0.00108
1537.49	0.00418	1537.49	7.78665e-05	1537.49	0.000334184	1537.49	5.39222e-05	1537.49	-0.00107
1537.98	0.0042	1537.98	6.96862e-05	1537.98	0.000335717	1537.98	5.34519e-05	1537.98	-0.00107
1538.46	0.00421	1538.46	5.97579e-05	1538.46	0.000336274	1538.46	5.31492e-05	1538.46	-0.00107
1538.94	0.00422	1538.94	5.2046e-05	1538.94	0.000339189	1538.94	5.35832e-05	1538.94	-0.00106
1539.42	0.00422	1539.42	4.91706e-05	1539.42	0.00034692	1539.42	5.45871e-05	1539.42	-0.00105
1539.9	0.00421	1539.9	5.28097e-05	1539.9	0.000360681	1539.9	5.50211e-05	1539.9	-0.00104
1540.39	0.0042	1540.39	6.27288e-05	1540.39	0.000379831	1540.39	5.3714e-05	1540.39	-0.00103
1540.87	0.00418	1540.87	7.75848e-05	1540.87	0.00040252	1540.87	4.93242e-05	1540.87	-0.00101
1541.35	0.00417	1541.35	9.4994e-05	1541.35	0.000425815	1541.35	4.15514e-05	1541.35	-0.000993588
1541.83	0.00415	1541.83	0.000112	1541.83	0.000447361	1541.83	3.0797e-05	1541.83	-0.000974415
1542.32	0.00414	1542.32	0.000125683	1542.32	0.000464898	1542.32	1.86702e-05	1542.32	-0.000956873
1542.8	0.00413	1542.8	0.00013379	1542.8	0.000477347	1542.8	7.28108e-06	1542.8	-0.000942084
1543.28	0.00413	1543.28	0.00013528	1543.28	0.000484035	1543.28	-1.295e-06	1543.28	-0.00093035
1543.76	0.00413	1543.76	0.00013022	1543.76	0.000484963	1543.76	-5.18095e-06	1543.76	-0.000921744
1544.24	0.00414	1544.24	0.000120055	1544.24	0.000480331	1544.24	-3.80864e-06	1544.24	-0.000916026
1544.73	0.00415	1544.73	0.000106868	1544.73	0.000470509	1544.73	2.4871e-06	1544.73	-0.000912652
1545.21	0.00418	1545.21	9.34457e-05	1545.21	0.000456411	1545.21	1.21999e-05	1545.21	-0.000911655
1545.69	0.0042	1545.69	8.21068e-05	1545.69	0.000439684	1545.69	2.3386e-05	1545.69	-0.000912597
1546.17	0.00422	1546.17	7.43615e-05	1546.17	0.000422285	1546.17	3.4505e-05	1546.17	-0.000915405
1546.65	0.00424	1546.65	7.10152e-05	1546.65	0.000406503	1546.65	4.45866e-05	1546.65	-0.000919775
1547.14	0.00426	1547.14	7.15982e-05	1547.14	0.00039436	1547.14	5.35636e-05	1547.14	-0.000925167
1547.62	0.00426	1547.62	7.50022e-05	1547.62	0.000386597	1547.62	6.2305e-05	1547.62	-0.000930658
1548.1	0.00426	1548.1	8.01194e-05	1548.1	0.000382875	1548.1	7.21524e-05	1548.1	-0.000935234
1548.58	0.00425	1548.58	8.57064e-05	1548.58	0.000381277	1548.58	8.39089e-05	1548.58	-0.000938211
1549.07	0.00424	1549.07	9.09241e-05	1549.07	0.000379206	1549.07	9.75421e-05	1549.07	-0.00093898
1549.55	0.00422	1549.55	9.52687e-05	1549.55	0.000373968	1549.55	0.000112047	1549.55	-0.000938086
1550.03	0.00421	1550.03	9.83705e-05	1550.03	0.000363915	1550.03	0.000125345	1550.03	-0.000935935
1550.51	0.0042	1550.51	0.000100364	1550.51	0.000349147	1550.51	0.000134261	1550.51	-0.000933545
1550.99	0.00419	1550.99	0.000100981	1550.99	0.000331213	1550.99	0.000138418	1550.99	-0.000931969
1551.48	0.00418	1551.48	0.000100356	1551.48	0.00031328	1551.48	0.000137283	1551.48	-0.000931618
1551.96	0.00418	1551.96	9.83859e-05	1551.96	0.000298446	1551.96	0.000131792	1551.96	-0.000932319
1552.44	0.00417	1552.44	9.53758e-05	1552.44	0.000289708	1552.44	0.000123622	1552.44	-0.000933327
1552.92	0.00417	1552.92	9.13912e-05	1552.92	0.000288548	1552.92	0.00011515	1552.92	-0.000933585
1553.4	0.00416	1553.4	8.66689e-05	1553.4	0.000294728	1553.4	0.000108253	1553.4	-0.000932214
1553.89	0.00415	1553.89	8.13748e-05	1553.89	0.000306365	1553.89	0.00010427	1553.89	-0.000928636
1554.37	0.00415	1554.37	7.54767e-05	1554.37	0.000320326	1554.37	0.000103269	1554.37	-0.000922985
1554.85	0.00414	1554.85	6.88061e-05	1554.85	0.000333411	1554.85	0.000104445	1554.85	-0.000915703
1555.33	0.00413	1555.33	6.14976e-05	1555.33	0.000342656	1555.33	0.000106325	1555.33	-0.00090781
1555.82	0.00412	1555.82	5.33164e-05	1555.82	0.000346311	1555.82	0.000107267	1555.82	-0.000899953
1556.3	0.00411	1556.3	4.47654e-05	1556.3	0.000344343	1556.3	0.000105662	1556.3	-0.000892331
1556.78	0.0041	1556.78	3.6417e-05	1556.78	0.000337658	1556.78	0.000100842	1556.78	-0.000884677
1557.26	0.0041	1557.26	2.93441e-05	1557.26	0.00032865	1557.26	9.23039e-05	1557.26	-0.000876444
1557.74	0.00409	1557.74	2.46894e-05	1557.74	0.000319879	1557.74	8.11531e-05	1557.74	-0.000866513
1558.23	0.00409	1558.23	2.37618e-05	1558.23	0.000313565	1558.23	6.90315e-05	1558.23	-0.000854239
1558.71	0.0041	1558.71	2.75681e-05	1558.71	0.000311428	1558.71	5.87851e-05	1558.71	-0.000839315
1559.19	0.00411	1559.19	3.69488e-05	1559.19	0.000314072	1559.19	5.31282e-05	1559.19	-0.000821979
1559.67	0.00411	1559.67	5.21387e-05	1559.67	0.000320893	1559.67	5.49406e-05	1559.67	-0.000802977
1560.15	0.00412	1560.15	7.26017e-05	1560.15	0.000331014	1560.15	6.55628e-05	1560.15	-0.000783332
1560.64	0.00413	1560.64	9.7095e-05	1560.64	0.000343055	1560.64	8.5196e-05	1560.64	-0.000764023
1561.12	0.00414	1561.12	0.000123437	1561.12	0.000355905	1561.12	0.00011173	1561.12	-0.000745906
1561.6	0.00416	1561.6	0.000149177	1561.6	0.000368451	1561.6	0.00014232	1561.6	-0.000729416
1562.08	0.00417	1562.08	0.000171827	1562.08	0.000380123	1562.08	0.000172845	1562.08	-0.000714591
1562.57	0.00418	1562.57	0.000189372	1562.57	0.000390245	1562.57	0.00019972	1562.57	-0.000701296
1563.05	0.0042	1563.05	0.000200704	1563.05	0.000398043	1563.05	0.000220095	1563.05	-0.000688782
1563.53	0.00421	1563.53	0.000206057	1563.53	0.00040254	1563.53	0.000232799	1563.53	-0.000676711
1564.01	0.00422	1564.01	0.000206842	1564.01	0.000402828	1564.01	0.000238096	1564.01	-0.000664162
1564.49	0.00423	1564.49	0.000205275	1564.49	0.000398433	1564.49	0.00023743	1564.49	-0.000650799
1564.97	0.00424	1564.97	0.000203675	1564.97	0.000389795	1564.97	0.000232876	1564.97	-0.000636484
1565.46	0.00425	1565.46	0.000203922	1565.46	0.000378294	1565.46	0.000226547	1565.46	-0.000621217
1565.94	0.00425	1565.94	0.000207058	1565.94	0.000366389	1565.94	0.00022005	1565.94	-0.000605644
1566.42	0.00425	1566.42	0.000213116	1566.42	0.000356943	1566.42	0.000214224	1566.42	-0.00059007
1566.9	0.00426	1566.9	0.000221527	1566.9	0.000352718	1566.9	0.000209737	1566.9	-0.000574973
1567.39	0.00427	1567.39	0.000231448	1567.39	0.000355329	1567.39	0.000206826	1567.39	-0.000560113
1567.87	0.00428	1567.87	0.000242613	1567.87	0.000365248	1567.87	0.000205891	1567.87	-0.000544846
1568.35	0.0043	1568.35	0.000255155	1568.35	0.000381365	1568.35	0.000207235	1568.35	-0.000528049
1568.83	0.00433	1568.83	0.000269546	1568.83	0.000401659	1568.83	0.000211561	1568.83	-0.000508055
1569.32	0.00436	1569.32	0.000286323	1569.32	0.000423973	1569.32	0.000219171	1569.32	-0.000483101
1569.8	0.00439	1569.8	0.000305552	1569.8	0.000446593	1569.8	0.000230467	1569.8	-0.000451995
1570.28	0.00441	1570.28	0.00032663	1570.28	0.000468573	1570.28	0.000245348	1570.28	-0.000413782
1570.76	0.00444	1570.76	0.000348247	1570.76	0.000489779	1570.76	0.000263211	1570.76	-0.000368699
1571.24	0.00446	1571.24	0.00036926	1571.24	0.000510751	1571.24	0.000283154	1571.24	-0.000317563
1571.72	0.00447	1571.72	0.000388459	1571.72	0.000532161	1571.72	0.000303801	1571.72	-0.000261865
1572.21	0.00447	1572.21	0.000405508	1572.21	0.00055428	1572.21	0.000323577	1572.21	-0.000203474
1572.69	0.00447	1572.69	0.000421012	1572.69	0.000576703	1572.69	0.000340975	1572.69	-0.000144635
1573.17	0.00447	1573.17	0.000435609	1573.17	0.000598791	1573.17	0.000354753	1573.17	-8.71159e-05
1573.65	0.00446	1573.65	0.000450442	1573.65	0.000619834	1573.65	0.000364343	1573.65	-3.26876e-05
1574.14	0.00445	1574.14	0.000466216	1574.14	0.000639598	1574.14	0.000369776	1574.14	1.75601e-05
1574.62	0.00444	1574.62	0.000482898	1574.62	0.000658419	1574.62	0.000372327	1574.62	6.35292e-05
1575.1	0.00444	1575.1	0.000500153	1575.1	0.000677072	1575.1	0.000374006	1575.1	0.000105724
1575.58	0.00444	1575.58	0.000517811	1575.58	0.000696535	1575.58	0.000377227	1575.58	0.000145606
1576.06	0.00446	1576.06	0.000535739	1576.06	0.000717111	1576.06	0.000384537	1576.06	0.000185526
1576.55	0.00449	1576.55	0.000554475	1576.55	0.000738733	1576.55	0.000397579	1576.55	0.000228034
1577.03	0.00453	1577.03	0.000574891	1577.03	0.000760018	1577.03	0.00041699	1577.03	0.000275687
1577.51	0.00457	1577.51	0.000598066	1577.51	0.000779518	1577.51	0.0004418	1577.51	0.000330051
1577.99	0.00461	1577.99	0.000624268	1577.99	0.000795682	1577.99	0.000470031	1577.99	0.000391499
1578.47	0.00465	1578.47	0.000653127	1578.47	0.0008078	1578.47	0.000498833	1578.47	0.000459324
1578.96	0.00467	1578.96	0.000683065	1578.96	0.000816042	1578.96	0.00052539	1578.96	0.000531209
1579.44	0.00469	1579.44	0.000712028	1579.44	0.000821419	1579.44	0.000547489	1579.44	0.000604229
1579.92	0.0047	1579.92	0.000737497	1579.92	0.000825514	1579.92	0.000563989	1579.92	0.000675249
1580.4	0.00472	1580.4	0.000757686	1580.4	0.000829779	1580.4	0.000575158	1580.4	0.000741578
1580.89	0.00473	1580.89	0.000771621	1580.89	0.000835121	1580.89	0.000582404	1580.89	0.000801507
1581.37	0.00475	1581.37	0.000779536	1581.37	0.000841847	1581.37	0.000587941	1581.37	0.000854935
1581.85	0.00477	1581.85	0.000782372	1581.85	0.00084955	1581.85	0.000594416	1581.85	0.000903086
1582.33	0.00479	1582.33	0.000781979	1582.33	0.000857927	1582.33	0.000603842	1582.33	0.000948479
1582.81	0.0048	1582.81	0.00078004	1582.81	0.000866541	1582.81	0.000617426	1582.81	0.000994148
1583.3	0.00482	1583.3	0.000778201	1583.3	0.000875694	1583.3	0.000635203	1583.3	0.00104
1583.78	0.00482	1583.78	0.000777472	1583.78	0.000885926	1583.78	0.000656436	1583.78	0.0011
1584.26	0.00482	1584.26	0.000778526	1584.26	0.000897574	1584.26	0.000679749	1584.26	0.00116
1584.74	0.00481	1584.74	0.00078143	1584.74	0.000910672	1584.74	0.000703767	1584.74	0.00122
1585.22	0.0048	1585.22	0.000786284	1585.22	0.000924648	1585.22	0.000727753	1585.22	0.00129
1585.71	0.00479	1585.71	0.000792618	1585.71	0.000938118	1585.71	0.000751405	1585.71	0.00136
1586.19	0.00478	1586.19	0.000800263	1586.19	0.000949666	1586.19	0.000774755	1586.19	0.00143
1586.67	0.00477	1586.67	0.000808784	1586.67	0.000958349	1586.67	0.000798275	1586.67	0.0015
1587.15	0.00476	1587.15	0.000818011	1587.15	0.000963996	1587.15	0.000821797	1587.15	0.00156
1587.63	0.00476	1587.63	0.000827877	1587.63	0.000967856	1587.63	0.000845118	1587.63	0.00162
1588.12	0.00476	1588.12	0.000838685	1588.12	0.000971784	1588.12	0.000866896	1588.12	0.00168
1588.6	0.00478	1588.6	0.000850839	1588.6	0.000978309	1588.6	0.000886327	1588.6	0.00173
1589.08	0.00481	1589.08	0.00086481	1589.08	0.000989116	1589.08	0.000902336	1589.08	0.00179
1589.56	0.00484	1589.56	0.0008808	1589.56	0.00101	1589.56	0.00091462	1589.56	0.00184
1590.05	0.00488	1590.05	0.000898506	1590.05	0.00103	1590.05	0.000923683	1590.05	0.0019
1590.53	0.00492	1590.53	0.000917255	1590.53	0.00105	1590.53	0.000930699	1590.53	0.00195
1591.01	0.00495	1591.01	0.000935534	1591.01	0.00108	1591.01	0.000936843	1591.01	0.00201
1591.49	0.00498	1591.49	0.000951997	1591.49	0.0011	1591.49	0.000943826	1591.49	0.00206
1591.97	0.00499	1591.97	0.000965129	1591.97	0.00112	1591.97	0.000952554	1591.97	0.00211
1592.46	0.00499	1592.46	0.000974123	1592.46	0.00114	1592.46	0.000963799	1592.46	0.00216
1592.94	0.00498	1592.94	0.000978576	1592.94	0.00115	1592.94	0.000977931	1592.94	0.00219
1593.42	0.00496	1593.42	0.00097936	1593.42	0.00115	1593.42	0.000995318	1593.42	0.00223
1593.9	0.00494	1593.9	0.000977251	1593.9	0.00115	1593.9	0.00102	1593.9	0.00225
1594.38	0.00491	1594.38	0.000973561	1594.38	0.00115	1594.38	0.00104	1594.38	0.00228
1594.87	0.00489	1594.87	0.000969332	1594.87	0.00115	1594.87	0.00106	1594.87	0.0023
1595.35	0.00487	1595.35	0.000965104	1595.35	0.00115	1595.35	0.00108	1595.35	0.00232
1595.83	0.00486	1595.83	0.000961178	1595.83	0.00114	1595.83	0.0011	1595.83	0.00234
1596.31	0.00485	1596.31	0.000957387	1596.31	0.00114	1596.31	0.00112	1596.31	0.00236
1596.8	0.00484	1596.8	0.000953663	1596.8	0.00115	1596.8	0.00112	1596.8	0.00239
1597.28	0.00484	1597.28	0.000949972	1597.28	0.00116	1597.28	0.00112	1597.28	0.00243
1597.76	0.00484	1597.76	0.000947023	1597.76	0.00117	1597.76	0.00112	1597.76	0.00247
1598.24	0.00485	1598.24	0.000945688	1598.24	0.00118	1598.24	0.00111	1598.24	0.00251
1598.72	0.00485	1598.72	0.000946843	1598.72	0.0012	1598.72	0.0011	1598.72	0.00255
1599.21	0.00486	1599.21	0.000951261	1599.21	0.00121	1599.21	0.0011	1599.21	0.00259
1599.69	0.00487	1599.69	0.000959178	1599.69	0.00122	1599.69	0.0011	1599.69	0.00264
1600.17	0.00487	1600.17	0.000969922	1600.17	0.00123	1600.17	0.0011	1600.17	0.00268
1600.65	0.00488	1600.65	0.00098255	1600.65	0.00124	1600.65	0.00111	1600.65	0.00273
1601.13	0.00488	1601.13	0.000995211	1601.13	0.00125	1601.13	0.00112	1601.13	0.00277
1601.62	0.00488	1601.62	0.00101	1601.62	0.00126	1601.62	0.00113	1601.62	0.0028
1602.1	0.00487	1602.1	0.00102	1602.1	0.00127	1602.1	0.00114	1602.1	0.00283
1602.58	0.00487	1602.58	0.00102	1602.58	0.00127	1602.58	0.00115	1602.58	0.00286
1603.06	0.00486	1603.06	0.00102	1603.06	0.00127	1603.06	0.00116	1603.06	0.00288
1603.55	0.00485	1603.55	0.00102	1603.55	0.00127	1603.55	0.00117	1603.55	0.00291
1604.03	0.00483	1604.03	0.00102	1604.03	0.00127	1604.03	0.00118	1604.03	0.00292
1604.51	0.00482	1604.51	0.00102	1604.51	0.00126	1604.51	0.0012	1604.51	0.00294
1604.99	0.0048	1604.99	0.00102	1604.99	0.00125	1604.99	0.00121	1604.99	0.00296
1605.47	0.00478	1605.47	0.00101	1605.47	0.00125	1605.47	0.00122	1605.47	0.00296
1605.96	0.00476	1605.96	0.00101	1605.96	0.00124	1605.96	0.00123	1605.96	0.00296
1606.44	0.00475	1606.44	0.000998425	1606.44	0.00124	1606.44	0.00124	1606.44	0.00294
1606.92	0.00473	1606.92	0.000991706	1606.92	0.00124	1606.92	0.00125	1606.92	0.00291
1607.4	0.00473	1607.4	0.000986636	1607.4	0.00124	1607.4	0.00125	1607.4	0.00288
1607.88	0.00473	1607.88	0.000984259	1607.88	0.00125	1607.88	0.00125	1607.88	0.00283
1608.37	0.00474	1608.37	0.000985144	1608.37	0.00125	1608.37	0.00124	1608.37	0.00278
1608.85	0.00475	1608.85	0.00098862	1608.85	0.00125	1608.85	0.00124	1608.85	0.00274
1609.33	0.00475	1609.33	0.000993039	1609.33	0.00126	1609.33	0.00123	1609.33	0.0027
1609.81	0.00475	1609.81	0.000996043	1609.81	0.00126	1609.81	0.00122	1609.81	0.00268
1610.3	0.00475	1610.3	0.00099565	1610.3	0.00127	1610.3	0.00121	1610.3	0.00266
1610.78	0.00474	1610.78	0.000990715	1610.78	0.00127	1610.78	0.00119	1610.78	0.00265
1611.26	0.00474	1611.26	0.000981407	1611.26	0.00127	1611.26	0.00118	1611.26	0.00264
[truncated: 4,955 more rows]
