# Supplementary material for: Plant-biomass-based hybrid seed wraps mitigate yield and post-harvest losses among smallholder farmers in sub-Saharan Africa
Source: Nat Food. 2023 Feb 16;4(2):148–59. doi: 10.1038/s43016-023-00695-z (PMC10154224; doi:10.1038/s43016-023-00695-z)
Supplement: Source Data Fig. 1 — Source data for stress–strain and Young’s modulus plots. [file 43016_2023_695_MOESM5_ESM.xlsx]

## Sheet: t=0
Strain	Stress	Strain	Stress	Strain	Stress	Strain	Stress	Strain	Stress	Strain	Stress
%	MPa	%	MPa	%	MPa	%	MPa	%	MPa	%	MPa
	BF-0		BO-82-0		BO-64-0		BO-46-0		BO-28-0		OCC-0
-3.1505e-05	0.00559	0.000125096	0.00604	2.6799e-05	-0.000282226	0.000187547	0.00349	0.000202279	0.01319	-0.000142475	0.01823
-3.1505e-05	0.00588	0.000125096	0.00658	2.6799e-05	-9.86005e-05	0.000187547	0.00404	0.000202279	0.0141	-0.000142475	0.01877
-3.1505e-05	0.0063	0.000125096	0.00675	2.6799e-05	0.000191485	0.000187547	0.0058	0.000202279	0.01612	-0.000142475	0.02051
-3.1505e-05	0.00654	0.000125096	0.00734	2.6799e-05	0.000610895	0.000187547	0.00789	0.000202279	0.01724	-0.000142475	0.02254
-3.1505e-05	0.00786	0.000125096	0.00841	2.6799e-05	0.000880974	0.000187547	0.01027	0.000202279	0.01926	-0.000142475	0.02159
-3.1505e-05	0.00885	0.000125096	0.00915	2.6799e-05	0.000981718	0.000187547	0.01139	0.000202279	0.02279	-0.000142475	0.02035
-3.1505e-05	0.0096	0.000125096	0.00926	2.6799e-05	0.00177	0.000187547	0.01203	0.000202279	0.02423	-0.000142475	0.02469
-3.1505e-05	0.0095	0.002	0.00971	2.6799e-05	0.00277	0.000187547	0.01431	0.000202279	0.02504	0.000248579	0.02783
-3.1505e-05	0.0107	0.002	0.01067	2.6799e-05	0.00346	0.000187547	0.01702	0.000202279	0.02821	0.000248579	0.02736
-3.1505e-05	0.01309	0.002	0.01122	2.6799e-05	0.00377	0.000187547	0.02199	0.000202279	0.03166	0.000248579	0.02834
-3.1505e-05	0.01432	0.002	0.01204	2.6799e-05	0.00371	0.000187547	0.02369	0.000202279	0.03503	0.000248579	0.03226
-3.1505e-05	0.01464	0.002	0.01288	2.6799e-05	0.00469	0.000187547	0.02378	0.000202279	0.03883	0.000248579	0.03434
-3.1505e-05	0.01697	0.002	0.01357	2.6799e-05	0.00622	0.000187547	0.02587	0.000202279	0.04068	0.000248579	0.03298
-3.1505e-05	0.02011	0.002	0.01441	2.6799e-05	0.007	0.000187547	0.03046	0.000202279	0.04147	0.000248579	0.03263
-3.1505e-05	0.02081	0.002	0.01515	2.6799e-05	0.0074	0.000187547	0.03689	0.000202279	0.04856	0.000248579	0.03585
-3.1505e-05	0.02169	0.002	0.01561	2.6799e-05	0.00816	0.000187547	0.03849	0.000202279	0.05329	0.000248579	0.04
-3.1505e-05	0.02455	0.002	0.01646	2.6799e-05	0.00923	0.000187547	0.04057	0.000202279	0.05396	0.000248579	0.0429
-3.1505e-05	0.02728	0.002	0.01742	2.6799e-05	0.01044	0.000187547	0.04241	0.000202279	0.05685	0.000248579	0.0444
-3.1505e-05	0.02784	0.002	0.01826	2.6799e-05	0.01156	0.00284	0.04639	0.000202279	0.06178	0.000248579	0.04561
-3.1505e-05	0.02874	0.002	0.01903	0.00388	0.0125	0.00284	0.05234	0.000202279	0.0648	0.000248579	0.048
0.00385	0.0317	0.002	0.02014	0.00388	0.01282	0.00284	0.05619	0.00314	0.06868	0.000248579	0.05033
0.00385	0.03461	0.002	0.02092	0.00388	0.01375	0.00284	0.05863	0.00314	0.07372	0.000248579	0.05188
0.00385	0.03659	0.002	0.02129	0.00388	0.01526	0.00284	0.06191	0.00314	0.07569	0.000248579	0.05479
0.00385	0.038	0.002	0.02203	0.00388	0.01676	0.00284	0.06436	0.00314	0.07901	0.000248579	0.05729
0.00385	0.04003	0.002	0.02306	0.00388	0.01751	0.00284	0.0685	0.00314	0.08421	0.000248579	0.06016
0.00385	0.04302	0.002	0.02449	0.00388	0.01799	0.00284	0.07298	0.00314	0.08802	0.000248579	0.06209
0.00385	0.04492	0.00893	0.02557	0.00388	0.01892	0.00284	0.07911	0.00314	0.09153	0.000248579	0.06507
0.00385	0.04595	0.00893	0.02582	0.00388	0.02023	0.00284	0.08163	0.00314	0.0966	0.000248579	0.06953
0.00385	0.0492	0.00893	0.02606	0.00388	0.02141	0.00284	0.08317	0.00314	0.10107	0.000248579	0.07213
0.00385	0.05254	0.00893	0.02726	0.00388	0.02204	0.00284	0.08701	0.00314	0.10372	0.00692	0.07278
0.00385	0.0547	0.00893	0.02883	0.00388	0.02236	0.00284	0.09206	0.00314	0.10724	0.00692	0.07492
0.00385	0.05677	0.00893	0.03119	0.00388	0.02337	0.00284	0.09705	0.00314	0.11407	0.00692	0.07846
0.00385	0.05973	0.00893	0.03108	0.00388	0.02461	0.00284	0.10153	0.00314	0.11847	0.00692	0.08338
0.00385	0.06275	0.00893	0.03174	0.00388	0.02549	0.00284	0.10466	0.00314	0.12043	0.00692	0.08709
0.00385	0.0638	0.00893	0.03278	0.00388	0.02605	0.00284	0.10677	0.00314	0.1235	0.00692	0.08968
0.00385	0.06576	0.00893	0.03431	0.00388	0.02689	0.00284	0.11412	0.00314	0.13169	0.00692	0.09114
0.00385	0.06886	0.00893	0.03557	0.00388	0.02773	0.00284	0.11971	0.00314	0.1367	0.00692	0.09174
0.00385	0.07167	0.00893	0.03675	0.00388	0.02892	0.00284	0.12422	0.00314	0.14101	0.00692	0.09519
0.01158	0.0742	0.00893	0.03836	0.00388	0.03029	0.00284	0.12882	0.00314	0.14352	0.00692	0.10167
0.01158	0.07483	0.00893	0.03944	0.00388	0.03129	0.00284	0.13316	0.00314	0.14707	0.00692	0.10547
0.01158	0.07608	0.00893	0.03942	0.00388	0.03165	0.00284	0.13693	0.00314	0.15297	0.00692	0.10664
0.01158	0.0834	0.00893	0.04104	0.00388	0.03299	0.00284	0.14995	0.00314	0.16213	0.00692	0.11428
0.01158	0.08602	0.00893	0.04401	0.00388	0.03574	0.00976	0.15789	0.00981	0.17246	0.00692	0.12087
0.01158	0.09136	0.00893	0.04521	0.00388	0.03762	0.00976	0.17013	0.00981	0.17958	0.00692	0.12927
0.01158	0.09657	0.00893	0.04768	0.0108	0.04007	0.00976	0.18132	0.00981	0.19469	0.00692	0.13598
0.01158	0.10018	0.01694	0.04867	0.0108	0.04213	0.00976	0.1896	0.00981	0.20044	0.00692	0.14379
0.01158	0.10701	0.01694	0.05163	0.0108	0.04424	0.00976	0.2021	0.00981	0.21623	0.00692	0.15134
0.01158	0.1119	0.01694	0.05337	0.0108	0.04666	0.00976	0.21068	0.00981	0.22309	0.00692	0.15558
0.01158	0.11642	0.01694	0.05628	0.0108	0.04773	0.00976	0.22295	0.00981	0.23854	0.01465	0.16617
0.01158	0.12194	0.01694	0.05648	0.0108	0.05039	0.00976	0.23368	0.00981	0.2481	0.01465	0.17009
0.01158	0.12679	0.01694	0.05943	0.0108	0.05238	0.00976	0.24305	0.00981	0.25813	0.01465	0.17557
0.01158	0.13333	0.01694	0.06143	0.0108	0.05338	0.00976	0.25254	0.00981	0.26934	0.01465	0.18478
0.01158	0.13792	0.01694	0.06358	0.0108	0.05629	0.01723	0.26337	0.00981	0.28091	0.01465	0.19036
0.01915	0.14379	0.01694	0.06509	0.01681	0.05735	0.01723	0.27224	0.01751	0.288	0.01465	0.19442
0.01915	0.14838	0.01694	0.06741	0.01681	0.06015	0.01723	0.28047	0.01751	0.3014	0.01465	0.20475
0.01915	0.15386	0.01694	0.06967	0.01681	0.06207	0.01723	0.29258	0.01751	0.3097	0.01465	0.20715
0.01915	0.15992	0.01694	0.07189	0.01681	0.06327	0.01723	0.30014	0.01751	0.31886	0.01465	0.21569
0.01915	0.16463	0.01694	0.07432	0.01681	0.06611	0.01723	0.30946	0.01751	0.32989	0.02305	0.21943
0.01915	0.17159	0.01694	0.07638	0.01681	0.06808	0.01723	0.3207	0.01751	0.34057	0.02305	0.225
0.01915	0.17631	0.01694	0.07924	0.01681	0.06977	0.01723	0.32958	0.01751	0.35166	0.02305	0.23132
0.01915	0.1808	0.02507	0.08029	0.02322	0.07235	0.01723	0.34096	0.02511	0.3611	0.02305	0.23388
0.01915	0.18645	0.02507	0.08281	0.02322	0.07403	0.01723	0.34865	0.02511	0.36785	0.02305	0.24309
0.02717	0.19195	0.02507	0.08576	0.02322	0.07564	0.02429	0.35697	0.02511	0.38034	0.02305	0.24886
0.02717	0.19645	0.02507	0.08643	0.02322	0.07881	0.02429	0.36856	0.02511	0.38861	0.02305	0.25317
0.02717	0.20204	0.02507	0.09021	0.02322	0.08001	0.02429	0.37619	0.02511	0.39864	0.03063	0.26309
0.02717	0.20632	0.03254	0.09137	0.02322	0.08281	0.02429	0.38538	0.02511	0.40777	0.03063	0.26953
0.02717	0.21105	0.03254	0.09275	0.02322	0.08459	0.02429	0.39624	0.02511	0.41861	0.03063	0.2726
0.02717	0.21729	0.03254	0.09631	0.02322	0.08637	0.02429	0.40298	0.02511	0.42579	0.03063	0.28261
0.02717	0.22245	0.03254	0.09764	0.02322	0.08932	0.02429	0.41162	0.02511	0.4381	0.03063	0.28764
0.02717	0.22762	0.03254	0.09939	0.02322	0.09111	0.02429	0.42431	0.02511	0.4487	0.03063	0.29184
0.0341	0.23287	0.03254	0.10169	0.02322	0.0931	0.02429	0.43054	0.02511	0.45699	0.03063	0.30173
0.0341	0.23695	0.03254	0.1038	0.02322	0.09584	0.02429	0.43972	0.03164	0.46921	0.03063	0.30393
0.0341	0.24296	0.03254	0.10567	0.02322	0.09752	0.03082	0.45037	0.03164	0.47604	0.03063	0.31013
0.0341	0.24783	0.03254	0.1072	0.02322	0.09978	0.03082	0.45587	0.03164	0.48552	0.03063	0.31836
0.0341	0.2506	0.03254	0.10998	0.02322	0.10218	0.03082	0.46598	0.03164	0.49627	0.03063	0.32028
0.0341	0.2572	0.03254	0.11067	0.02322	0.10373	0.03082	0.4762	0.03164	0.50276	0.03063	0.32702
0.0341	0.26108	0.03986	0.1135	0.03015	0.10668	0.03082	0.48197	0.03164	0.51413	0.03063	0.33428
0.0341	0.26422	0.03986	0.11571	0.03015	0.1082	0.03082	0.49343	0.03164	0.52124	0.03063	0.33493
0.0341	0.27165	0.03986	0.11678	0.03015	0.10989	0.03082	0.50098	0.03164	0.53226	0.03652	0.34264
0.03995	0.27521	0.03986	0.1197	0.03015	0.11288	0.03082	0.51029	0.03164	0.54534	0.03652	0.34907
0.03995	0.27948	0.03986	0.12235	0.03015	0.11427	0.03082	0.52294	0.03164	0.55261	0.03652	0.34908
0.03995	0.28903	0.03986	0.12577	0.03015	0.11945	0.0367	0.54099	0.03791	0.5726	0.03652	0.3653
0.03995	0.29898	0.03986	0.12917	0.03015	0.1238	0.0367	0.55899	0.03791	0.59195	0.03652	0.37596
0.03995	0.30756	0.03986	0.13334	0.0372	0.12741	0.0367	0.57708	0.03791	0.61094	0.03652	0.38738
0.03995	0.31762	0.04694	0.13808	0.0372	0.13164	0.0367	0.59974	0.03791	0.62922	0.04251	0.3995
0.04568	0.32699	0.04694	0.14066	0.0372	0.13635	0.04323	0.62475	0.03791	0.64997	0.04251	0.41274
0.04568	0.33641	0.04694	0.14394	0.0448	0.1402	0.04323	0.64627	0.04444	0.67053	0.04251	0.42202
0.04568	0.34411	0.05345	0.14767	0.0448	0.14427	0.04323	0.66672	0.04444	0.69135	0.04251	0.43755
0.04568	0.35453	0.05345	0.15025	0.0448	0.14817	0.04323	0.69033	0.04444	0.7132	0.04823	0.45172
0.04568	0.3657	0.05345	0.15316	0.0448	0.15233	0.04323	0.71341	0.0511	0.73365	0.04823	0.45908
0.04568	0.37315	0.05345	0.15776	0.0448	0.15535	0.04989	0.74135	0.0511	0.75684	0.04823	0.46826
0.05141	0.38341	0.05345	0.16114	0.05146	0.15916	0.04989	0.76548	0.0511	0.77842	0.04823	0.48342
0.05141	0.39338	0.05345	0.16399	0.05146	0.16333	0.04989	0.78897	0.0511	0.80221	0.04823	0.49167
0.05141	0.40209	0.05345	0.1683	0.05146	0.16663	0.04989	0.81296	0.0511	0.82738	0.05451	0.50504
0.05141	0.41187	0.05345	0.17161	0.05146	0.16922	0.05747	0.83888	0.0511	0.85065	0.05451	0.52053
0.05141	0.42447	0.05934	0.17458	0.05146	0.17329	0.05747	0.86436	0.0587	0.87301	0.05451	0.53579
0.05141	0.43419	0.05934	0.17814	0.05146	0.17751	0.05747	0.89195	0.0587	0.89797	0.05451	0.54691
0.05756	0.44327	0.06468	0.18247	0.058	0.18058	0.05747	0.91766	0.0587	0.91891	0.05451	0.56432
0.05756	0.45477	0.06468	0.18498	0.058	0.18468	0.05747	0.94453	0.0587	0.94057	0.06143	0.58134
0.05756	0.46425	0.06468	0.18871	0.058	0.18843	0.05747	0.97053	0.06656	0.96487	0.06143	0.59428
0.06422	0.47647	0.06468	0.19314	0.06398	0.19298	0.05747	0.99628	0.06656	0.98796	0.06143	0.60351
0.06422	0.48842	0.06468	0.19568	0.06398	0.1969	0.06506	1.02696	0.06656	1.0139	0.06143	0.61894
0.06422	0.50027	0.06468	0.19921	0.06398	0.20028	0.06506	1.05275	0.06656	1.03817	0.06836	0.63069
0.06422	0.51038	0.07027	0.2037	0.06398	0.2038	0.06506	1.07835	0.06656	1.06093	0.06836	0.63997
0.06422	0.52084	0.07027	0.20682	0.06398	0.20776	0.06506	1.10211	0.06656	1.08601	0.06836	0.65618
0.07141	0.53336	0.07027	0.21013	0.06398	0.21226	0.07279	1.12683	0.06656	1.10849	0.06836	0.67062
0.07141	0.5444	0.07027	0.21485	0.07065	0.21639	0.07279	1.15653	0.06656	1.13228	0.06836	0.67955
0.07141	0.5536	0.07626	0.21888	0.07065	0.21991	0.07279	1.1801	0.07413	1.15442	0.06836	0.69243
0.07141	0.56525	0.07626	0.22211	0.07065	0.2253	0.07279	1.20675	0.08186	1.17569	0.07544	0.70659
0.07141	0.5755	0.07626	0.22711	0.07065	0.22976	0.07279	1.23302	0.08186	1.19788	0.07544	0.71951
0.07141	0.58699	0.07626	0.23155	0.07773	0.23459	0.08052	1.25957	0.08186	1.22144	0.07544	0.73107
0.07807	0.59582	0.07626	0.23477	0.07773	0.23985	0.08052	1.28891	0.08186	1.24442	0.0813	0.74438
0.07807	0.60668	0.08293	0.23915	0.07773	0.24436	0.08052	1.31321	0.08186	1.26511	0.0813	0.75275
0.07807	0.61575	0.08293	0.24412	0.07773	0.24857	0.08052	1.33765	0.08186	1.28696	0.0813	0.76106
0.08409	0.62511	0.08293	0.24772	0.07773	0.25406	0.08799	1.36334	0.08186	1.3108	0.0813	0.7751
0.08409	0.63727	0.08293	0.25148	0.08546	0.25839	0.08799	1.38868	0.08933	1.33336	0.0813	0.78822
0.08409	0.64749	0.08999	0.25585	0.08546	0.26194	0.08799	1.4187	0.08933	1.35905	0.08744	0.79676
0.08409	0.65547	0.08999	0.26061	0.08546	0.26636	0.08799	1.44409	0.08933	1.38097	0.08744	0.80657
0.09049	0.66465	0.08999	0.26379	0.08546	0.27142	0.08799	1.46995	0.08933	1.40398	0.08744	0.82079
0.09049	0.67437	0.08999	0.2686	0.08546	0.2771	0.09517	1.49151	0.09638	1.42529	0.08744	0.83514
0.09049	0.68398	0.08999	0.27282	0.0929	0.28219	0.09517	1.5146	0.09638	1.44616	0.08744	0.84918
0.09049	0.70406	0.08999	0.27964	0.0929	0.29133	0.09517	1.57074	0.09638	1.48918	0.09343	0.87249
0.09049	0.7236	0.09652	0.2879	0.10077	0.30058	0.10212	1.61819	0.09638	1.53254	0.09343	0.90285
0.09635	0.74448	0.09652	0.29579	0.10077	0.30895	0.10212	1.67056	0.10359	1.57764	0.09343	0.92685
0.09635	0.76679	0.10293	0.30318	0.10077	0.31706	0.10212	1.72351	0.10359	1.62049	0.10022	0.95153
0.10288	0.78742	0.10293	0.31161	0.10077	0.32738	0.10969	1.77324	0.10359	1.6656	0.10022	0.98452
0.10288	0.81291	0.10293	0.31941	0.10824	0.33703	0.10969	1.82575	0.11106	1.70743	0.10022	1.01529
0.10288	0.83704	0.11481	0.32637	0.10824	0.34662	0.11677	1.87318	0.11106	1.74836	0.10757	1.04197
0.10994	0.86186	0.11481	0.33513	0.10824	0.35557	0.11677	1.91797	0.11824	1.78758	0.10757	1.07349
0.1178	0.88569	0.11481	0.34274	0.11531	0.36385	0.12343	1.96948	0.12504	1.82958	0.10757	1.0995
0.1178	0.90784	0.12147	0.35195	0.12305	0.37273	0.12343	2.01088	0.12504	1.86787	0.1153	1.12729
0.12514	0.93466	0.12147	0.36265	0.12305	0.38161	0.13009	2.06138	0.1317	1.90621	0.12261	1.15664
0.12514	0.95817	0.12147	0.37102	0.1301	0.39016	0.13009	2.10393	0.1317	1.94296	0.12261	1.18484
0.12514	0.98054	0.12879	0.38059	0.1301	0.39912	0.13009	2.14812	0.1317	1.97857	0.13022	1.21404
0.13274	1.00651	0.12879	0.39043	0.13757	0.40885	0.13663	2.19638	0.13823	2.01884	0.13022	1.24106
0.13272	1.03047	0.13652	0.40051	0.13757	0.41836	0.13663	2.23752	0.13823	2.05394	0.13756	1.26682
0.13993	1.05585	0.13652	0.41132	0.13757	0.42621	0.13663	2.28091	0.13823	2.08945	0.13756	1.29635
0.13993	1.07928	0.13652	0.42123	0.14462	0.43404	0.143	2.32294	0.14463	2.12608	0.14462	1.32551
0.13993	1.10302	0.14387	0.43066	0.14462	0.44279	0.14901	2.36269	0.14463	2.15399	0.14462	1.35454
0.13993	1.12922	0.14387	0.44058	0.14462	0.45063	0.14901	2.40371	0.15062	2.19096	0.14462	1.37933
0.14727	1.15051	0.15147	0.45035	0.14462	0.45964	0.14901	2.43887	0.15062	2.22153	0.14462	1.40368
0.15433	1.17527	0.15147	0.45953	0.15822	0.46725	0.15432	2.47568	0.15608	2.24785	0.15167	1.43177
0.15433	1.2008	0.15879	0.46929	0.15822	0.47397	0.15432	2.51406	0.15608	2.27887	0.15927	1.45557
0.1618	1.22244	0.15879	0.47926	0.15822	0.48257	0.15914	2.54749	0.15608	2.30385	0.15927	1.48852
0.1618	1.24874	0.15879	0.48978	0.16487	0.48973	0.15914	2.58073	0.16103	2.3327	0.15927	1.51412
0.1618	1.27311	0.166	0.49895	0.16487	0.49855	0.15914	2.6175	0.16103	2.36186	0.16674	1.53888
0.16937	1.29416	0.166	0.50787	0.17089	0.5063	0.15914	2.6514	0.16608	2.3896	0.16674	1.56451
0.16937	1.32156	0.17331	0.51809	0.17089	0.51201	0.1646	2.68771	0.16608	2.42046	0.17354	1.58993
0.16937	1.34339	0.17331	0.52868	0.17089	0.51916	0.1646	2.72377	0.16608	2.44786	0.17354	1.61286
0.17645	1.36653	0.18092	0.53926	0.17662	0.52541	0.16991	2.76327	0.17167	2.4774	0.18046	1.63866
0.17645	1.39147	0.18092	0.54917	0.17662	0.53131	0.16991	2.8035	0.17167	2.51061	0.18046	1.66433
0.17645	1.41237	0.18092	0.5589	0.17662	0.5383	0.17579	2.84524	0.17167	2.53852	0.18046	1.6851
0.18312	1.4348	0.18826	0.56837	0.18167	0.54309	0.17579	2.8869	0.17752	2.57941	0.18046	1.71026
0.18992	1.45539	0.18826	0.57837	0.18167	0.5497	0.18232	2.92955	0.1838	2.61017	0.18046	1.72972
0.18992	1.47687	0.19558	0.58864	0.18701	0.55531	0.18232	2.96805	0.1838	2.64339	0.19354	1.75476
0.18992	1.49854	0.19558	0.59701	0.18701	0.56081	0.18232	3.01173	0.19007	2.67729	0.19354	1.77913
0.19645	1.51798	0.19558	0.60671	0.19221	0.56841	0.18805	3.05258	0.19007	2.70761	0.19354	1.79683
0.19645	1.53764	0.19558	0.61516	0.19221	0.57436	0.18805	3.09164	0.19007	2.74164	0.19968	1.81853
0.2027	1.55749	0.20211	0.6239	0.19221	0.58028	0.18805	3.13141	0.19579	2.77177	0.19968	1.83705
0.2027	1.57338	0.20904	0.63338	0.19767	0.58755	0.19403	3.16933	0.19579	2.80212	0.20514	1.85245
0.2027	1.59272	0.20904	0.64239	0.19767	0.59399	0.19403	3.20985	0.19579	2.83459	0.20514	1.87209
0.2083	1.62485	0.21571	0.65893	0.20405	0.61041	0.19976	3.28934	0.20152	2.89509	0.20514	1.90274
0.21298	1.65685	0.2216	0.67303	0.21059	0.62577	0.20548	3.37488	0.20724	2.95992	0.21527	1.94182
0.21842	1.69194	0.2216	0.68714	0.21605	0.63972	0.21228	3.46288	0.21378	3.03425	0.21527	1.97652
0.22376	1.72593	0.22732	0.70167	0.21605	0.65383	0.21935	3.56488	0.22082	3.11344	0.22074	2.01524
0.22376	1.7612	0.23224	0.71374	0.22219	0.66858	0.22693	3.66803	0.22843	3.19642	0.22659	2.05828
0.22962	1.802	0.23758	0.72761	0.22766	0.68249	0.22693	3.77657	0.22843	3.27772	0.233	2.09817
0.23615	1.84154	0.24279	0.74247	0.23391	0.69886	0.23494	3.88542	0.23642	3.36485	0.23938	2.13863
0.2423	1.87979	0.24904	0.75831	0.24044	0.71607	0.24319	3.99247	0.24479	3.44979	0.24527	2.17755
0.24815	1.91578	0.24904	0.77585	0.24791	0.73626	0.25118	4.09574	0.25239	3.53086	0.24527	2.21504
0.24815	1.9533	0.25557	0.793	0.24791	0.75667	0.25865	4.20139	0.25239	3.61068	0.251	2.25725
0.25388	1.99028	0.26172	0.80842	0.25604	0.77776	0.25865	4.30975	0.26827	3.69465	0.25672	2.29446
0.25974	2.02859	0.26758	0.82437	0.26377	0.79878	0.26702	4.42	0.26827	3.78213	0.26338	2.33727
0.26615	2.07119	0.26758	0.84032	0.27189	0.81785	0.27543	4.53172	0.27691	3.86616	0.27044	2.39017
0.2732	2.11789	0.27916	0.85573	0.27962	0.83779	0.28368	4.63877	0.28503	3.94197	0.27044	2.44098
0.28106	2.16826	0.27916	0.87177	0.27962	0.85802	0.29102	4.73434	0.29263	4.0254	0.27817	2.49445
0.28895	2.2196	0.28583	0.89096	0.28761	0.8783	0.29836	4.82595	0.30009	4.09785	0.28617	2.55083
0.28895	2.27063	0.29292	0.91193	0.29589	0.90021	0.29833	4.91657	0.30009	4.16246	0.29405	2.59843
0.2972	2.32021	0.30065	0.93425	0.30401	0.91977	0.30528	4.99209	0.30715	4.22151	0.30205	2.65203
0.3048	2.36897	0.30838	0.95617	0.31229	0.93976	0.3114	5.06853	0.31313	4.27748	0.30949	2.70105
0.31212	2.41803	0.30838	0.97704	0.31934	0.95918	0.31699	5.13473	0.31902	4.33003	0.30949	2.74855
0.32011	2.47076	0.31677	0.99836	0.32681	0.97496	0.32258	5.20321	0.32474	4.37892	0.31736	2.80277
0.32852	2.52086	0.32424	1.01985	0.32681	0.99112	0.32258	5.27697	0.32474	4.43587	0.32551	2.85537
0.32852	2.57272	0.33171	1.03942	0.33332	1.00573	0.32831	5.35204	0.3302	4.49171	0.33376	2.90714
0.33693	2.61979	0.33955	1.06001	0.3392	1.01909	0.3343	5.42598	0.33632	4.55025	0.34162	2.94999
0.34412	2.66523	0.33955	1.08325	0.34493	1.032	0.34083	5.50442	0.34259	4.60908	0.34162	2.99507
0.35156	2.70699	0.34809	1.1037	0.35026	1.04511	0.34777	5.59165	0.34925	4.67726	0.3487	3.03654
0.35838	2.75029	0.35596	1.12392	0.35026	1.05886	0.34777	5.66807	0.35591	4.7386	0.35549	3.07126
0.35838	2.78373	0.36343	1.14236	0.35599	1.07295	0.35444	5.73998	0.35591	4.79505	0.36187	3.10956
0.36463	2.81749	0.37062	1.16009	0.36211	1.08888	0.35988	5.81251	0.36151	4.84797	0.36776	3.13361
0.37049	2.85204	0.37754	1.1779	0.36851	1.10402	0.3656	5.88416	0.36737	4.89596	0.37323	3.16897
0.3757	2.88517	0.37754	1.19328	0.37544	1.1215	0.3712	5.95407	0.37322	4.95124	0.37323	3.19934
0.38103	2.91492	0.38356	1.20656	0.37544	1.13668	0.3712	6.0261	0.3792	5.00722	0.37853	3.23463
0.38103	2.94981	0.38955	1.22042	0.38158	1.15083	0.37734	6.10913	0.3792	5.06869	0.38455	3.26551
0.38702	2.98621	0.39502	1.23323	0.38731	1.16472	0.384	6.2065	0.38561	5.13605	0.39054	3.30618
0.3933	3.02299	0.40022	1.24677	0.39316	1.1786	0.39144	6.30086	0.39295	5.20525	0.39721	3.34541
0.39954	3.06405	0.40022	1.2616	0.39889	1.1926	0.39917	6.38501	0.40052	5.27129	0.39721	3.38854
0.4066	3.10337	0.40608	1.27558	0.40516	1.20821	0.40677	6.47402	0.40786	5.33522	0.404	3.42671
0.41233	3.14034	0.41207	1.29115	0.40516	1.2258	0.41398	6.56796	0.41543	5.39812	0.41014	3.45611
0.41233	3.17724	0.41848	1.30921	0.41209	1.24361	0.41398	6.65279	0.41543	5.46122	0.41574	3.4904
0.41821	3.21063	0.4254	1.32482	0.4194	1.26206	0.42142	6.73535	0.42303	5.52413	0.42147	3.52433
0.43006	3.27745	0.43155	1.35568	0.43461	1.3001	0.43568	6.8967	0.43729	5.63449	0.42746	3.59164
0.44378	3.36189	0.44288	1.38282	0.44221	1.33627	0.44299	7.05292	0.45181	5.74456	0.44092	3.68019
0.45125	3.44845	0.45501	1.41354	0.45647	1.36919	0.45687	7.19627	0.4586	5.8387	0.45573	3.76554
0.46646	3.53421	0.46207	1.44936	0.47099	1.40297	0.46977	7.33475	0.47153	5.93668	0.46344	3.84654
0.47377	3.61543	0.47686	1.48837	0.47818	1.4348	0.47604	7.45654	0.48351	6.01765	0.47825	3.92374
0.48817	3.69669	0.49207	1.52514	0.49151	1.46402	0.48681	7.56253	0.48884	6.09035	0.49278	4.00049
0.50295	3.77701	0.49967	1.55937	0.50403	1.4913	0.49694	7.66608	0.49883	6.15939	0.5001	4.07315
0.50988	3.85203	0.5143	1.59335	0.50962	1.51478	0.50241	7.78676	0.50414	6.24112	0.51397	4.14216
0.52321	3.92142	0.52899	1.62601	0.51936	1.53577	0.51505	7.91813	0.5164	6.33329	0.52702	4.20038
0.53534	3.98088	0.53566	1.65534	0.52482	1.55978	0.52637	8.03979	0.52813	6.41968	0.5329	4.25991
0.54052	4.03073	0.54911	1.68345	0.5368	1.58792	0.53197	8.15481	0.53371	6.49588	0.54329	4.29953
0.55091	4.08295	0.56016	1.70584	0.5488	1.61395	0.5449	8.29242	0.54609	6.59623	0.54821	4.35299
0.56213	4.14264	0.56524	1.72471	0.55453	1.63962	0.56033	8.45889	0.55382	6.71425	0.55953	4.41009
0.56864	4.20999	0.57589	1.7473	0.56653	1.66726	0.56832	8.63131	0.56967	6.8408	0.57221	4.47224
0.58036	4.26881	0.58203	1.77639	0.58105	1.70217	0.58445	8.78656	0.58606	6.94566	0.57807	4.52775
0.58611	4.32983	0.59469	1.80213	0.58904	1.73814	0.59242	8.94329	0.59379	7.057	0.58939	4.58137
0.59887	4.39915	0.60614	1.82591	0.60544	1.77504	0.60868	9.1019	0.61016	7.15923	0.59593	4.65726
0.61461	4.4823	0.61187	1.85108	0.62114	1.80809	0.62359	9.23929	0.6251	7.25426	0.61111	4.74411
0.62261	4.56368	0.62575	1.88373	0.629	1.84358	0.63051	9.35446	0.63228	7.33327	0.62751	4.81686
0.63872	4.64187	0.64174	1.91895	0.64461	1.87338	0.6429	9.44599	0.6448	7.40058	0.64323	4.8862
0.65406	4.72246	0.64986	1.95133	0.65167	1.90047	0.65383	9.53572	0.6556	7.45927	0.65084	4.9551
0.66244	4.79809	0.66507	1.98235	0.66471	1.92197	0.65953	9.63554	0.66132	7.53415	0.66669	5.02309
0.67681	4.86303	0.67306	2.01334	0.67606	1.94112	0.6726	9.75787	0.67397	7.61873	0.6739	5.07284
0.68376	4.91967	0.68867	2.04133	0.68137	1.9614	0.68605	9.86468	0.68742	7.70015	0.68775	5.13116
0.69615	4.96571	0.70252	2.06831	0.69376	1.98533	0.69177	9.95991	0.69354	7.77016	0.69934	5.1662
0.7068	5.00958	0.70931	2.08876	0.70735	2.01253	0.70374	10.0567	0.70538	7.8416	0.70467	5.20133
0.7124	5.05461	0.72132	2.10587	0.71363	2.03313	0.71056	10.1807	0.71204	7.92622	0.71626	5.2492
0.72506	5.11249	0.73171	2.12252	0.72534	2.0542	0.72545	10.305	0.72656	8.02928	0.72946	5.30995
0.73851	5.16204	0.7377	2.14313	0.73853	2.07827	0.74026	10.4255	0.74147	8.11437	0.73626	5.35116
0.74437	5.21165	0.7509	2.16568	0.74613	2.10668	0.74743	10.5413	0.74881	8.20272	0.748	5.39725
0.75637	5.2581	0.75744	2.18789	0.76092	2.13547	0.76141	10.6498	0.76281	8.2789	0.76039	5.44014
0.77035	5.31904	0.76954	2.20652	0.76839	2.16272	0.77606	10.7614	0.77756	8.36527	0.76719	5.50298
0.77767	5.38085	0.78168	2.22704	0.78276	2.18937	0.78314	10.8633	0.78464	8.43713	0.7821	5.56442
0.79274	5.44476	0.78863	2.25408	0.79676	2.21504	0.79604	10.9549	0.79755	8.50815	0.78984	5.62509
0.80737	5.50178	0.8034	2.28013	0.80395	2.23993	0.80843	11.0293	0.81007	8.56148	0.80449	5.67643
0.81404	5.56034	0.81834	2.30376	0.81769	2.26063	0.81377	11.0885	0.81579	8.60727	0.81863	5.72889
0.82898	5.61448	0.82566	2.32734	0.83061	2.28077	0.82413	11.1444	0.82565	8.63893	0.82595	5.77448
0.83614	5.66376	0.84006	2.35127	0.83659	2.29464	0.83532	11.2157	0.83685	8.69615	0.83995	5.82071
0.84947	5.70481	0.85485	2.37385	0.84713	2.30662	0.84185	11.305	0.84338	8.76293	0.85316	5.85874
0.86202	5.73983	0.86206	2.39265	0.85752	2.32148	0.85384	11.3871	0.85535	8.82641	0.85979	5.89333
0.87746	5.79001	0.8875	2.42163	0.87603	2.35881	0.87128	11.5561	0.87268	8.95364	0.87581	5.93888
0.89555	5.86584	0.90323	2.4405	0.89349	2.39714	0.89444	11.8044	0.89571	9.13847	0.89939	6.01808
0.91916	5.94137	0.92148	2.47323	0.91533	2.45451	0.92642	12.0369	0.92741	9.30067	0.91697	6.09034
0.94088	6.04836	0.93908	2.50028	0.94719	2.50817	0.95065	12.2475	0.95231	9.45191	0.93738	6.19704
0.96483	6.16123	0.96773	2.54527	0.97143	2.55752	0.97103	12.3673	0.97258	9.53401	0.96935	6.30193
0.98844	6.26524	0.99148	2.58555	0.99301	2.58907	0.98807	12.4587	0.98973	9.5993	0.99294	6.40717
1.01799	6.33466	1.01517	2.62322	1.01019	2.60969	1.01375	12.6026	1.01544	9.71073	1.01546	6.47661
1.0352	6.37107	1.04371	2.6464	1.03497	2.64147	1.0308	12.7168	1.03264	9.79566	1.03383	6.51081
1.0529	6.42386	1.0609	2.65589	1.05321	2.67062	1.05078	12.8839	1.05221	9.9303	1.05703	6.56458
1.07222	6.48466	1.07863	2.67687	1.07149	2.70673	1.08048	13.0701	1.08217	10.0654	1.07609	6.62874
1.0962	6.54649	1.09743	2.69944	1.10145	2.75106	1.10231	13.2196	1.10376	10.1776	1.09369	6.68493
1.11817	6.63544	1.12155	2.72391	1.12329	2.78718	1.1231	13.3446	1.12505	10.2673	1.12262	6.78012
1.14095	6.71232	1.14407	2.75998	1.1449	2.81706	1.14161	13.4293	1.14345	10.3276	1.14527	6.85058
1.16987	6.77952	1.16633	2.78745	1.16994	2.83868	1.16224	13.4871	1.16408	10.3711	1.16685	6.91771
1.18933	6.82619	1.18873	2.81	1.18524	2.85154	1.18075	13.599	1.18246	10.4609	1.19364	6.96689
1.20544	6.8272	1.21524	2.82103	1.2031	2.87744	1.19766	13.7026	1.19937	10.5454	1.20978	6.98575
1.22197	6.86657	1.23125	2.81818	1.22002	2.89997	1.21881	13.8882	1.22069	10.6873	1.22602	7.0312
1.24595	6.90591	1.24789	2.82937	1.248	2.93854	1.25106	14.0794	1.25225	10.8141	1.24456	7.08309
1.26591	6.96689	1.27216	2.83863	1.27239	2.97797	1.27544	14.2386	1.2769	10.9283	1.27016	7.14575
1.28989	7.03866	1.29255	2.84969	1.29623	3.01521	1.29673	14.3374	1.29821	10.9855	1.294	7.23696
1.32202	7.02526	1.31643	2.87382	1.31807	3.0377	1.31991	14.379	1.32127	11.0108	1.31733	7.3118
1.34438	6.47102	1.33986	2.88523	1.34182	3.04561	1.33909	14.4712	1.34044	11.0868	1.34037	7.36447
1.36211	6.32079	1.36934	2.8778	1.35993	3.06542	1.35746	14.5548	1.35949	11.1511	1.36583	7.38989
1.37862	6.28531	1.38746	2.86176	1.37977	3.08594	1.37652	14.6706	1.37813	11.2361	1.38275	7.40781
1.4046	6.26543	1.40399	2.86082	1.40483	3.10747	1.4062	14.8172	1.40784	11.3421	1.40262	7.46154
1.42272	6.2394	1.42985	2.86438	1.42722	3.14009	1.42736	14.9391	1.42903	11.4262	1.42688	7.49316
1.44579	5.20045	1.44811	2.86618	1.4488	3.16655	1.44909	15.0524	1.45073	11.4942	1.44847	7.56031
1.47468	4.98243	1.46985	2.884	1.47051	3.19068	1.47425	15.1154	1.46991	11.5336	1.47047	7.62346
1.49614	4.99066	1.49225	2.89464	1.49677	3.20157	1.48959	15.1308	1.49135	11.5466	1.49218	7.67536
1.51626	4.70336	1.5217	2.90376	1.51276	3.20257	1.50754	15.2036	1.50933	11.6093	1.51965	7.71422
1.53399	4.50671	1.54156	2.90129	1.53007	3.21606	1.52539	15.2736	1.52693	11.6621	1.53751	7.72306
1.5557	4.40707	1.55875	2.89077	1.54818	3.22998	1.55311	15.4112	1.55461	11.7692	1.55323	7.74383
1.57476	4.32136	1.57516	2.89379	1.57458	3.25608	1.57666	15.5762	1.57835	11.8736	1.5719	7.78116
1.59302	4.17316	1.60008	2.8973	1.59803	3.28769	1.60049	15.7289	1.60231	11.9686	1.59656	7.82259
1.61595	3.99643	1.61927	2.90132	1.62187	3.31523	1.62368	15.8197	1.6255	12.0141	1.61986	7.9039
1.64675	3.89682	1.64234	2.91504	1.65267	3.33064	1.64791	15.8281	1.64999	12.009	1.64279	7.97301
1.6706	3.85518	1.67366	2.9116	1.67092	3.32829	1.66589	15.8686	1.66771	12.0371	1.67451	8.02865
1.69114	3.79566	1.69673	2.88407	1.68809	3.32863	1.68536	15.9321	1.68705	12.0853	1.6945	8.04177
1.71366	3.75447	1.71619	2.84202	1.70783	3.33892	1.70932	15.9908	1.71101	12.1287	1.71116	8.04495
1.73271	3.72368	1.73285	2.80874	1.73089	3.34761	1.73128	16.117	1.73313	12.2233	1.72995	8.08046
1.76979	3.35081	1.77564	2.53125	1.77512	3.39072	1.77524	16.3023	1.77708	12.3343	1.7738	8.15602
1.82175	3.25023	1.81883	2.34576	1.82416	3.40547	1.81786	16.3498	1.81958	12.3432	1.81845	8.25623
1.86335	2.40026	1.86922	2.20149	1.85706	3.39823	1.85742	16.4411	1.85409	12.4064	1.86539	8.30055
1.90186	2.31947	1.90882	2.06741	1.89905	3.41645	1.90124	16.6863	1.90283	12.5767	1.90471	8.33327
1.94705	2.27298	1.9451	1.80914	1.94634	3.46199	1.95571	16.9022	1.95758	12.7001	1.94389	8.42198
1.99491	2.23649	1.99856	1.70589	1.99713	3.46615	1.99113	16.903	1.99316	12.6977	1.99973	8.53356
2.04023	2.24444	2.04269	1.58794	2.0335	3.456	2.03536	16.8964	2.03711	12.7547	2.03771	8.54478
2.07767	2.27722	2.08405	1.49371	2.07853	3.40752	2.07918	17.0354	2.08109	12.8842	2.08078	8.58852
2.12484	2.32271	2.12178	1.42896	2.12957	3.35417	2.12767	17.0902	2.12983	12.944	2.12209	8.67719
2.16936	1.85168	2.17287	1.41917	2.16888	3.28277	2.16085	17.0522	2.16301	12.906	2.17273	8.75619
2.21174	1.86086	2.21513	1.37355	2.20886	3.20652	2.20412	17.1171	2.20576	12.9635	2.20874	8.75111
2.25306	1.87763	2.255	1.35482	2.24845	3.07646	2.25888	17.2399	2.26013	13.1225	2.25006	8.79277
2.29651	1.86551	2.30075	1.32999	2.30429	2.81585	2.30204	17.0283	2.30436	13.1406	2.30189	8.91124
2.35077	1.74969	2.34783	1.24524	2.34427	1.7994	2.34521	16.923	2.34712	13.134	2.34802	8.9831
2.38648	1.6103	2.39436	1.19457	2.38652	1.6419	2.38277	16.899	2.3847	13.1835	2.3896	8.97743
2.42913	1.54867	2.43076	1.16741	2.43384	1.54944	2.43406	16.9449	2.43586	13.2439	2.42626	9.02103
2.47274	1.53069	2.47703	1.11505	2.47741	1.43121	2.47309	16.7883	2.47529	13.2198	2.4777	9.11159
2.52272	1.16801	2.52185	1.0938	2.51888	1.34925	2.512	16.588	2.51419	13.2172	2.5197	9.15288
2.55579	1.14587	2.56518	1.05507	2.55395	1.20262	2.55197	16.19	2.55297	13.2924	2.55862	9.1549
2.59807	1.15871	2.60588	1.01749	2.60421	1.12243	2.60805	15.6999	2.60946	13.3371	2.59515	9.2148
2.64512	1.15605	2.64973	0.98675	2.65088	1.0777	2.65148	15.2488	2.65329	13.2266	2.65073	9.33055
2.69619	1.14879	2.70267	0.95217	2.69274	1.04117	2.6889	14.8382	2.69099	13.2222	2.69845	9.35587
2.73779	1.1562	2.73762	0.92811	2.73689	1.01761	2.73887	13.377	2.74002	13.2789	2.73511	9.37848
2.77578	1.14613	2.78149	0.92217	2.78088	1.00225	2.78245	8.13189	2.78293	13.3049	2.78122	9.43667
2.82764	1.13267	2.82511	0.90072	2.82995	0.98363	2.82256	7.87574	2.82342	13.2425	2.82522	9.51261
2.86779	1.09483	2.87524	0.83631	2.86314	0.94924	2.85815	7.64503	2.85913	13.2138	2.86974	9.5136
2.9078	1.09457	2.90898	0.82745	2.90634	0.93067	2.90799	7.64302	2.91071	13.2641	2.90494	9.53273
2.94711	0.45666	2.95205	0.80739	2.95314	0.90315	2.95543	7.4567	2.95773	13.2034	2.95238	9.61726
3.00231	0.4656	2.99806	0.7689	3.00445	0.82973	2.99823	7.32084	2.9997	13.0535	2.99997	9.70443
3.04711	0.46424	3.0498	0.74955	3.04045	0.80698	3.03503	7.23727	3.04326	12.9683	3.04355	9.69031
3.08419	0.46962	3.08475	0.73501	3.08445	0.78947	3.08593	6.87238	3.08803	12.7261	3.08059	9.70935
3.13191	0.46488	3.12873	0.72929	3.12885	0.76781	3.13434	6.32248	3.13573	12.4445	3.12913	9.7915
3.1758	0.27138	3.18062	0.71398	3.17495	0.74092	3.16673	6.20037	3.16826	11.8913	3.17937	9.83832
3.21725	0.28257	3.22156	0.68679	3.21429	0.73109	3.20939	6.23372	3.21195	11.5052	3.21337	9.81671
3.2526	0.28015	3.26075	0.66684	3.25481	0.71993	3.25698	6.25899	3.25939	11.0873	3.25469	9.85205
3.30366	0.28237	3.29983	0.66131	3.31052	0.71347	3.30752	6.12701	3.30883	10.6135	3.30148	9.96106
3.34927	0.27442	3.3553	0.66046	3.34678	0.70776	3.34351	6.08413	3.34547	10.0703	3.35321	10.0017
3.39074	0.26718	3.39837	0.65004	3.39074	0.69716	3.38921	5.94321	3.39132	9.87657	3.3876	9.99404
3.42875	0.27128	3.4361	0.6275	3.43312	0.69611	3.43269	5.90096	3.44196	9.76095	3.43279	9.99464
3.4797	0.27003	3.48464	0.61781	3.4831	0.68192	3.47838	5.81258	3.4798	9.70472	3.48411	10.0287
3.56171	0.23907	3.56997	0.59143	3.55932	0.62119	3.55877	5.80712	3.56045	9.82626	3.56503	10.0071
3.65264	0.18354	3.65743	0.56407	3.6582	0.60918	3.65245	5.64628	3.65374	9.65933	3.65885	10.118
3.73866	0.16991	3.74516	0.53508	3.73643	0.6023	3.73721	5.32803	3.73881	9.64592	3.74165	9.98431
3.82812	0.17213	3.83279	0.51742	3.82956	0.58926	3.82785	3.92069	3.82839	9.57066	3.83256	10.0679
3.91346	0.15575	3.91492	0.43332	3.90552	0.57393	3.91578	3.83255	3.91795	9.50216	3.90973	9.99058
4.00892	0.14222	4.00613	0.43959	4.00771	0.55565	4.00269	3.44267	4.00474	9.22285	4.00637	10.0022
4.08919	0.13526	4.09079	0.41754	4.0918	0.55468	4.09198	3.29294	4.09405	9.21523	4.08554	9.90184
4.18198	0.12329	4.18078	0.40921	4.17892	0.5079	4.17276	3.11597	4.17434	9.09308	4.17886	9.96123
4.25891	0.12118	4.26705	0.3953	4.26312	0.49299	4.26472	3.0371	4.26789	8.56922	4.26258	9.92771
4.35731	0.11493	4.36318	0.39305	4.35361	0.48579	4.35054	2.91103	4.35189	8.32369	4.36	10.0096
4.43516	0.11155	4.442	0.38281	4.43995	0.48499	4.43996	2.80022	4.44229	7.95555	4.43958	9.95496
4.52901	0.10344	4.53534	0.38057	4.52267	0.47738	4.51792	2.60656	4.51959	7.65391	4.53131	9.93756
4.6053	0.10579	4.6116	0.35533	4.61117	0.47897	4.6132	2.42865	4.61584	7.39339	4.61048	9.66739
4.70181	0.11034	4.7092	0.35851	4.69817	0.41414	4.69477	2.29907	4.6962	6.90509	4.70327	9.05608
4.79084	0.10966	4.78825	0.35288	4.78707	0.40233	4.79299	2.21037	4.79522	6.37708	4.78793	8.96906
4.87829	0.10338	4.88145	0.35251	4.87461	0.36694	4.86908	1.98949	4.87118	6.10211	4.87432	8.8605
4.9628	0.10436	4.95973	0.35483	4.96883	0.34976	4.96848	1.90208	4.97004	6.03357	4.96003	8.78894
5.05254	0.10888	5.06079	0.32067	5.05123	0.34222	5.04684	1.91633	5.04908	5.84028	5.05536	8.65841
5.13931	0.10411	5.14359	0.32728	5.14238	0.33816	5.13946	1.87303	5.1414	5.64637	5.14375	8.50276
5.22262	0.10272	5.23148	0.32085	5.21901	0.33286	5.21594	1.79157	5.2183	5.16686	5.22457	7.85967
5.31101	0.08817	5.31629	0.3258	5.31564	0.32239	5.31202	1.62275	5.31516	1.99187	5.31629	7.55955
5.3971	0.07693	5.40431	0.26754	5.3955	0.3041	5.39516	1.60951	5.39674	1.9643	5.40122	7.22479
5.49362	0.07829	5.49189	0.27566	5.4884	0.29628	5.48777	1.58661	5.48554	1.8778	5.49082	6.95888
5.57427	0.06603	5.57522	0.23755	5.56503	0.29026	5.57331	1.61105	5.57513	1.87448	5.5711	6.53208
5.66848	0.06138	5.66496	0.23406	5.66955	0.27632	5.66315	1.56297	5.66538	1.76856	5.66576	6.42881
5.75034	0.05018	5.75109	0.23104	5.74977	0.28349	5.75068	1.46277	5.75245	1.73331	5.74683	6.22382
5.84164	0.05029	5.83999	0.2307	5.84041	0.28457	5.83195	1.45186	5.83461	1.71552	5.83907	5.86831
5.9187	0.05235	5.92733	0.23072	5.91998	0.28326	5.92192	1.4319	5.92395	1.7056	5.92121	5.61792
6.01534	0.05385	6.02186	0.23151	6.01211	0.26733	6.00865	1.38484	6.01076	1.66135	6.01933	5.50553
6.09492	0.05461	6.10237	0.22981	6.09806	0.27303	6.09777	1.3647	6.09966	1.61986	6.0987	5.25363
6.1881	0.05785	6.19489	0.22808	6.18324	0.26828	6.17839	1.31893	6.18048	1.56167	6.19189	4.85557
6.2646	0.04463	6.27275	0.21996	6.26948	0.26874	6.27166	1.31207	6.2738	1.54267	6.26934	4.55501
6.3687	0.04779	6.36995	0.21246	6.35852	0.23696	6.36107	1.22629	6.36325	1.50392	6.36537	4.28987
6.44897	0.04303	6.4482	0.21012	6.45328	0.22853	6.45246	1.1719	6.45497	1.52403	6.44683	3.98012
6.53946	0.03978	6.5418	0.20523	6.53352	0.22026	6.52843	1.07493	6.5307	1.53396	6.5367	3.59327
6.62038	0.04533	6.61806	0.19993	6.62614	0.21723	6.6261	0.99173	6.62892	1.52445	6.62628	3.16376
6.7113	0.04516	6.72113	0.2029	6.71079	0.12829	6.70565	0.97157	6.70836	1.45342	6.71467	2.63555
6.79768	0.03274	6.80257	0.20402	6.80078	0.12166	6.79839	0.95031	6.801	1.37244	6.80268	2.02925
6.88286	0.02666	6.89299	0.19591	6.87958	0.12312	6.87432	0.86379	6.87723	1.25956	6.88559	1.52127
6.9699	0.02609	6.97459	0.19312	6.97567	0.12271	6.97322	0.8813	6.97586	1.2328	6.97463	1.34355
7.14586	0.02839	7.15098	0.18871	7.14818	0.11923	7.14402	0.86095	7.15187	1.20039	7.15003	1.11612
7.32659	0.02855	7.3235	0.17591	7.32868	0.11759	7.32153	0.84512	7.32441	1.06003	7.32358	1.02548
7.50068	0.02315	7.49882	0.17076	7.50037	0.12298	7.49235	0.79128	7.49491	0.98853	7.50484	0.92735
7.6753	0.02388	7.68055	0.16742	7.67417	0.11665	7.66823	0.7954	7.67061	0.89553	7.67971	0.86147
7.84816	0.02438	7.85454	0.15695	7.84494	0.09997	7.83679	0.77557	7.83953	0.84991	7.85167	0.79272
8.02158	0.02307	8.0288	0.14652	8.0178	0.10106	8.01973	0.81278	8.02229	0.80994	8.02535	0.74566
8.19994	0.01849	8.20122	0.1344	8.19416	0.0935	8.18869	0.73233	8.19121	0.79972	8.19731	0.72126
8.37348	0.01947	8.38307	0.1276	8.37077	0.08612	8.36471	0.70053	8.3676	0.70273	8.37619	0.70454
8.5445	0.01669	8.55412	0.10481	8.53937	0.07695	8.53272	0.68775	8.53532	0.65434	8.54628	0.67643
8.723	0.01324	8.72654	0.10705	8.71573	0.07701	8.71806	0.65409	8.72037	0.65392	8.71999	0.56231
8.89376	0.01246	8.89798	0.10528	8.88514	0.07097	8.88834	0.60287	8.8906	0.61254	8.89101	0.50277
9.0704	0.01178	9.07197	0.09521	9.06732	0.07017	9.06608	0.56913	9.06832	0.56662	9.07403	0.44496
9.23928	0.01249	9.24783	0.084	9.23634	0.06284	9.23716	0.51979	9.23924	0.52898	9.24227	0.43332
9.41525	0.01265	9.42354	0.07151	9.41467	0.05941	9.41396	0.45952	9.41614	0.51312	9.41835	0.3942
9.58504	0.01568	9.59394	0.06006	9.58592	0.06037	9.59383	0.45859	9.59586	0.49501	9.58791	0.37556
9.76673	0.01282	9.76981	0.06171	9.77092	0.05826	9.76889	0.42798	9.77133	0.44273	9.76415	0.38118
9.93682	0.01069	9.93873	0.05925		0	9.94248	0.44068	9.94493	0.4269	9.93384	0.3852
10.1146	0.0118	10.1206	0.0593		0	10.1158	0.42595	10.1181	0.36269	10.1193	0.37603
10.2861	0.00821	10.2919	0.06004		0	10.2907	0.39387	10.2928	0.35425	10.2908	0.33957
10.4704	0.00971	10.4684	0.05223		0	10.469	0.36209	10.4712	0.33834	10.4673	0.26988
10.6426	0.01103	10.6404	0.0416		0	10.6414	0.37229	10.6439	0.28562	10.6399	0.24932
10.8175	0.0097	10.8245	0.0389		0	10.8129	0.35441	10.8155	0.29197	10.8223	0.25861
10.992	0.0087	10.9973	0.03606		0	10.9866	0.28477	10.9888	0.24899	10.997	0.25657
11.166	0.00825	11.1727	0.0352		0	11.1617	0.29585	11.1587	0.23359	11.1706	0.21758
11.347	0.00561	11.3467	0.03331		0	11.3376	0.25204	11.3397	0.22648	11.3442	0.18699
11.5196	0.00737	11.5203	0.03574		0	11.5075	0.21866	11.5097	0.22474	11.5167	0.16077
11.6949	0.00998	11.7025	0.02981		0	11.6839	0.19565	11.6864	0.18817	11.6977	0.15797
11.8658	0.00869	11.8745	0.02735		0	11.8522	0.2082	11.8544	0.19014	11.8687	0.14105
12.0432	0.01277	12.0484	0.02817		0	12.0283	0.19138	12.0366	0.13314	12.0407	0.12181
12.2145	0.01409	12.2202	0.03014		0	12.2041	0.16421	12.2059	0.09558	12.212	0.1268
12.3891	0.01453	12.3938	0.02465		0	12.3814	0.16486	12.3834	0.08371	12.3867	0.12104
12.5585	0.00779	12.5695	0.02657		0	12.5518	0.16133	12.5536	0.07533	12.5624	0.1125
12.7349	0.00823	12.7427	0.0257		0	12.7297	0.16007	12.7316	0.06998	12.7388	0.11308
12.9111	0.01236	12.9142	0.02496		0	12.909	0.14567	12.9111	0.06572	12.9085	0.08667
13.0865	0.01146	13.0909	0.02398		0	13.0852	0.14106	13.0869	0.0504	13.0844	0.0701
13.2554	0.0149	13.2658	0.02417		0	13.2575	0.10709	13.2594	0.05316	13.2593	0.06279
13.4324	0.01853	13.4408	0.02235		0	13.4323	0.09867	13.4342	0.0462	13.4367	0.07331
13.6106	0.01716	13.6111	0.0204		0	13.607	0.09156	13.6089	0.04743	13.6074	0.06773
13.7874	0.0191	13.7871	0.01775		0	13.7869	0.09197	13.7886	0.04826	13.7844	0.04671
13.9592	0.01829	13.9577	0.0191		0	13.9603	0.08482	13.9622	0.04874	13.9559	0.04602
14.3082	0.01419	14.3152	0.01695		0	14.3065	0.06737	14.3089	0.05175	14.3129	0.03313
14.6649	0.01493	14.6633	0.0205		0	14.6554	0.05995	14.6572	0.06177	14.6618	0.02149
15.0133	0.01009	15.0206	0.02071		0	15.0022	0.05736	15.0038	0.05871	15.0178	0.01671
15.3587	0.00583	15.3677	0.01331		0	15.3536	0.04072	15.3553	0.0538	15.3627	0.0208
15.7094	0.0061	15.7211	0.00868		0	15.6988	0.03276	15.7003	0.04099	15.7131	0.00329
16.0536	0.00612	16.0639	0.00645		0	16.0529	0.03336	16.0547	0.04687	16.0577	0.00873
16.4075	0.00975	16.4101	0.00576		0	16.401	0.02853	16.4026	0.05033	16.4114	0.00469
16.752	0.01443	16.7623	0.00532		0	16.7485	0.03056	16.7504	0.06207	16.7552	0.00341
17.1046	0.00116	17.1078	0.00409		0	17.104	0.01852	17.1055	0.0726	17.1018	0.00964
17.453	-0.000739559	17.4603	0.00302		0	17.4503	0.02929	17.4518	0.05956	17.4578	0.00859
17.8082	0.0021	17.8081	0.00175		0	17.8026	0.02863	17.8045	0.05669	17.806	0.00989
18.1556	-4.30692e-05	18.1638	0.00148		0	18.1456	0.01709	18.1473	0.05535	18.161	0.01112
18.5042	0.000634963	18.512	0.00242		0	18.4897	0.02395	18.4972	0.06498	18.5082	0.01902
18.8573	0.000115671	18.8599	-0.000184529		0	18.8418	0.02668	18.8432	0.07729	18.8607	0.01834
19.2027	-0.000744481	19.2135	-0.000553586		0	19.186	0.02166	19.1877	0.07916	19.2055	0.00777
19.5515	-0.000145205	19.5582	0.00047332		0	19.5391	0.02685	19.5411	0.0445	19.5489	0.00208
19.8963	0.00164	19.9074	0.000835758		0	19.8875	0.02069	19.889	0.03956	19.9002	-0.0037
20.2423	-0.000850308	20.2529	0.000165497		0	20.2442	0.02377	20.2455	0.03953	20.2458	-0.00285
20.5929	-0.000959827	20.6041	-0.00168		0	20.5934	0.02188	20.5946	0.04709	20.5972	-0.01007

## Sheet: t=7
Strain	Stress	Strain	Stress	Strain	Stress	Strain	Stress	Strain	Stress	Strain	Stress
%	MPa	%	MPa	%	MPa	%	MPa	%	MPa	%	MPa
	BF-7		BO-82-7		BO-64-7		BO-46-7		BO-28-7		OCC-7
-3.1505e-05	0.00559	0.00428	-0.000122298	0.00705	-0.000222	0.01682	7.3832e-05	0.00201	-0.000228953	0.01351	0.000308116
-3.1505e-05	0.00588	0.00406	-0.000122298	0.00735	-0.000222	0.01707	7.3832e-05	0.00225	-0.000228953	0.01388	0.000308116
-3.1505e-05	0.0063	0.00383	-0.000122298	0.00745	-0.000222	0.01726	7.3832e-05	0.00268	-0.000228953	0.01419	0.000308116
-3.1505e-05	0.00654	0.00401	-0.000122298	0.0073	-0.000222	0.01716	7.3832e-05	0.00249	-0.000228953	0.01391	0.000438304
-3.1505e-05	0.00786	0.00394	-0.000122298	0.0072	-0.000222	0.01709	7.3832e-05	0.00224	-0.000228953	0.01348	0.000438304
-3.1505e-05	0.00885	0.00364	-0.000122298	0.00698	-0.000222	0.01708	7.3832e-05	0.00221	-0.000228953	0.01402	0.000438304
-3.1505e-05	0.0096	0.00337	-0.000122298	0.00691	-0.000222	0.01734	7.3832e-05	0.00284	-0.000228953	0.01588	0.000438304
-3.1505e-05	0.0095	0.00315	-0.000122298	0.00701	-0.000222	0.01762	7.3832e-05	0.00425	-0.000228953	0.01611	0.000438304
-3.1505e-05	0.0107	0.00368	-0.000122298	0.00703	-0.000222	0.01771	7.3832e-05	0.00465	-0.000228953	0.0142	0.000438304
-3.1505e-05	0.01309	0.00394	-0.000122298	0.00702	-0.000222	0.01766	7.3832e-05	0.00345	-0.000228953	0.01441	0.000438304
-3.1505e-05	0.01432	0.00467	-0.000122298	0.00709	-0.000222	0.0182	7.3832e-05	0.00256	-0.000228953	0.01673	0.000438304
-3.1505e-05	0.01464	0.00398	-0.000122298	0.00748	-0.000222	0.01896	7.3832e-05	0.00324	-0.000228953	0.0201	0.000438304
-3.1505e-05	0.01697	0.00422	-0.000122298	0.00771	-0.000222	0.01914	7.3832e-05	0.00488	-0.000228953	0.01872	0.000438304
-3.1505e-05	0.02011	0.00436	-0.000122298	0.00757	-0.000222	0.01946	7.3832e-05	0.00466	-0.000228953	0.01871	0.000438304
-3.1505e-05	0.02081	0.00522	0.00349	0.00719	0.00043	0.01984	7.3832e-05	0.00361	0.00136	0.02055	0.000438304
-3.1505e-05	0.02169	0.00618	0.00349	0.00728	0.00043	0.01979	7.3832e-05	0.00319	0.00136	0.02156	0.000438304
-3.1505e-05	0.02455	0.00593	0.00349	0.00778	0.00043	0.01951	0.00286	0.0031	0.00136	0.02202	0.000438304
-3.1505e-05	0.02728	0.00515	0.00349	0.00779	0.00043	0.02003	0.00286	0.00368	0.00136	0.02297	0.000438304
-3.1505e-05	0.02784	0.0056	0.00349	0.00737	0.00043	0.02092	0.00286	0.00431	0.00136	0.02349	0.000438304
-3.1505e-05	0.02874	0.00766	0.00349	0.00781	0.00043	0.02168	0.00286	0.00422	0.00136	0.0247	0.000438304
0.00385	0.0317	0.00841	0.00349	0.00885	0.00043	0.02226	0.00286	0.00275	0.00136	0.02584	0.000438304
0.00385	0.03461	0.00732	0.00349	0.00918	0.00043	0.02174	0.00286	0.00314	0.00136	0.02617	0.000438304
0.00385	0.03659	0.00715	0.00349	0.00837	0.00043	0.02147	0.00286	0.00438	0.00136	0.0282	0.000438304
0.00385	0.038	0.00833	0.00349	0.00868	0.00043	0.02232	0.00286	0.00462	0.00136	0.02993	0.000438304
0.00385	0.04003	0.00947	0.00349	0.00944	0.00043	0.02344	0.00286	0.00395	0.00136	0.02899	0.000438304
0.00385	0.04302	0.01058	0.00349	0.00878	0.00043	0.02345	0.00286	0.00345	0.00136	0.02789	0.000438304
0.00385	0.04492	0.00976	0.00349	0.00886	0.00043	0.02276	0.00286	0.00386	0.00136	0.02887	0.0047
0.00385	0.04595	0.00891	0.00349	0.01004	0.00043	0.02296	0.00286	0.00502	0.00136	0.03142	0.0047
0.00385	0.0492	0.00989	0.00349	0.01008	0.00043	0.02388	0.00286	0.00533	0.00136	0.03244	0.0047
0.00385	0.05254	0.01144	0.00349	0.00953	0.00043	0.02459	0.00286	0.00488	0.00136	0.03221	0.0047
0.00385	0.0547	0.01165	0.00349	0.00927	0.00043	0.02466	0.00286	0.00417	0.00136	0.0324	0.0047
0.00385	0.05677	0.01017	0.00349	0.00986	0.00043	0.02489	0.00286	0.00441	0.00136	0.03379	0.0047
0.00385	0.05973	0.01161	0.00349	0.01024	0.00043	0.02519	0.00286	0.0055	0.00136	0.0335	0.0047
0.00385	0.06275	0.01301	0.00349	0.01021	0.00043	0.02554	0.00286	0.00618	0.00136	0.03245	0.0047
0.00385	0.0638	0.01338	0.00349	0.00939	0.0055	0.02611	0.00286	0.00618	0.00136	0.03449	0.0047
0.00385	0.06576	0.01266	0.00349	0.00877	0.0055	0.02633	0.00286	0.00576	0.00883	0.03663	0.0047
0.00385	0.06886	0.01144	0.00349	0.009	0.0055	0.02565	0.00286	0.00621	0.00883	0.03688	0.0047
0.00385	0.07167	0.0114	0.00349	0.00947	0.0055	0.02579	0.00286	0.00713	0.00883	0.03524	0.0047
0.01158	0.0742	0.01317	0.0112	0.01023	0.0055	0.02637	0.00286	0.00803	0.00883	0.03469	0.0047
0.01158	0.07483	0.01264	0.0112	0.01043	0.0055	0.02716	0.00286	0.00827	0.00883	0.03557	0.0047
0.01158	0.07608	0.01215	0.0112	0.00981	0.0055	0.02775	0.00286	0.00734	0.00883	0.03737	0.0047
0.01158	0.0834	0.01474	0.0112	0.00975	0.0055	0.02706	0.00286	0.00913	0.00883	0.0387	0.0047
0.01158	0.08602	0.01239	0.0112	0.01126	0.0055	0.02914	0.00846	0.00954	0.00883	0.03937	0.01081
0.01158	0.09136	0.01637	0.0112	0.01007	0.0055	0.02869	0.00846	0.01005	0.00883	0.04329	0.01081
0.01158	0.09657	0.01573	0.0112	0.01105	0.0055	0.0298	0.00846	0.01178	0.00883	0.04298	0.01081
0.01158	0.10018	0.01704	0.0112	0.01083	0.0055	0.03031	0.00846	0.01019	0.00883	0.04456	0.01081
0.01158	0.10701	0.01799	0.0112	0.01124	0.0055	0.03088	0.00846	0.01239	0.00883	0.04754	0.01081
0.01158	0.1119	0.01742	0.0112	0.0103	0.0055	0.03185	0.00846	0.01251	0.00883	0.04989	0.01081
0.01158	0.11642	0.01931	0.0112	0.01164	0.0055	0.03172	0.00846	0.01341	0.00883	0.05192	0.01081
0.01158	0.12194	0.01953	0.0112	0.01163	0.0055	0.03288	0.00846	0.01454	0.00883	0.05516	0.01081
0.01158	0.12679	0.02185	0.01932	0.01189	0.0055	0.03285	0.00846	0.01416	0.00883	0.05748	0.01081
0.01158	0.13333	0.01928	0.01932	0.01198	0.01191	0.03353	0.00846	0.01563	0.00883	0.0587	0.01081
0.01158	0.13792	0.02316	0.01932	0.01222	0.01191	0.03446	0.00846	0.01469	0.00883	0.06007	0.01708
0.01915	0.14379	0.02221	0.01932	0.01197	0.01191	0.03437	0.01486	0.01547	0.00883	0.06138	0.01708
0.01915	0.14838	0.02422	0.01932	0.01201	0.01191	0.03612	0.01486	0.01555	0.01682	0.0653	0.01708
0.01915	0.15386	0.02343	0.01932	0.01217	0.01191	0.03575	0.01486	0.01717	0.01682	0.06498	0.01708
0.01915	0.15992	0.02535	0.01932	0.0126	0.01191	0.03712	0.01486	0.01602	0.01682	0.06411	0.01708
0.01915	0.16463	0.02479	0.01932	0.01238	0.01191	0.03717	0.01486	0.01764	0.01682	0.06794	0.01708
0.01915	0.17159	0.02718	0.01932	0.01289	0.0179	0.0383	0.01486	0.01839	0.01682	0.06833	0.01708
0.01915	0.17631	0.02577	0.02717	0.0128	0.0179	0.03857	0.01486	0.01701	0.02481	0.06714	0.01708
0.01915	0.1808	0.02776	0.02717	0.01326	0.0179	0.03903	0.02179	0.01876	0.02481	0.07076	0.01708
0.01915	0.18645	0.02646	0.02717	0.01363	0.0179	0.04069	0.02179	0.02021	0.02481	0.07114	0.01708
0.02717	0.19195	0.0301	0.02717	0.01364	0.0179	0.04012	0.02179	0.02096	0.02481	0.07168	0.01708
0.02717	0.19645	0.0271	0.02717	0.01391	0.0179	0.04171	0.02179	0.02161	0.02481	0.0734	0.01708
0.02717	0.20204	0.02933	0.02717	0.0148	0.0179	0.04145	0.02179	0.0225	0.02481	0.07465	0.01708
0.02717	0.20632	0.02975	0.02717	0.01484	0.0179	0.04236	0.02179	0.02396	0.02481	0.07732	0.01708
0.02717	0.21105	0.03204	0.02717	0.01494	0.0179	0.04304	0.02179	0.02399	0.02481	0.07896	0.0248
0.02717	0.21729	0.03035	0.02717	0.01513	0.0179	0.04381	0.02179	0.02518	0.02481	0.08009	0.0248
0.02717	0.22245	0.03456	0.02717	0.01516	0.0179	0.04467	0.02179	0.02604	0.02481	0.08289	0.0248
0.02717	0.22762	0.03265	0.02717	0.01518	0.02483	0.04485	0.02179	0.02648	0.02481	0.08371	0.0248
0.0341	0.23287	0.03418	0.02717	0.01537	0.02483	0.04612	0.02179	0.02615	0.03228	0.08556	0.0248
0.0341	0.23695	0.0347	0.02717	0.01492	0.02483	0.04717	0.02979	0.02723	0.03228	0.08784	0.0248
0.0341	0.24296	0.03595	0.02717	0.01526	0.02483	0.04855	0.02979	0.02782	0.03228	0.08863	0.0248
0.0341	0.24783	0.03864	0.03462	0.01523	0.02483	0.04794	0.02979	0.02844	0.03228	0.09124	0.03224
0.0341	0.2506	0.03991	0.03462	0.01556	0.02483	0.05024	0.02979	0.02806	0.03228	0.0937	0.03224
0.0341	0.2572	0.03825	0.03462	0.01495	0.02483	0.05006	0.02979	0.02883	0.03228	0.09297	0.03224
0.0341	0.26108	0.0413	0.04247	0.01638	0.02483	0.05177	0.02979	0.02983	0.03228	0.09591	0.03224
0.0341	0.26422	0.04093	0.04247	0.01574	0.03256	0.05219	0.02979	0.03065	0.03228	0.09845	0.03224
0.0341	0.27165	0.04254	0.04247	0.01673	0.03256	0.05282	0.02979	0.03106	0.03228	0.09705	0.03224
0.03995	0.27521	0.04105	0.04247	0.01655	0.03256	0.05352	0.02979	0.03169	0.03228	0.10125	0.03224
0.03995	0.27948	0.04455	0.04247	0.01696	0.03256	0.05445	0.02979	0.03171	0.03228	0.10155	0.03224
0.03995	0.28903	0.04378	0.04247	0.01652	0.03256	0.05493	0.03765	0.03377	0.03842	0.10366	0.03224
0.03995	0.29898	0.04465	0.04247	0.01826	0.03256	0.0567	0.03765	0.03528	0.03842	0.10476	0.04009
0.03995	0.30756	0.04552	0.04247	0.01839	0.03256	0.05776	0.03765	0.03677	0.03842	0.10594	0.04009
0.03995	0.31762	0.04663	0.04247	0.01788	0.04071	0.0599	0.03765	0.03803	0.03842	0.10957	0.04009
0.04568	0.32699	0.05018	0.05019	0.01804	0.04071	0.06152	0.03765	0.04001	0.03842	0.11235	0.0481
0.04568	0.33641	0.05329	0.05019	0.0174	0.04071	0.06281	0.04539	0.04158	0.04388	0.11322	0.0481
0.04568	0.34411	0.05328	0.05019	0.01906	0.04884	0.06483	0.04539	0.0415	0.04388	0.11916	0.0481
0.04568	0.35453	0.05613	0.05019	0.01988	0.04884	0.06634	0.04539	0.04338	0.04948	0.12184	0.0481
0.04568	0.3657	0.05552	0.05019	0.02081	0.04884	0.0677	0.05341	0.04424	0.04948	0.12486	0.0481
0.04568	0.37315	0.05513	0.05019	0.02157	0.04884	0.06895	0.05341	0.04588	0.04948	0.12971	0.0481
0.05141	0.38341	0.05661	0.0583	0.02069	0.04884	0.06991	0.05341	0.04727	0.04948	0.13362	0.05582
0.05141	0.39338	0.05707	0.0583	0.02104	0.04884	0.07175	0.05341	0.04871	0.04948	0.13472	0.05582
0.05141	0.40209	0.0592	0.0583	0.02087	0.04884	0.07334	0.05341	0.05072	0.04948	0.1355	0.05582
0.05141	0.41187	0.06314	0.0583	0.01966	0.05696	0.07602	0.05341	0.0522	0.04948	0.13998	0.05582
0.05141	0.42447	0.06555	0.0583	0.02079	0.05696	0.07774	0.05341	0.05298	0.05507	0.14348	0.05582
0.05141	0.43419	0.06854	0.06576	0.02139	0.05696	0.07944	0.05341	0.05551	0.05507	0.14464	0.06313
0.05756	0.44327	0.0706	0.06576	0.02199	0.05696	0.08015	0.05341	0.05611	0.05507	0.14753	0.06313
0.05756	0.45477	0.07078	0.07293	0.02307	0.05696	0.08083	0.06046	0.05789	0.05507	0.15375	0.06313
0.05756	0.46425	0.06904	0.07293	0.02444	0.06457	0.08277	0.0678	0.06031	0.06148	0.15723	0.06313
0.06422	0.47647	0.07135	0.07293	0.02365	0.06457	0.08394	0.0678	0.06023	0.06148	0.16208	0.07085
0.06422	0.48842	0.06984	0.07293	0.02413	0.06457	0.0858	0.0678	0.06208	0.06148	0.16596	0.07085
0.06422	0.50027	0.07363	0.07293	0.02486	0.06457	0.08764	0.0678	0.06415	0.06148	0.17178	0.07085
0.06422	0.51038	0.07552	0.07293	0.02394	0.06457	0.08953	0.0678	0.06495	0.06148	0.17538	0.07085
0.06422	0.52084	0.07667	0.07293	0.02444	0.06457	0.09187	0.0678	0.06621	0.068	0.17736	0.07085
0.07141	0.53336	0.07966	0.07984	0.02436	0.06457	0.09374	0.0678	0.06621	0.068	0.18131	0.07085
0.07141	0.5444	0.08102	0.07984	0.02408	0.0723	0.09504	0.07526	0.06885	0.068	0.18661	0.07085
0.07141	0.5536	0.08171	0.07984	0.02529	0.07952	0.09552	0.07526	0.07155	0.068	0.18852	0.07871
0.07141	0.56525	0.08516	0.08624	0.02663	0.07952	0.09634	0.07526	0.07344	0.07438	0.19086	0.07871
0.07141	0.5755	0.08754	0.08624	0.025	0.07952	0.0971	0.07526	0.07543	0.07438	0.19565	0.07871
0.07141	0.58699	0.08521	0.08624	0.02704	0.07952	0.09767	0.07526	0.07448	0.07438	0.20161	0.08668
0.07807	0.59582	0.08619	0.08624	0.02669	0.07952	0.09983	0.07526	0.07628	0.07438	0.20518	0.08668
0.07807	0.60668	0.08696	0.08624	0.02697	0.07952	0.10149	0.08273	0.07688	0.07438	0.20858	0.08668
0.07807	0.61575	0.08923	0.08624	0.02785	0.07952	0.10421	0.08273	0.07893	0.07438	0.2141	0.08668
0.08409	0.62511	0.08959	0.09195	0.02656	0.08725	0.10562	0.08273	0.08066	0.07438	0.2186	0.08668
0.08409	0.63727	0.09031	0.09195	0.02764	0.08725	0.10785	0.08991	0.08275	0.08078	0.22194	0.08668
0.08409	0.64749	0.091	0.09195	0.0275	0.08725	0.10974	0.08991	0.082	0.08078	0.22588	0.09376
0.08409	0.65547	0.09495	0.09741	0.02673	0.09457	0.1103	0.08991	0.08482	0.08078	0.22802	0.09376
0.09049	0.66465	0.09453	0.09741	0.02836	0.09457	0.11213	0.08991	0.08779	0.08651	0.23192	0.09376
0.09049	0.67437	0.09938	0.09741	0.02797	0.09457	0.11288	0.09645	0.08713	0.08651	0.2354	0.10068
0.09049	0.68398	0.10165	0.09741	0.02828	0.09457	0.1136	0.09645	0.08854	0.08651	0.23907	0.10068
0.09049	0.70406	0.10104	0.09741	0.02891	0.09457	0.11631	0.09645	0.09189	0.09265	0.24819	0.10068
0.09049	0.7236	0.10219	0.09741	0.03047	0.10191	0.11907	0.09645	0.09409	0.09265	0.2596	0.10068
0.09635	0.74448	0.10264	0.10248	0.03039	0.10191	0.12187	0.10312	0.0975	0.09265	0.26956	0.10734
0.09635	0.76679	0.10376	0.10248	0.03054	0.10191	0.1249	0.10312	0.10023	0.09265	0.27922	0.10734
0.10288	0.78742	0.1118	0.1082	0.03192	0.10844	0.12689	0.10953	0.10277	0.09918	0.28737	0.11318
0.10288	0.81291	0.11155	0.1082	0.03291	0.10844	0.1294	0.10953	0.10461	0.09918	0.29889	0.11318
0.10288	0.83704	0.1163	0.11391	0.03231	0.10844	0.13072	0.10953	0.10495	0.09918	0.31146	0.11318
0.10994	0.86186	0.11667	0.12031	0.03245	0.12165	0.13504	0.1158	0.1086	0.11371	0.32739	0.11318
0.1178	0.88569	0.11588	0.12031	0.03506	0.12165	0.1367	0.12114	0.11246	0.11371	0.33992	0.11877
0.1178	0.90784	0.12013	0.12031	0.0342	0.12165	0.13881	0.12114	0.1138	0.11371	0.35012	0.12411
0.12514	0.93466	0.12348	0.12709	0.03525	0.12738	0.14189	0.12619	0.11647	0.12182	0.36442	0.12411
0.12514	0.95817	0.12809	0.12709	0.03654	0.12738	0.14252	0.12619	0.11532	0.12182	0.37649	0.1297
0.12514	0.98054	0.12999	0.13323	0.03686	0.13272	0.14554	0.12619	0.11913	0.12994	0.39098	0.1297
0.13274	1.00651	0.12828	0.13323	0.0381	0.13272	0.14722	0.13153	0.12329	0.12994	0.40858	0.13541
0.13272	1.03047	0.13022	0.13323	0.03898	0.13777	0.14854	0.13153	0.12497	0.12994	0.4221	0.13541
0.13993	1.05585	0.13843	0.13323	0.03815	0.13777	0.15197	0.13687	0.12795	0.12994	0.435	0.13541
0.13993	1.07928	0.1419	0.13868	0.03889	0.13777	0.15394	0.13687	0.12819	0.13741	0.44727	0.14181
0.13993	1.10302	0.14604	0.14453	0.03984	0.13777	0.1551	0.13687	0.13392	0.14514	0.46076	0.14181
0.13993	1.12922	0.14562	0.14453	0.04146	0.14298	0.15735	0.13687	0.13647	0.14514	0.47825	0.14181
0.14727	1.15051	0.14561	0.15025	0.04129	0.14884	0.15942	0.1426	0.13909	0.14514	0.49179	0.14753
0.15433	1.17527	0.14855	0.15025	0.0425	0.14884	0.16321	0.14926	0.14014	0.15287	0.50645	0.14753
0.15433	1.2008	0.15515	0.15025	0.04213	0.14884	0.1644	0.14926	0.14409	0.15287	0.52487	0.15432
0.1618	1.22244	0.15878	0.15638	0.04324	0.15499	0.16673	0.15539	0.14713	0.16112	0.5381	0.15432
0.1618	1.24874	0.16028	0.15638	0.04428	0.15499	0.17056	0.15539	0.15087	0.16112	0.55489	0.16017
0.1618	1.27311	0.16167	0.15638	0.04523	0.16149	0.17353	0.15539	0.15254	0.16115	0.57112	0.16017
0.16937	1.29416	0.16238	0.16329	0.04672	0.16149	0.17419	0.16127	0.15681	0.16901	0.58592	0.16604
0.16937	1.32156	0.16621	0.16329	0.04788	0.16149	0.17744	0.16127	0.15832	0.16901	0.60297	0.16604
0.16937	1.34339	0.17196	0.1706	0.04771	0.16149	0.17926	0.16127	0.16055	0.16901	0.61394	0.16604
0.17645	1.36653	0.17702	0.1706	0.04898	0.16738	0.18262	0.16713	0.16493	0.17658	0.63076	0.17151
0.17645	1.39147	0.17914	0.1706	0.04985	0.17324	0.18416	0.16713	0.1676	0.18379	0.64583	0.17151
0.17645	1.41237	0.18011	0.17819	0.0513	0.17324	0.18512	0.17286	0.17063	0.18379	0.65894	0.17151
0.18312	1.4348	0.18333	0.17819	0.05288	0.17897	0.18864	0.17286	0.17252	0.18379	0.67434	0.17762
0.18992	1.45539	0.18671	0.18564	0.05338	0.17897	0.19151	0.17953	0.17515	0.19045	0.68846	0.17762
0.18992	1.47687	0.19365	0.18564	0.05405	0.17897	0.19323	0.17953	0.17989	0.19045	0.69833	0.18402
0.18992	1.49854	0.19751	0.19323	0.05468	0.18512	0.19599	0.18687	0.18435	0.19724	0.71375	0.18402
0.19645	1.51798	0.20119	0.19323	0.05546	0.18512	0.19866	0.18687	0.18793	0.19724	0.72538	0.19132
0.19645	1.53764	0.20668	0.19323	0.05719	0.18512	0.20244	0.18687	0.19143	0.19724	0.73645	0.19132
0.2027	1.55749	0.20867	0.19323	0.05807	0.19178	0.20551	0.19444	0.19501	0.19724	0.74884	0.19132
0.2027	1.57338	0.21147	0.20082	0.05898	0.19178	0.20732	0.19444	0.1999	0.20283	0.75793	0.19865
0.2027	1.59272	0.21734	0.208	0.05954	0.19923	0.21164	0.19444	0.20459	0.2083	0.7705	0.19865
0.2083	1.62485	0.22807	0.208	0.06155	0.20697	0.21786	0.20247	0.21215	0.21364	0.79237	0.20638
0.21298	1.65685	0.22993	0.21558	0.06325	0.20697	0.2242	0.21072	0.22038	0.21364	0.81792	0.21397
0.21842	1.69194	0.24286	0.22317	0.0652	0.21496	0.23082	0.21858	0.22886	0.21923	0.8422	0.22141
0.22376	1.72593	0.25285	0.22317	0.06886	0.22324	0.2368	0.22619	0.23673	0.22534	0.86987	0.22141
0.22376	1.7612	0.26082	0.23755	0.07067	0.23084	0.24198	0.22619	0.246	0.23175	0.89592	0.22887
0.22962	1.802	0.26578	0.24433	0.07124	0.23897	0.24896	0.23445	0.25432	0.23841	0.92571	0.23646
0.23615	1.84154	0.27756	0.24433	0.07399	0.23897	0.25678	0.24285	0.26294	0.23841	0.95464	0.24418
0.2423	1.87979	0.28145	0.25124	0.07647	0.24709	0.26273	0.25098	0.27353	0.24468	0.97961	0.25165
0.24815	1.91578	0.29075	0.25696	0.07749	0.25551	0.2706	0.25885	0.27918	0.25053	1.00448	0.25883
0.24815	1.9533	0.29802	0.26271	0.07896	0.26363	0.27372	0.25885	0.28652	0.25639	1.02866	0.25883
0.25388	1.99028	0.29987	0.26748	0.08158	0.27097	0.28192	0.26619	0.29362	0.26214	1.05655	0.26561
0.25974	2.02859	0.30775	0.27281	0.08223	0.27842	0.28757	0.27286	0.29895	0.26813	1.08435	0.2724
0.26615	2.07119	0.31707	0.27281	0.08342	0.27842	0.2912	0.27926	0.30511	0.26813	1.11427	0.27879
0.2732	2.11789	0.31721	0.2784	0.08783	0.28508	0.29587	0.28499	0.31222	0.27518	1.14964	0.28439
0.28106	2.16826	0.3289	0.28399	0.08905	0.29123	0.30109	0.29046	0.31502	0.28265	1.18352	0.28439
0.28895	2.2196	0.3338	0.29077	0.09166	0.29683	0.30397	0.29606	0.32343	0.28986	1.21569	0.28971
0.28895	2.27063	0.34491	0.29077	0.09338	0.30217	0.30911	0.29606	0.32816	0.2973	1.2476	0.29463
0.2972	2.32021	0.35019	0.29703	0.09433	0.30217	0.31236	0.30205	0.33532	0.2973	1.27933	0.30035
0.3048	2.36897	0.35834	0.30288	0.09747	0.3079	0.31838	0.30833	0.34065	0.30503	1.31229	0.30594
0.31212	2.41803	0.36419	0.30873	0.10028	0.31402	0.32255	0.31538	0.35064	0.31237	1.34357	0.3122
0.32011	2.47076	0.3726	0.31458	0.10116	0.32056	0.3283	0.32192	0.35625	0.31955	1.37443	0.3122
0.32852	2.52086	0.37875	0.3211	0.10468	0.32748	0.33215	0.32765	0.36447	0.32728	1.40658	0.31886
0.32852	2.57272	0.38435	0.3211	0.10686	0.33389	0.3388	0.32765	0.36644	0.32728	1.43942	0.32471
0.33693	2.61979	0.39492	0.32817	0.11027	0.33389	0.34194	0.33366	0.37459	0.33488	1.46636	0.33056
0.34412	2.66523	0.40061	0.33589	0.11325	0.33936	0.34589	0.33913	0.38192	0.34196	1.49335	0.33628
0.35156	2.70699	0.41004	0.344	0.11701	0.34522	0.35134	0.34525	0.38898	0.34875	1.52391	0.34255
0.35838	2.75029	0.42294	0.35224	0.11942	0.35095	0.35579	0.35166	0.39461	0.35541	1.55125	0.34255
0.35838	2.78373	0.43132	0.35224	0.12274	0.35095	0.3599	0.35166	0.4055	0.36207	1.57643	0.34934
0.36463	2.81749	0.43922	0.35996	0.12713	0.36389	0.3658	0.35911	0.41477	0.36819	1.5981	0.35706
0.37049	2.85204	0.45175	0.36728	0.12965	0.36389	0.37075	0.36658	0.42294	0.36819	1.62058	0.36491
0.3757	2.88517	0.45681	0.37539	0.13208	0.37149	0.37779	0.37405	0.43163	0.37379	1.64332	0.37302
0.38103	2.91492	0.4689	0.38285	0.13667	0.37894	0.38354	0.38166	0.44001	0.3786	1.65859	0.38103
0.38103	2.94981	0.47549	0.38285	0.13938	0.38667	0.38816	0.38885	0.44859	0.38378	1.67911	0.38101
0.38702	2.98621	0.48305	0.39044	0.1418	0.39402	0.3931	0.38885	0.45601	0.38378	1.70357	0.38886
0.3933	3.02299	0.49283	0.39748	0.14603	0.39402	0.3989	0.39619	0.46502	0.38924	1.72644	0.39632
0.39954	3.06405	0.50175	0.40427	0.14864	0.40121	0.40402	0.40311	0.47272	0.39513	1.74846	0.40366
0.4066	3.10337	0.51066	0.41092	0.15069	0.40881	0.4083	0.41046	0.48237	0.4015	1.77418	0.40366
0.41233	3.14034	0.5198	0.41744	0.15369	0.41547	0.4134	0.41765	0.49052	0.40777	1.79854	0.41151
0.41233	3.17724	0.5246	0.42303	0.15618	0.42279	0.41842	0.42444	0.49706	0.41376	1.8211	0.41894
0.41821	3.21063	0.53695	0.42303	0.15824	0.42975	0.42334	0.42444	0.5045	0.41951	1.84468	0.4256
0.43006	3.27745	0.55107	0.43356	0.16236	0.43667	0.43228	0.43739	0.51826	0.42537	1.8869	0.43878
0.44378	3.36189	0.56423	0.44512	0.17063	0.44959	0.44177	0.44952	0.52961	0.43895	1.94198	0.44492
0.45125	3.44845	0.57713	0.45177	0.1758	0.456	0.44739	0.45512	0.54122	0.44655	2.0025	0.45517
0.46646	3.53421	0.59568	0.46495	0.18166	0.46665	0.45362	0.46499	0.55274	0.46294	2.06212	0.46648
0.47377	3.61543	0.61066	0.47667	0.18829	0.47681	0.45956	0.47043	0.56636	0.47824	2.11422	0.47287
0.48817	3.69669	0.62722	0.48239	0.19323	0.48212	0.46746	0.48244	0.58212	0.48626	2.17067	0.48644
0.50295	3.77701	0.64378	0.49676	0.19904	0.49438	0.47578	0.49431	0.59671	0.50185	2.22058	0.49204
0.50988	3.85203	0.66204	0.50406	0.20799	0.50626	0.48452	0.50004	0.61055	0.51582	2.26702	0.50403
0.52321	3.92142	0.68585	0.51912	0.21448	0.51198	0.4906	0.51231	0.62636	0.52275	2.30572	0.51731
0.53534	3.98088	0.71333	0.53388	0.22182	0.52438	0.50039	0.52723	0.64761	0.53448	2.34133	0.52451
0.54052	4.03073	0.73218	0.54095	0.23071	0.53998	0.51033	0.53538	0.66934	0.54513	2.37003	0.53954
0.55091	4.08295	0.754	0.55623	0.23611	0.54782	0.52137	0.55176	0.69013	0.55101	2.40499	0.5546
0.56213	4.14264	0.78138	0.57008	0.24294	0.56436	0.53132	0.56736	0.71088	0.56365	2.44821	0.56151
0.56864	4.20999	0.80168	0.57686	0.24972	0.58024	0.54295	0.57577	0.73412	0.57058	2.48655	0.57696
0.58036	4.26881	0.81908	0.58936	0.25486	0.58849	0.55104	0.59137	0.75293	0.5827	2.52042	0.59118
0.58611	4.32983	0.83658	0.59988	0.2579	0.59623	0.55923	0.59829	0.77002	0.59496	2.55461	0.59839
0.59887	4.39915	0.85206	0.60534	0.26327	0.61047	0.5659	0.61124	0.78458	0.60137	2.59942	0.61115
0.61461	4.4823	0.86864	0.61704	0.26949	0.62313	0.57287	0.62244	0.79835	0.61614	2.64586	0.61687
0.62261	4.56368	0.89219	0.62996	0.27305	0.63407	0.57546	0.6279	0.81368	0.63135	2.6869	0.62728
0.63872	4.64187	0.90852	0.63567	0.27736	0.63993	0.58253	0.64017	0.83356	0.63826	2.73062	0.63871
0.65406	4.72246	0.92364	0.6474	0.28329	0.65246	0.58935	0.65444	0.85256	0.65266	2.77276	0.64537
0.66244	4.79809	0.94264	0.65405	0.29013	0.66633	0.5986	0.66017	0.86661	0.66038	2.81719	0.65788
0.67681	4.86303	0.96251	0.66933	0.29638	0.6722	0.60237	0.67214	0.88307	0.67491	2.85198	0.66932
0.68376	4.91967	0.98565	0.68518	0.30403	0.68404	0.60962	0.68522	0.90175	0.68836	2.88594	0.67598
0.69615	4.96571	1.00804	0.6929	0.31047	0.69766	0.61506	0.69283	0.92784	0.69502	2.91093	0.69049
0.7068	5.00958	1.02881	0.70792	0.31754	0.70511	0.62509	0.70788	0.94806	0.70635	2.93261	0.70658
0.7124	5.05461	1.0486	0.71619	0.32428	0.72045	0.62958	0.71522	0.97016	0.71634	2.95395	0.71417
0.72506	5.11249	1.07414	0.73134	0.32838	0.72725	0.63816	0.72933	0.98924	0.72193	2.98381	0.72936
0.73851	5.16204	1.09117	0.74465	0.33494	0.7411	0.64497	0.74348	1.01289	0.73484	3.01468	0.74507
0.74437	5.21165	1.10906	0.75676	0.33786	0.75589	0.65227	0.75069	1.03095	0.74697	3.04483	0.75263
0.75637	5.2581	1.12856	0.76209	0.34045	0.76295	0.65664	0.76387	1.04936	0.75282	3.06664	0.76649
0.77035	5.31904	1.14053	0.77313	0.34543	0.77589	0.66213	0.77681	1.06568	0.76549	3.10496	0.77286
0.77767	5.38085	1.15216	0.78537	0.35033	0.78256	0.66279	0.78241	1.07871	0.78028	3.14473	0.78391
0.79274	5.44476	1.16957	0.79242	0.35674	0.79428	0.66723	0.7928	1.08964	0.78866	3.18573	0.7947
0.80737	5.50178	1.18789	0.80401	0.36046	0.80427	0.66826	0.8036	1.10495	0.80437	3.21904	0.80056
0.81404	5.56034	1.20345	0.80972	0.3653	0.81534	0.67283	0.80946	1.12082	0.81184	3.25524	0.81345
0.82898	5.61448	1.21867	0.82197	0.37167	0.82162	0.67448	0.82199	1.14016	0.82783	3.28844	0.82557
0.83614	5.66376	1.23468	0.83634	0.3789	0.83401	0.67191	0.82813	1.15302	0.84315	3.31893	0.83129
0.84947	5.70481	1.25843	0.84393	0.38558	0.83988	0.66711	0.83972	1.17257	0.85021	3.34352	0.84315
0.86202	5.73983	1.28474	0.85923	0.3899	0.85172	0.66869	0.8536	1.19495	0.86288	3.36204	0.85711
0.87746	5.79001	1.32759	0.88146	0.40152	0.87373	0.67246	0.87746	1.24662	0.87924	3.40014	0.87989
0.89555	5.86584	1.37427	0.90313	0.41093	0.9056	0.68173	0.90144	1.29419	0.89752	3.45175	0.90238
0.91916	5.94137	1.40318	0.92803	0.41741	0.93	0.69264	0.93251	1.33269	0.9219	3.49045	0.92446
0.94088	6.04836	1.4283	0.94346	0.42568	0.95134	0.69685	0.95105	1.35764	0.9416	3.55216	0.94989
0.96483	6.16123	1.4594	0.96236	0.43616	0.96852	0.69709	0.9685	1.38466	0.96398	3.60581	0.96559
0.98844	6.26524	1.49281	0.98616	0.4431	0.99373	0.7034	0.98824	1.41441	0.99383	3.65536	0.98434
1.01799	6.33466	1.52414	1.00932	0.4551	1.01159	0.7062	1.0117	1.44073	1.01514	3.69529	1.00191
1.0352	6.37107	1.56778	1.03261	0.46419	1.03068	0.71717	1.03316	1.4837	1.03406	3.72897	1.03093
1.0529	6.42386	1.60101	1.06306	0.47423	1.06055	0.72316	1.05542	1.52011	1.05525	3.75221	1.05462
1.07222	6.48466	1.63447	1.08277	0.48112	1.08227	0.71219	1.08435	1.55248	1.0739	3.79769	1.07724
1.0962	6.54649	1.66009	1.09885	0.48486	1.10334	0.70975	1.10407	1.57932	1.09121	3.83194	1.10468
1.11817	6.63544	1.68005	1.11736	0.4944	1.12242	0.71047	1.12168	1.59954	1.11307	3.89024	1.12091
1.14095	6.71232	1.70518	1.14197	0.50265	1.1432	0.70924	1.13686	1.61686	1.14464	3.9443	1.13848
1.16987	6.77952	1.73269	1.16219	0.51009	1.1611	0.71322	1.161	1.64331	1.16821	3.98707	1.1579
1.18933	6.82619	1.77223	1.18441	0.52064	1.17857	0.71145	1.1786	1.67061	1.18887	4.01393	1.18266
1.20544	6.8272	1.8132	1.20624	0.52985	1.2067	0.71319	1.20219	1.7153	1.20579	4.03022	1.20489
1.22197	6.86657	1.85301	1.23538	0.5365	1.23097	0.71714	1.2343	1.75246	1.23018	4.06504	1.22684
1.24595	6.90591	1.87992	1.25466	0.54206	1.25537	0.71792	1.2579	1.78254	1.24897	4.08957	1.25664
1.26591	6.96689	1.89475	1.27035	0.54304	1.27724	0.71755	1.27776	1.80016	1.26749	4.12577	1.2766
1.28989	7.03866	1.92078	1.28899	0.54942	1.30057	0.7059	1.29417	1.81466	1.29732	4.16856	1.29272
1.32202	7.02526	1.94242	1.31282	0.5539	1.31912	0.68982	1.32068	1.83843	1.31905	4.20882	1.31083
1.34438	6.47102	1.96692	1.33476	0.56448	1.33899	0.68235	1.33829	1.85485	1.34103	4.23812	1.3349
1.36211	6.32079	2.00418	1.35817	0.57102	1.357	0.68453	1.35922	1.88506	1.36086	4.25468	1.3562
1.37862	6.28531	2.03212	1.38905	0.57914	1.38635	0.68675	1.38855	1.91081	1.38247	4.25979	1.3795
1.4046	6.26543	2.06211	1.41021	0.58096	1.40769	0.68969	1.41	1.93565	1.40113	4.29239	1.40238
1.42272	6.2394	2.08207	1.42723	0.58243	1.42943	0.69008	1.43039	1.95488	1.41872	4.31398	1.43181
1.44579	5.20045	2.0921	1.44427	0.58578	1.44904	0.68615	1.4488	1.96574	1.4391	4.35782	1.44949
1.47468	4.98243	2.11088	1.46914	0.59139	1.47089	0.68048	1.46412	1.97407	1.47066	4.39401	1.46613
1.49614	4.99066	2.13069	1.48724	0.59647	1.48849	0.67837	1.48852	1.99421	1.49414	4.42893	1.48517
1.51626	4.70336	2.16328	1.50933	0.60771	1.50651	0.67335	1.50599	2.01036	1.51639	4.44624	1.50847
1.53399	4.50671	2.20208	1.53222	0.61411	1.53279	0.67812	1.52825	2.04582	1.54023	4.44607	1.53016
1.5557	4.40707	2.23378	1.56162	0.62121	1.55693	0.67899	1.55997	2.07282	1.55743	4.46077	1.55278
1.57476	4.32136	2.25874	1.58171	0.6258	1.58065	0.67826	1.58464	2.09726	1.57647	4.48395	1.58273
1.59302	4.17316	2.26397	1.59782	0.62633	1.61185	0.67565	1.60596	2.10493	1.59394	4.50465	1.60309
1.61595	3.99643	2.27602	1.62123	0.63134	1.62974	0.66806	1.62877	2.10893	1.62298	4.54256	1.62054
1.64675	3.89682	2.29799	1.63894	0.63407	1.64693	0.65734	1.64823	2.12727	1.64549	4.57023	1.63663
1.6706	3.85518	2.31151	1.65863	0.64091	1.66654	0.64027	1.66596	2.14152	1.66764	4.59896	1.66138
1.69114	3.79566	2.34336	1.68296	0.64651	1.69042	0.63299	1.68476	2.16271	1.69455	4.61662	1.68016
1.71366	3.75447	2.36849	1.71371	0.65197	1.71229	0.62972	1.7149	2.18932	1.71052	4.61652	1.70372
1.73271	3.72368	2.38492	1.73512	0.65441	1.73455	0.62503	1.73635	2.20866	1.72734	4.63643	1.73461
1.76979	3.35081	2.40826	1.7761	0.65814	1.7831	0.6101	1.777	2.2362	1.77158	4.67986	1.77572
1.82175	3.25023	2.4365	1.81324	0.66836	1.81536	0.60652	1.81541	2.25592	1.81862	4.74098	1.81738
1.86335	2.40026	2.48676	1.86408	0.67927	1.85792	0.61055	1.86088	2.29583	1.86672	4.76054	1.85531
1.90186	2.31947	2.53518	1.90745	0.68059	1.90549	0.61113	1.90927	2.3477	1.90297	4.7863	1.90763
1.94705	2.27298	2.54221	1.94751	0.66806	1.95659	0.60318	1.95499	2.3613	1.94843	4.81905	1.94718
1.99491	2.23649	2.56707	1.98488	0.66544	1.99325	0.59958	1.99299	2.3866	1.9928	4.86874	1.9887
2.04023	2.24444	2.60962	2.03852	0.66452	2.03831	0.59265	2.04046	2.42036	2.03811	4.8801	2.0373
2.07767	2.27722	2.63394	2.08135	0.65749	2.08911	0.59072	2.08366	2.45264	2.07931	4.90575	2.08323
2.12484	2.32271	2.63135	2.12288	0.64782	2.12778	0.5881	2.12554	2.4593	2.121	4.96815	2.12553
2.16936	1.85168	2.65758	2.16732	0.64867	2.16791	0.53728	2.16127	2.48094	2.17565	5.01795	2.16214
2.21174	1.86086	2.71327	2.21202	0.65048	2.20749	0.47551	2.211	2.52921	2.21164	5.01358	2.211
2.25306	1.87763	2.72656	2.25834	0.6461	2.26377	0.46868	2.2658	2.56427	2.25416	5.03845	2.25533
2.29651	1.86551	2.72716	2.29225	0.64508	2.3019	0.46323	2.3014	2.56751	2.29721	5.09395	2.29647
2.35077	1.74969	2.73319	2.33989	0.64138	2.34497	0.46009	2.3446	2.58646	2.34759	5.11274	2.33241
2.38648	1.6103	2.75437	2.38659	0.63658	2.38656	0.45613	2.38887	2.62396	2.38183	5.11443	2.38646
2.42913	1.54867	2.76391	2.42932	0.61703	2.43669	0.4363	2.43715	2.63983	2.42355	5.1453	2.42945
2.47274	1.53069	2.77115	2.46646	0.61425	2.47163	0.42768	2.4698	2.64141	2.47005	5.20198	2.46954
2.52272	1.16801	2.80462	2.51501	0.61773	2.51189	0.43294	2.51207	2.66622	2.52163	5.22636	2.51362
2.55579	1.14587	2.8385	2.56571	0.62077	2.56457	0.43015	2.55967	2.71401	2.55562	5.22817	2.55797
2.59807	1.15871	2.83014	2.60097	0.5847	2.61044	0.42842	2.61061	2.7282	2.60001	5.24231	2.60764
2.64512	1.15605	2.83385	2.64342	0.51824	2.65231	0.4263	2.65342	2.74026	2.65157	5.2825	2.64201
2.69619	1.14879	2.85287	2.68853	0.51808	2.69005	0.43048	2.69262	2.76098	2.69342	5.29539	2.68676
2.73779	1.1562	2.86777	2.74043	0.50939	2.74095	0.43561	2.74329	2.79068	2.7338	5.29339	2.73323
2.77578	1.14613	2.8524	2.77503	0.49953	2.78231	0.43117	2.78184	2.78672	2.7718	5.32768	2.78089
2.82764	1.13267	2.85655	2.81788	0.49923	2.82218	0.42081	2.82183	2.79026	2.82697	5.37334	2.82247
2.86779	1.09483	2.88945	2.86274	0.4847	2.86645	0.41731	2.8617	2.82441	2.8671	5.36262	2.86134
2.9078	1.09457	2.89074	2.91222	0.46168	2.91377	0.40828	2.91782	2.85642	2.90921	5.36295	2.91394
2.94711	0.45666	2.85159	2.95162	0.45522	2.96298	0.3976	2.95582	2.84344	2.95571	5.40182	2.95191
3.00231	0.4656	2.84087	2.98928	0.45988	3.00044	0.39203	2.99915	2.85051	3.00024	5.42528	2.99281
3.04711	0.46424	2.85263	3.04463	0.45472	3.04538	0.39285	3.04063	2.87498	3.04276	5.31693	3.03501
3.08419	0.46962	2.84399	3.08401	0.43754	3.08926	0.37813	3.09089	2.88101	3.07807	5.28158	3.08829
3.13191	0.46488	2.81927	3.12606	0.42702	3.1335	0.36225	3.13063	2.86839	3.12872	5.32063	3.12332
3.1758	0.27138	2.789	3.16559	0.41518	3.16725	0.35957	3.16597	2.87522	3.17457	5.31318	3.16645
3.21725	0.28257	2.77262	3.21749	0.39045	3.21499	0.35289	3.21876	2.90217	3.21561	5.24121	3.20949
3.2526	0.28015	2.74426	3.25606	0.37356	3.27017	0.3449	3.2649	2.90739	3.25959	5.17145	3.26048
3.30366	0.28237	2.73859	3.29678	0.36524	3.30632	0.33424	3.30596	2.9004	3.30412	5.1418	3.29537
3.34927	0.27442	2.73685	3.346	0.34609	3.35017	0.32094	3.34422	2.90391	3.3469	5.12675	3.33825
3.39074	0.26718	2.74349	3.39219	0.33266	3.39363	0.31484	3.39529	2.91795	3.38713	5.03958	3.39124
3.42875	0.27128	2.69758	3.43421	0.3219	3.44256	0.31323	3.43677	2.91918	3.43072	5.00219	3.43558
3.4797	0.27003	2.68671	3.47093	0.31203	3.47684	0.30718	3.47597	2.91029	3.47723	4.94863	3.47593
3.56171	0.23907	2.70603	3.56421	0.31057	3.56431	0.30641	3.56836	2.94565	3.56331	4.71741	3.56475
3.65264	0.18354	2.66498	3.64072	0.30879	3.6535	0.2954	3.65422	2.92334	3.65166	4.67993	3.64677
3.73866	0.16991	2.64513	3.74385	0.28535	3.74855	0.29293	3.74369	2.93719	3.73895	4.60782	3.73944
3.82812	0.17213	2.56552	3.82314	0.28282	3.82787	0.2828	3.82143	2.89786	3.8337	4.62456	3.82093
3.91346	0.15575	2.53368	3.91561	0.27947	3.92173	0.28783	3.91731	2.91182	3.90821	4.50376	3.91202
4.00892	0.14222	2.47534	3.99531	0.27756	4.0048	0.27547	4.00424	2.88705	4.00639	4.45249	3.9919
4.08919	0.13526	2.38539	4.08859	0.2468	4.096	0.2773	4.09692	2.89152	4.08381	4.41452	4.0943
4.18198	0.12329	2.24801	4.17031	0.23824	4.17321	0.27424	4.17304	2.77642	4.18164	4.38312	4.17165
4.25891	0.12118	2.06246	4.25919	0.23012	4.27066	0.27676	4.27213	2.67975	4.25906	4.2933	4.26617
4.35731	0.11493	2.02308	4.34342	0.23102	4.35027	0.27429	4.35132	2.54443	4.35314	4.24292	4.34287
4.43516	0.11155	1.95582	4.43098	0.21835	4.4428	0.27092	4.44371	2.4197	4.42894	4.16611	4.43913
4.52901	0.10344	1.87002	4.52545	0.21842	4.52452	0.26879	4.51983	2.30073	4.52609	4.06886	4.51848
4.6053	0.10579	1.76735	4.60835	0.21758	4.62276	0.27034	4.61597	2.22211	4.61403	3.84373	4.61101
4.70181	0.11034	1.69844	4.69936	0.21437	4.7041	0.26658	4.69928	2.13497	4.70328	3.76778	4.69128
4.79084	0.10966	1.006	4.78412	0.21232	4.79437	0.26356	4.79206	1.8569	4.7864	3.59167	4.78395
4.87829	0.10338	0.89427	4.87313	0.21108	4.87422	0.25627	4.87779	1.66857	4.877	3.51494	4.87355
4.9628	0.10436	0.80179	4.95351	0.20893	4.96785	0.25356	4.96751	1.49162	4.9618	3.50609	4.96022
5.05254	0.10888	0.63317	5.04759	0.20614	5.05264	0.25288	5.05485	1.47265	5.04745	3.33815	5.04718
5.13931	0.10411	0.58641	5.12795	0.20209	5.13811	0.24838	5.1366	1.41132	5.13427	3.07291	5.13264
5.22262	0.10272	0.51028	5.22016	0.19763	5.22315	0.24725	5.2262	1.41772	5.22067	3.05766	5.22077
5.31101	0.08817	0.47664	5.30452	0.19599	5.31224	0.23763	5.31329	1.36123	5.31615	3.05182	5.30437
5.3971	0.07693	0.42213	5.40168	0.18565	5.40729	0.23362	5.40211	1.32418	5.39814	2.90726	5.39556
5.49362	0.07829	0.40154	5.47912	0.18253	5.48835	0.23142	5.48266	1.27543	5.49084	2.79287	5.4797
5.57427	0.06603	0.42575	5.5732	0.17939	5.58023	0.23593	5.58387	1.25147	5.57391	2.73	5.5693
5.66848	0.06138	0.43667	5.64997	0.17717	5.66635	0.22763	5.66575	1.23087	5.66418	2.71784	5.64944
5.75034	0.05018	0.43373	5.74525	0.17531	5.75557	0.22358	5.75752	1.21584	5.74262	2.64329	5.74372
5.84164	0.05029	0.42374	5.82615	0.17495	5.83382	0.2193	5.8334	1.18538	5.83849	2.55892	5.82946
5.9187	0.05235	0.41003	5.91704	0.17426	5.92955	0.21914	5.93143	1.1912	5.91776	2.44217	5.92281
6.01534	0.05385	0.40775	5.99901	0.1736	6.01062	0.21581	6.0109	1.18206	6.01086	2.35406	6.00081
6.09492	0.05461	0.40316	6.09002	0.16438	6.10263	0.21142	6.10361	1.17275	6.08786	2.22835	6.098
6.1881	0.05785	0.40173	6.18146	0.16534	6.18528	0.2085	6.17975	1.12756	6.19215	2.16447	6.17524
6.2646	0.04463	0.40261	6.26568	0.15825	6.28447	0.20632	6.28405	1.09804	6.27078	2.13077	6.26936
6.3687	0.04779	0.41071	6.35443	0.15158	6.36299	0.2069	6.36579	1.02677	6.36352	2.0563	6.34697
6.44897	0.04303	0.40658	6.43921	0.14953	6.45564	0.20614	6.45515	0.98528	6.44201	1.98678	6.44124
6.53946	0.03978	0.39165	6.52823	0.14898	6.53205	0.2078	6.53582	0.97864	6.5358	1.96378	6.53043
6.62038	0.04533	0.39177	6.61074	0.13686	6.62817	0.20671	6.62733	0.96134	6.61869	1.93555	6.6179
6.7113	0.04516	0.39008	6.70309	0.13796	6.71109	0.20452	6.71412	0.9547	6.70705	1.90545	6.70378
6.79768	0.03274	0.38146	6.78638	0.13557	6.79976	0.20368	6.79815	0.95241	6.79086	1.88753	6.79203
6.88286	0.02666	0.37215	6.87632	0.1358	6.8815	0.2048	6.8855	0.95954	6.88122	1.78489	6.87818
6.9699	0.02609	0.35844	6.9611	0.13391	6.97989	0.20342	6.97431	0.95304	6.9741	1.69696	6.96203
7.14586	0.02839	0.34188	7.1357	0.13297	7.14868	0.20223	7.14941	0.91276	7.14749	1.54633	7.13634
7.32659	0.02855	0.34015	7.30654	0.12888	7.32536	0.20431	7.32638	0.91389	7.32154	1.40868	7.30779
7.50068	0.02315	0.34521	7.48179	0.12746	7.49481	0.19953	7.49479	0.91211	7.49691	1.3912	7.48833
7.6753	0.02388	0.32367	7.65345	0.12883	7.6716	0.1999	7.67149	0.89174	7.66963	1.27615	7.65807
7.84816	0.02438	0.2874	7.8371	0.12969	7.84506	0.19962	7.83937	0.87401	7.85047	1.20068	7.83288
8.02158	0.02307	0.27265	8.01047	0.12819	8.02293	0.20024	8.02525	0.86925	8.02265	1.10544	8.00411
8.19994	0.01849	0.25968	8.18517	0.1248	8.19173	0.20188	8.19538	0.65544	8.19682	1.00367	8.18688
8.37348	0.01947	0.22499	8.35828	0.11685	8.36998	0.1964	8.37314	0.63055	8.36765	0.98595	8.35956
8.5445	0.01669	0.20654	8.53155	0.10319	8.53984	0.19382	8.5441	0.63296	8.53942	0.92136	8.53461
8.723	0.01324	0.21336	8.71452	0.09768	8.72583	0.16064	8.72118	0.64152	8.71077	0.89976	8.70861
8.89376	0.01246	0.22309	8.88617	0.09173	8.89772	0.15711	8.90146	0.64171	8.89199	0.8944	8.88262
9.0704	0.01178	0.22658	9.0598	0.09956	9.07396	0.14455	9.07708	0.60413	9.06175	0.88501	9.06474
9.23928	0.01249	0.21969	9.23186	0.09462	9.24638	0.14008	9.25068	0.59174	9.23725	0.84912	9.23726
9.41525	0.01265	0.22321	9.41097	0.09153	9.42852	0.1387	9.4239	0.59626	9.41325	0.8244	9.41237
9.58504	0.01568	0.22849	9.58117	0.08815	9.60343	0.13392	9.60564	0.5487	9.5886	0.74878	9.58437
9.76673	0.01282	0.17072	9.75321	0.08058	9.77544	0.12575	9.77684	0.52247	9.7581	0.69719	9.75811
9.93682	0.01069	0.11199	9.92421	0.07603	9.94971	0.11922	9.94952	0.51242	9.93479	0.62987	9.93598
10.1146	0.0118	0.10087	10.0997	0.07651	10.1216	0.08826	10.1213	0.48481	10.1062	0.60916	10.1089
10.2861	0.00821	0.09833	10.2758	0.07412	10.3011	0.08361	10.2954	0.47974	10.2903	0.54419	10.2793
10.4704	0.00971	0.10011	10.4503	0.06711	10.4708	0.08252	10.4703	0.41686	10.4627	0.53492	10.4515
10.6426	0.01103	0.08195	10.62	0.06572	10.6444	0.07802	10.6466	0.4126	10.638	0.52539	10.623
10.8175	0.0097	0.08553	10.7948	0.06857	10.815	0.07605	10.8164	0.40249	10.8117	0.46021	10.8047
10.992	0.0087	0.07082	10.9648	0.06742	10.999	0.07259	10.9933	0.38729	10.994	0.4222	10.9743
11.166	0.00825	0.06378	11.1491	0.06662	11.1667	0.06685	11.167	0.37865	11.168	0.40022	11.1491
11.347	0.00561	0.06516	11.3214	0.06011	11.3431	0.06498	11.344	0.36227	11.3403	0.32325	11.319
11.5196	0.00737	0.05841	11.4964	0.06238	11.5122	0.06168	11.5133	0.2968	11.5157	0.30068	11.5002
11.6949	0.00998	0.04939	11.6692	0.06145	11.6889	0.05441	11.6913	0.30064	11.6873	0.26645	11.6717
11.8658	0.00869	0.04827	11.8507	0.05653	11.8654	0.04736	11.861	0.29958	11.8654	0.23306	11.8483
12.0432	0.01277	0.05083	12.0256	0.05668	12.044	0.04845	12.0472	0.29919	12.0368	0.21186	12.0209
12.2145	0.01409	0.04233	12.1987	0.05735	12.2153	0.04845	12.2191	0.29572	12.2107	0.19695	12.2037
12.3891	0.01453	0.045	12.3728	0.05632	12.3924	0.05035	12.3954	0.29249	12.3806	0.20765	12.3765
12.5585	0.00779	0.03841	12.5449	0.05703	12.5718	0.04529	12.5677	0.2947	12.5551	0.17629	12.5508
12.7349	0.00823	0.03099	12.7259	0.05795	12.7471	0.04282	12.7429	0.28545	12.7324	0.16902	12.7254
12.9111	0.01236	0.03493	12.8969	0.05715	12.9216	0.04254	12.9248	0.28838	12.908	0.15953	12.8985
13.0865	0.01146	0.03538	13.0686	0.05836	13.0955	0.04078	13.0975	0.28908	13.0771	0.15558	13.0793
13.2554	0.0149	0.04051	13.2401	0.05778	13.2693	0.04021	13.271	0.28745	13.2524	0.15624	13.2516
13.4324	0.01853	0.04771	13.4197	0.05319	13.4419	0.0399	13.4433	0.27629	13.4297	0.16462	13.4261
13.6106	0.01716	0.04608	13.5894	0.04898	13.6232	0.03952	13.6174	0.27013	13.6065	0.15791	13.5971
13.7874	0.0191	0.03713	13.7645	0.05253	13.7943	0.03781	13.7931	0.26856	13.7776	0.13684	13.7686
13.9592	0.01829	0.03637	13.9348	0.04992	13.9664	0.03489	13.9662	0.26603	13.9547	0.12442	13.9453
14.3082	0.01419	0.03491	14.2791	0.04473	14.3188	0.03654	14.3133	0.25586	14.3023	0.09197	14.2899
14.6649	0.01493	0.02101	14.6316	0.03797	14.6646	0.03158	14.6651	0.23008	14.6572	0.07491	14.6355
15.0133	0.01009	0.02352	14.979	0.04063	15.0106	0.03247	15.0105	0.20182	15.005	0.07006	14.9857
15.3587	0.00583	0.02027	15.3354	0.0396	15.3619	0.03047	15.3647	0.18897	15.3576	0.06999	15.3328
15.7094	0.0061	0.025	15.6838	0.03973	15.7096	0.03152	15.713	0.06497	15.7018	0.07244	15.6885
16.0536	0.00612	0.00833	16.0391	0.02886	16.0654	0.03048	16.0677	0.0643	16.0509	0.07468	16.0369
16.4075	0.00975	0.01074	16.3845	0.02674	16.4136	0.02337	16.4165	0.06523	16.396	0.0756	16.3935
16.752	0.01443	0.00975	16.7292	0.02284	16.7686	0.02337	16.7632	0.06605	16.7474	0.05854	16.7411
17.1046	0.00116	0.00837	17.0775	0.01649	17.1152	0.02155	17.1158	0.06841	17.0927	0.04279	17.0916
17.453	-0.000739559	0.01009	17.4245	0.01581	17.4606	0.02105	17.4597	0.06749	17.4418	0.02517	17.4363
17.8082	0.0021	0.00705	17.7748	0.01247	17.8099	0.02032	17.8095	0.06934	17.7984	0.02892	17.7799
18.1556	-4.30692e-05	0.00572	18.1195	0.01256	18.1546	0.01763	18.1556	0.07389	18.1472	0.0248	18.1328
18.5042	0.000634963	0.00589	18.474	0.00952	18.5061	0.01447	18.5003	0.08055	18.5025	0.01388	18.4769
18.8573	0.000115671	0.00552	18.8221	0.00822	18.8517	0.01416	18.8535	0.08211	18.8501	0.0111	18.8294
19.2027	-0.000744481	0.00606	19.1686	0.00829	19.2059	0.01083	19.202	0.06968	19.1991	0.00804	19.1773
19.5515	-0.000145205	0.00859	19.5239	0.00632	19.5558	0.00988	19.5588	0.07327	19.5451	0.00922	19.5253
19.8963	0.00164	0.00383	19.8696	0.00563	19.9123	0.009	19.9081	0.06971	19.8898	0.00679	19.8798
20.2423	-0.000850308	-0.00119	20.2212	0.00523	20.2618	0.00754	20.2646	0.06074	20.2421	0.00398	20.2273
20.5929	-0.000959827	-0.00117	20.564	0.00658	20.6087	0.0076	20.6103	0.06038	20.5868	0.00494	20.5801

## Sheet: t=14
Strain	Stress	Strain	Stress	Strain	Stress	Strain	Stress	Strain	Stress	Strain	Stress
%	MPa	%	MPa	%	MPa	%	MPa	%	MPa	%	MPa
	BF-14		BO-82-14		BO-64-14		BO-46-14		BO-28-14		OCC-14
-0.000470348	0.02779	-8.86935e-05	0.00185	0.000161462	-0.000607495	0.000273267	0.00868	-0.000118029	0.00232	-0.00018537	0.00275
-0.000470348	0.02806	-8.86935e-05	0.00231	0.000161462	-0.000678915	0.000273267	0.00966	-0.000118029	0.00136	-0.00018537	0.00327
-0.000470348	0.02801	-8.86935e-05	0.0024	0.000161462	-6.80596e-05	0.000273267	0.00902	-0.000118029	0.00156	-0.00018537	0.0038
-0.000470348	0.02804	-8.86935e-05	0.00214	0.000161462	0.000852005	0.000273267	0.00852	-0.000118029	0.00468	-0.00018537	0.00383
-0.000470348	0.02789	-8.86935e-05	0.00208	0.000161462	0.00101	0.000273267	0.00941	-0.000118029	0.00573	-0.00018537	0.00441
-0.000470348	0.02846	-8.86935e-05	0.00213	0.000161462	0.000126876	0.000273267	0.0097	-0.000118029	0.00579	-0.00018537	0.00492
-0.000470348	0.02927	-8.86935e-05	0.00181	0.000161462	-7.39413e-05	0.000273267	0.01077	-0.000118029	0.00743	-0.00018537	0.00497
-0.000470348	0.02897	0.000847471	0.00168	0.000161462	0.000754537	0.000273267	0.01166	-0.000118029	0.00994	-0.00018537	0.00527
-0.000470348	0.0286	0.000847471	0.0017	0.000161462	0.00132	0.000273267	0.01152	-0.000118029	0.0112	-0.00018537	0.00677
-0.000470348	0.02926	0.000847471	0.00131	0.000161462	0.0013	0.000273267	0.01009	-0.000118029	0.01109	-0.00018537	0.00753
-0.000470348	0.03002	0.000847471	0.00116	0.000161462	0.00167	0.000273267	0.01043	-0.000118029	0.01259	-0.00018537	0.00766
-0.000470348	0.02973	0.000847471	0.00129	0.000161462	0.00195	0.000273267	0.01142	-0.000118029	0.01752	-0.00018537	0.0082
-0.000470348	0.02946	0.000847471	0.00146	0.000161462	0.00193	0.000273267	0.01255	-0.000118029	0.01931	-0.00018537	0.00979
-0.000470348	0.02976	0.000847471	0.00143	0.000161462	0.00124	0.000273267	0.01366	-0.000118029	0.01876	-0.00018537	0.01106
-0.000470348	0.02994	0.000847471	0.00121	0.000161462	0.00118	0.000273267	0.01317	0.00241	0.01821	-0.00018537	0.01151
-0.000470348	0.02966	0.000847471	0.00167	0.00242	0.00208	0.000273267	0.01077	0.00241	0.02088	-0.00018537	0.01192
-0.000470348	0.03003	0.000847471	0.00196	0.00242	0.00262	0.000273267	0.01036	0.00241	0.02376	-0.00018537	0.01321
-0.000470348	0.03041	0.000847471	0.00175	0.00242	0.00236	0.000273267	0.01302	0.00241	0.02546	-0.00018537	0.01478
-0.000470348	0.02985	0.000847471	0.00125	0.00242	0.002	0.000273267	0.01489	0.00241	0.02697	0.00421	0.01417
-0.000470348	0.02941	0.000847471	0.000955457	0.00242	0.00245	0.000273267	0.0141	0.00241	0.02886	0.00421	0.0143
-0.000470348	0.03039	0.000847471	0.00128	0.00242	0.00279	0.000273267	0.0129	0.00241	0.03202	0.00421	0.01728
-0.000470348	0.031	0.000847471	0.00282	0.00242	0.00251	0.00267	0.01234	0.00241	0.033	0.00421	0.01997
-0.000470348	0.03039	0.000847471	0.00304	0.00242	0.0027	0.00267	0.01361	0.00241	0.03207	0.00421	0.01925
-0.000470348	0.03003	0.000847471	0.0021	0.00242	0.00366	0.00267	0.01604	0.00241	0.03329	0.00421	0.01867
-0.000470348	0.0307	0.000847471	0.00162	0.00242	0.00424	0.00267	0.01719	0.00241	0.03714	0.00421	0.02002
-0.000470348	0.03182	0.000847471	0.00249	0.00242	0.0036	0.00267	0.01634	0.00241	0.03954	0.00421	0.02234
0.00461	0.03134	0.000847471	0.00271	0.00242	0.00273	0.00267	0.01557	0.00241	0.0411	0.00421	0.0239
0.00461	0.03066	0.000847471	0.00257	0.00242	0.00299	0.00267	0.01708	0.00241	0.04215	0.00421	0.02453
0.00461	0.03144	0.000847471	0.00286	0.00242	0.00347	0.00267	0.0191	0.00241	0.04307	0.00421	0.02515
0.00461	0.03218	0.000847471	0.00347	0.00242	0.00388	0.00267	0.01979	0.00241	0.04466	0.00421	0.0259
0.00461	0.03202	0.000847471	0.0039	0.00242	0.00342	0.00267	0.01999	0.00241	0.0459	0.00421	0.02741
0.00461	0.03157	0.000847471	0.00332	0.00242	0.00318	0.00267	0.01973	0.00241	0.0487	0.00421	0.02907
0.00461	0.03199	0.000847471	0.00266	0.00242	0.00421	0.00267	0.02067	0.00241	0.0514	0.00421	0.02982
0.00461	0.03299	0.000847471	0.00286	0.00242	0.00493	0.00267	0.02307	0.00241	0.05309	0.00421	0.0304
0.00461	0.03324	0.000847471	0.00326	0.00946	0.00395	0.00267	0.02558	0.00241	0.05437	0.00421	0.03133
0.00461	0.0336	0.000847471	0.00352	0.00946	0.00364	0.00267	0.02607	0.00241	0.05492	0.00421	0.03253
0.00461	0.03371	0.000847471	0.00311	0.00946	0.0048	0.00267	0.02579	0.01042	0.05772	0.00421	0.03335
0.00461	0.03361	0.000847471	0.00256	0.00946	0.00535	0.00267	0.02541	0.01042	0.0607	0.00421	0.03451
0.00461	0.03448	0.00842	0.00268	0.00946	0.00416	0.00267	0.0272	0.01042	0.06116	0.00421	0.03619
0.00461	0.03585	0.00842	0.0026	0.00946	0.0041	0.00906	0.03064	0.01042	0.06095	0.00421	0.03684
0.00461	0.03576	0.00842	0.00281	0.00946	0.00577	0.00906	0.03259	0.01042	0.06376	0.00421	0.03741
0.00461	0.03507	0.00842	0.00195	0.00946	0.00573	0.00906	0.03085	0.01042	0.06821	0.01248	0.03951
0.00461	0.03678	0.00842	0.00339	0.00946	0.00607	0.00906	0.03323	0.01042	0.07002	0.01248	0.0415
0.00461	0.03745	0.00842	0.00182	0.00946	0.00596	0.00906	0.03679	0.01042	0.0744	0.01248	0.04439
0.00461	0.0376	0.00842	0.00203	0.00946	0.00682	0.00906	0.03519	0.01042	0.07836	0.01248	0.04668
0.00461	0.03853	0.00842	0.00259	0.00946	0.00689	0.00906	0.03706	0.01042	0.07987	0.01248	0.04853
0.01128	0.03826	0.01627	0.00204	0.00946	0.00699	0.00906	0.03612	0.01042	0.08661	0.01248	0.05185
0.01128	0.03939	0.01627	0.00249	0.00946	0.00852	0.00906	0.03894	0.01042	0.08951	0.01248	0.0527
0.01128	0.03929	0.01627	0.00344	0.00946	0.008	0.00906	0.03873	0.01042	0.09251	0.01248	0.05538
0.01128	0.03895	0.01627	0.00237	0.00946	0.00869	0.00906	0.03942	0.01042	0.09681	0.01248	0.0583
0.01128	0.04001	0.01627	0.00343	0.00946	0.00874	0.00906	0.04253	0.01828	0.10115	0.01248	0.05843
0.01128	0.03898	0.01627	0.00341	0.00946	0.00953	0.01546	0.04046	0.01828	0.10335	0.01248	0.06176
0.01128	0.03989	0.01627	0.00391	0.01717	0.00977	0.01546	0.04466	0.01828	0.10733	0.01248	0.06324
0.01128	0.04004	0.01627	0.0042	0.01717	0.00946	0.01546	0.0442	0.01828	0.1115	0.02047	0.06471
0.01795	0.03933	0.01627	0.00333	0.01717	0.01064	0.01546	0.04564	0.01828	0.11417	0.02047	0.06733
0.01795	0.04063	0.01627	0.00425	0.01717	0.01055	0.01546	0.04807	0.01828	0.11779	0.02047	0.0688
0.01795	0.03973	0.01627	0.00397	0.01717	0.01088	0.01546	0.04846	0.02572	0.1211	0.02047	0.07125
0.01795	0.04177	0.02373	0.00406	0.01717	0.01059	0.01546	0.05214	0.02572	0.12459	0.02047	0.073
0.01795	0.04236	0.02373	0.00452	0.02489	0.01072	0.01546	0.05183	0.02572	0.12868	0.02047	0.07466
0.01795	0.04158	0.02373	0.00374	0.02489	0.01141	0.01546	0.05465	0.02572	0.12978	0.02047	0.07616
0.01795	0.04378	0.02373	0.0034	0.02489	0.01176	0.01546	0.05699	0.02572	0.13302	0.02047	0.07897
0.01795	0.04336	0.02373	0.0044	0.02489	0.0117	0.01546	0.05669	0.02572	0.13779	0.02047	0.0814
0.01795	0.04483	0.02373	0.00272	0.02489	0.01236	0.01546	0.06158	0.02572	0.14079	0.02047	0.08143
0.01795	0.04602	0.02373	0.00396	0.02489	0.01289	0.01546	0.05972	0.02572	0.14067	0.02047	0.0843
0.01795	0.04558	0.02373	0.00449	0.02489	0.01272	0.01546	0.06266	0.02572	0.1498	0.0282	0.0874
0.01795	0.04757	0.02373	0.00264	0.02489	0.01308	0.01546	0.06316	0.02572	0.14901	0.0282	0.08688
0.01795	0.04752	0.02373	0.00427	0.02489	0.01319	0.01546	0.06462	0.02572	0.15249	0.0282	0.09122
0.01795	0.0475	0.02974	0.00436	0.02489	0.01385	0.02157	0.06721	0.02572	0.1569	0.0282	0.093
0.02406	0.04864	0.02974	0.00326	0.02489	0.01395	0.02157	0.06655	0.02572	0.15762	0.0282	0.09371
0.02406	0.04778	0.02974	0.00439	0.03248	0.01493	0.02157	0.07133	0.02572	0.16347	0.0282	0.0964
0.02406	0.04865	0.02974	0.00423	0.03248	0.01493	0.02157	0.07026	0.02572	0.16472	0.0282	0.0973
0.02406	0.0492	0.02974	0.00432	0.03248	0.01578	0.02157	0.0723	0.02572	0.16679	0.0282	0.09957
0.0306	0.04779	0.02974	0.00555	0.03248	0.01614	0.02823	0.07464	0.03332	0.17197	0.0282	0.1021
0.0306	0.04932	0.02974	0.00429	0.03248	0.0166	0.02823	0.07599	0.03332	0.17291	0.0282	0.10206
0.0306	0.04857	0.02974	0.00499	0.03248	0.01618	0.02823	0.07602	0.03332	0.17684	0.0282	0.10425
0.0306	0.04975	0.02974	0.00561	0.04006	0.01708	0.02823	0.07878	0.03332	0.17873	0.03538	0.10652
0.0306	0.05001	0.02974	0.00437	0.04006	0.01762	0.02823	0.08154	0.03332	0.18189	0.03538	0.10781
0.0306	0.05007	0.02974	0.00561	0.04006	0.01676	0.02823	0.08051	0.03332	0.18298	0.03538	0.10956
0.0306	0.05051	0.03546	0.00528	0.04006	0.01842	0.02823	0.08386	0.03959	0.18884	0.03538	0.11183
0.0306	0.05154	0.03546	0.00403	0.04006	0.01684	0.02823	0.08579	0.03959	0.18918	0.03538	0.11204
0.0306	0.05134	0.03546	0.00543	0.04006	0.0188	0.02823	0.08731	0.03959	0.19257	0.03538	0.11463
0.0306	0.05354	0.03546	0.00507	0.04006	0.01834	0.02823	0.09278	0.03959	0.19634	0.03538	0.11606
0.0306	0.05517	0.03546	0.00486	0.04006	0.01815	0.03527	0.09374	0.03959	0.20391	0.03538	0.11989
0.03795	0.05677	0.03546	0.00524	0.04006	0.01894	0.03527	0.09837	0.03959	0.20857	0.04165	0.12295
0.03795	0.05614	0.04092	0.00497	0.04804	0.02073	0.03527	0.09961	0.03959	0.21195	0.04165	0.12429
0.03795	0.05785	0.04092	0.00388	0.04804	0.02099	0.03527	0.10426	0.04545	0.21806	0.04165	0.1273
0.04513	0.05944	0.04092	0.00565	0.04804	0.02096	0.04315	0.10686	0.04545	0.2249	0.04738	0.13153
0.04513	0.06029	0.0469	0.00576	0.05562	0.02226	0.04315	0.11084	0.04545	0.22737	0.04738	0.13448
0.04513	0.0598	0.0469	0.00508	0.05562	0.02319	0.04315	0.11334	0.05052	0.2318	0.04738	0.13636
0.04513	0.0617	0.0469	0.00638	0.05562	0.02389	0.04315	0.1164	0.05052	0.23764	0.04738	0.14064
0.04513	0.06293	0.0469	0.00734	0.05562	0.02472	0.05139	0.12176	0.05052	0.23932	0.04738	0.14302
0.04513	0.06268	0.0469	0.00648	0.05562	0.02517	0.05139	0.12641	0.05052	0.24471	0.05258	0.1441
0.05206	0.06285	0.0469	0.00581	0.05562	0.02509	0.05139	0.13038	0.05052	0.25338	0.05258	0.14735
0.05206	0.06441	0.0469	0.00567	0.05562	0.02691	0.05139	0.13438	0.05052	0.25719	0.05258	0.1503
0.05206	0.06568	0.0469	0.0061	0.06266	0.02755	0.05139	0.13623	0.05625	0.2608	0.05258	0.15258
0.05873	0.06726	0.05275	0.00596	0.06266	0.02631	0.05139	0.14122	0.05625	0.26608	0.05258	0.15549
0.05873	0.06812	0.05275	0.0056	0.06266	0.02732	0.05139	0.14321	0.05625	0.27257	0.0583	0.1603
0.05873	0.06933	0.05275	0.00589	0.06266	0.02791	0.05899	0.14638	0.05625	0.27725	0.0583	0.16344
0.05873	0.06962	0.05275	0.00741	0.06918	0.02732	0.05899	0.15077	0.05625	0.2846	0.0583	0.16631
0.05873	0.06946	0.05957	0.00762	0.06918	0.02947	0.05899	0.15361	0.06184	0.29156	0.0583	0.17025
0.05873	0.07038	0.05957	0.00736	0.06918	0.0304	0.0671	0.15705	0.06184	0.29544	0.06403	0.17234
0.05873	0.07126	0.05957	0.00712	0.06918	0.03173	0.0671	0.16116	0.06184	0.29933	0.06403	0.17348
0.06488	0.07242	0.05957	0.0087	0.06918	0.03095	0.0671	0.16593	0.06809	0.30748	0.06403	0.17706
0.06488	0.07183	0.06593	0.00746	0.06918	0.03337	0.0671	0.1699	0.06809	0.3144	0.06403	0.18203
0.06488	0.07306	0.06593	0.00684	0.07609	0.03177	0.0671	0.17146	0.06809	0.3207	0.06403	0.18579
0.07086	0.07441	0.06593	0.00754	0.07609	0.03248	0.0671	0.17443	0.06809	0.32551	0.06403	0.18898
0.07086	0.07673	0.06593	0.00811	0.07609	0.03336	0.07495	0.17883	0.06809	0.33068	0.07043	0.19095
0.07086	0.07712	0.07194	0.00804	0.07609	0.03304	0.07495	0.18226	0.06809	0.33821	0.07043	0.19579
0.07086	0.07751	0.07194	0.00732	0.07609	0.03376	0.07495	0.18685	0.06809	0.34283	0.07043	0.19906
0.07086	0.07795	0.07194	0.00702	0.08248	0.03527	0.07495	0.19101	0.06809	0.3474	0.07043	0.20124
0.07086	0.07928	0.07194	0.00759	0.08248	0.03527	0.07495	0.19303	0.06809	0.3538	0.07043	0.20502
0.0774	0.08078	0.07194	0.00854	0.08248	0.03652	0.08228	0.19643	0.07475	0.35992	0.07043	0.20889
0.0774	0.08181	0.07194	0.00866	0.08793	0.03731	0.08228	0.19987	0.07475	0.36466	0.07735	0.21143
0.0774	0.08281	0.07194	0.00945	0.08793	0.03608	0.08228	0.20506	0.07475	0.37199	0.07735	0.21393
0.0774	0.08362	0.07792	0.00915	0.08793	0.03702	0.08228	0.20813	0.08089	0.37943	0.07735	0.21872
0.0774	0.08434	0.07792	0.00887	0.08793	0.03795	0.08228	0.20995	0.08089	0.38441	0.07735	0.22175
0.0774	0.08538	0.08391	0.00841	0.08793	0.03635	0.08228	0.21392	0.08089	0.38863	0.08323	0.22353
0.08488	0.08664	0.08391	0.00891	0.08793	0.03861	0.08228	0.21987	0.08716	0.39225	0.08323	0.22593
0.08488	0.08813	0.08391	0.00876	0.09326	0.03999	0.09001	0.22547	0.08716	0.39795	0.08921	0.23012
0.08488	0.08849	0.08391	0.00907	0.09326	0.03922	0.09799	0.2282	0.08716	0.40429	0.08921	0.23363
0.09288	0.08967	0.08391	0.00947	0.09326	0.04134	0.09799	0.231	0.08716	0.41075	0.08921	0.23724
0.09288	0.09264	0.09056	0.01092	0.09856	0.03953	0.09799	0.23685	0.09289	0.41931	0.08921	0.24143
0.09288	0.09413	0.09056	0.00984	0.09856	0.04118	0.10584	0.24592	0.09289	0.43216	0.08921	0.2484
0.09288	0.0966	0.09056	0.00946	0.09856	0.04305	0.10584	0.25319	0.09289	0.44468	0.08921	0.25511
0.10087	0.09872	0.09789	0.00885	0.10402	0.04269	0.10584	0.25403	0.09289	0.45381	0.09494	0.26112
0.10087	0.10152	0.09789	0.01034	0.10402	0.04542	0.10584	0.26334	0.09913	0.46693	0.10108	0.26842
0.10847	0.10268	0.10629	0.01155	0.10402	0.04752	0.10584	0.26849	0.09913	0.4806	0.10108	0.27533
0.10847	0.10396	0.10629	0.01091	0.10989	0.04707	0.11263	0.27539	0.09913	0.49507	0.10108	0.28247
0.10847	0.10623	0.11441	0.01131	0.10989	0.04791	0.11983	0.28356	0.1058	0.51152	0.10801	0.29269
0.11595	0.10916	0.11441	0.01099	0.11641	0.04822	0.11983	0.28795	0.11326	0.52502	0.11518	0.29979
0.12368	0.11105	0.12252	0.01186	0.12345	0.05106	0.1262	0.2903	0.11326	0.53971	0.11518	0.30696
0.12368	0.11318	0.12252	0.01257	0.12345	0.05355	0.1262	0.29838	0.12086	0.55463	0.11518	0.31514
0.13116	0.11439	0.12252	0.01303	0.12345	0.05384	0.13179	0.30428	0.12086	0.56819	0.12359	0.3236
0.13116	0.11615	0.13011	0.01345	0.12971	0.05573	0.13179	0.30948	0.12911	0.58356	0.12359	0.33393
0.13848	0.11795	0.13011	0.01376	0.12971	0.05555	0.13712	0.31054	0.12911	0.59871	0.13158	0.3421
0.13848	0.12082	0.13771	0.01342	0.13556	0.05557	0.13712	0.31839	0.13671	0.61247	0.13158	0.34893
0.13848	0.12306	0.13771	0.01357	0.13556	0.05902	0.13712	0.32544	0.13671	0.62832	0.13158	0.35853
0.14595	0.12358	0.13771	0.01426	0.13556	0.05933	0.14245	0.32508	0.13671	0.64108	0.13904	0.3669
0.14595	0.12639	0.13771	0.01584	0.14127	0.06097	0.14245	0.33314	0.14499	0.65573	0.13904	0.37639
0.14595	0.12835	0.14543	0.0158	0.14127	0.06069	0.14245	0.34094	0.14499	0.67237	0.13904	0.38348
0.15301	0.12974	0.15341	0.01422	0.14127	0.06247	0.14791	0.34634	0.14499	0.68488	0.14703	0.39075
0.15301	0.1313	0.15341	0.01535	0.1474	0.0648	0.14791	0.34925	0.15217	0.69979	0.15437	0.40107
0.15301	0.1327	0.15341	0.01665	0.1474	0.06609	0.15402	0.35777	0.15217	0.71328	0.15437	0.40971
0.15968	0.13549	0.16101	0.01754	0.15389	0.06722	0.15402	0.36534	0.16029	0.72761	0.15437	0.41797
0.16635	0.13733	0.16101	0.01784	0.15389	0.06877	0.16029	0.36661	0.16029	0.7434	0.16262	0.42644
0.16635	0.13804	0.16805	0.01696	0.16109	0.06946	0.16029	0.37644	0.1683	0.75876	0.16262	0.43521
0.16635	0.13919	0.16805	0.01641	0.16109	0.07062	0.16668	0.38264	0.1683	0.77216	0.17074	0.44363
0.17249	0.14168	0.16805	0.01809	0.16109	0.07305	0.16668	0.38812	0.1683	0.78548	0.17074	0.45185
0.17249	0.14358	0.17484	0.01853	0.16841	0.07582	0.16668	0.39755	0.17629	0.79902	0.17074	0.45924
0.17822	0.14521	0.17484	0.01924	0.16841	0.07724	0.17321	0.40499	0.17629	0.81233	0.17074	0.46784
0.17822	0.14555	0.18165	0.02005	0.16841	0.07816	0.17321	0.40857	0.17629	0.8233	0.1786	0.47591
0.17822	0.1461	0.18165	0.01778	0.16841	0.07941	0.17321	0.41533	0.18348	0.8367	0.18606	0.48094
0.18369	0.14889	0.1875	0.01801	0.18356	0.08083	0.17321	0.41852	0.18348	0.85035	0.18606	0.4905
0.18369	0.15098	0.1875	0.0201	0.18356	0.08391	0.17893	0.42555	0.19068	0.86149	0.18606	0.49863
0.18874	0.15209	0.1875	0.02114	0.18356	0.08548	0.18452	0.43056	0.19068	0.87362	0.19285	0.50446
0.18874	0.15282	0.19284	0.02011	0.19101	0.08669	0.18452	0.43811	0.19748	0.88447	0.19285	0.51036
0.19395	0.15362	0.19284	0.02156	0.19101	0.08835	0.18998	0.44302	0.19748	0.89243	0.19951	0.51682
0.19395	0.1554	0.19829	0.02008	0.19834	0.09037	0.18998	0.45143	0.20362	0.90625	0.19951	0.52443
0.19395	0.15706	0.19829	0.02005	0.19834	0.09147	0.18998	0.45461	0.20362	0.91286	0.19951	0.52937
0.19929	0.15965	0.19829	0.02109	0.19834	0.09249	0.19638	0.46321	0.20362	0.92073	0.20524	0.53525
0.19929	0.16091	0.2036	0.02242	0.19834	0.09385	0.19638	0.4716	0.20362	0.93046	0.20524	0.54052
0.20502	0.16376	0.20961	0.02344	0.20551	0.09946	0.20291	0.48711	0.21452	0.951	0.21099	0.55163
0.21143	0.16773	0.21572	0.02141	0.2131	0.10077	0.21021	0.50442	0.21452	0.96408	0.21643	0.56332
0.21742	0.17068	0.21572	0.02389	0.22081	0.10523	0.2178	0.52005	0.21998	0.98734	0.22189	0.57436
0.21742	0.17412	0.22237	0.02643	0.22798	0.10797	0.22527	0.53683	0.22587	1.00645	0.22189	0.58786
0.22344	0.17691	0.22903	0.02445	0.23463	0.11173	0.22527	0.5572	0.23224	1.02897	0.22803	0.60006
0.22916	0.18043	0.23517	0.02482	0.24157	0.11346	0.23298	0.57182	0.23826	1.05058	0.23428	0.61336
0.23515	0.18352	0.24115	0.02636	0.24847	0.11857	0.24071	0.58685	0.24531	1.06965	0.24067	0.62969
0.24156	0.18847	0.24115	0.02609	0.24847	0.1204	0.24776	0.60537	0.24531	1.09454	0.24747	0.63983
0.24862	0.19064	0.24715	0.02648	0.25406	0.12295	0.25534	0.62366	0.25129	1.11241	0.25306	0.6547
0.24862	0.19549	0.25314	0.02846	0.25978	0.12583	0.25534	0.63714	0.25129	1.12634	0.25306	0.66617
0.25661	0.20175	0.25992	0.02851	0.26481	0.12766	0.26333	0.654	0.26248	1.14736	0.25879	0.67783
0.2649	0.20563	0.26752	0.03165	0.27014	0.13052	0.27066	0.66806	0.26836	1.16721	0.26454	0.69074
0.27289	0.2097	0.27472	0.03012	0.27014	0.13328	0.27758	0.68564	0.26836	1.1895	0.27052	0.70447
0.28076	0.21445	0.27472	0.03127	0.27547	0.1359	0.28462	0.69645	0.27515	1.21691	0.27718	0.72017
0.28836	0.21939	0.28242	0.03361	0.28144	0.13962	0.28462	0.71366	0.28208	1.24099	0.28465	0.73722
0.28836	0.22246	0.28988	0.03452	0.28809	0.14238	0.29157	0.72673	0.28993	1.26595	0.28465	0.7542
0.29662	0.22732	0.29695	0.03448	0.29448	0.14694	0.29768	0.7392	0.2974	1.29063	0.29196	0.77072
0.30477	0.23183	0.30426	0.03615	0.29448	0.14867	0.30314	0.75113	0.30513	1.31373	0.29982	0.7839
0.31248	0.23669	0.30426	0.03698	0.30048	0.15364	0.30846	0.75851	0.30513	1.33736	0.30729	0.80189
0.31248	0.23897	0.31185	0.03874	0.30633	0.15522	0.31351	0.7747	0.31257	1.36211	0.3145	0.81844
0.3193	0.24298	0.31945	0.03848	0.3123	0.15753	0.31351	0.785	0.32004	1.38371	0.3145	0.83274
0.32688	0.24737	0.32662	0.04005	0.31882	0.16319	0.31897	0.79497	0.32697	1.40542	0.3218	0.84797
0.33383	0.24975	0.33369	0.0421	0.32599	0.16788	0.32485	0.81066	0.33457	1.42507	0.3294	0.86389
0.3397	0.25248	0.34048	0.04088	0.32599	0.17048	0.33151	0.8288	0.33457	1.45039	0.33687	0.87969
0.3453	0.25476	0.34048	0.04312	0.33399	0.17693	0.33774	0.84362	0.34177	1.47112	0.34418	0.89456
0.3453	0.25757	0.3474	0.04481	0.34184	0.18022	0.34388	0.85819	0.34896	1.48739	0.3511	0.91062
0.35064	0.26016	0.35366	0.04461	0.34981	0.18528	0.34388	0.8691	0.35575	1.50869	0.3511	0.92302
0.35623	0.26263	0.35926	0.04572	0.3574	0.19098	0.34934	0.88149	0.35575	1.52991	0.35751	0.93858
0.36222	0.26773	0.36456	0.04701	0.36457	0.19384	0.35506	0.8947	0.36228	1.54614	0.36442	0.95139
0.3685	0.26968	0.36456	0.04738	0.36457	0.19877	0.36172	0.91121	0.36881	1.55974	0.3707	0.96348
0.37556	0.27463	0.36977	0.04818	0.37241	0.20396	0.36902	0.92688	0.37454	1.57441	0.37642	0.97454
0.37556	0.27821	0.37509	0.04773	0.38052	0.20867	0.37675	0.94542	0.37987	1.58886	0.37642	0.98501
0.38209	0.27985	0.38068	0.05013	0.38824	0.21366	0.37675	0.96474	0.38479	1.60175	0.38121	0.99532
0.38835	0.28406	0.38734	0.05058	0.39595	0.21631	0.38463	0.98421	0.39013	1.61546	0.38642	1.0063
0.39423	0.28544	0.39374	0.05135	0.39595	0.22153	0.39274	1.00278	0.39546	1.63154	0.39187	1.0167
0.40036	0.28806	0.39374	0.05107	0.40286	0.22576	0.40046	1.01973	0.39546	1.64946	0.39747	1.03111
0.40036	0.29266	0.39972	0.05325	0.40964	0.22852	0.40046	1.03794	0.40158	1.66865	0.40387	1.04527
0.40637	0.29596	0.40557	0.05389	0.41603	0.23217	0.40857	1.0539	0.40158	1.6837	0.40387	1.06002
0.41304	0.30087	0.41145	0.0553	0.42161	0.23569	0.41577	1.06832	0.41425	1.70126	0.41012	1.07301
0.42062	0.3053	0.41756	0.05645	0.42161	0.23671	0.42334	1.08587	0.41997	1.71997	0.41626	1.08601
0.43595	0.31164	0.42434	0.05865	0.43239	0.24314	0.43839	1.11689	0.4257	1.75073	0.42771	1.10842
0.44314	0.31911	0.43979	0.06122	0.44395	0.2524	0.44466	1.1431	0.43877	1.79081	0.43411	1.1399
0.45754	0.32587	0.45563	0.06436	0.45699	0.25937	0.45769	1.16878	0.45394	1.83673	0.44849	1.17373
0.46476	0.33397	0.46361	0.0681	0.4631	0.2661	0.46344	1.18971	0.46208	1.88424	0.46474	1.21132
0.4793	0.3404	0.47892	0.07153	0.47427	0.27418	0.4742	1.20902	0.4778	1.92426	0.47259	1.24695
0.49263	0.34405	0.49492	0.07391	0.47998	0.28215	0.48538	1.23287	0.48537	1.96787	0.48805	1.28079
0.49956	0.35083	0.50196	0.0769	0.49341	0.29248	0.49177	1.26298	0.50124	2.0052	0.50363	1.31612
0.51143	0.3555	0.5158	0.07991	0.5083	0.30473	0.50522	1.29166	0.51577	2.04192	0.5111	1.34789
0.52154	0.35825	0.52142	0.08224	0.51601	0.31394	0.51681	1.31101	0.52282	2.07515	0.52481	1.37683
0.52688	0.36206	0.53218	0.08319	0.53077	0.32356	0.52266	1.3387	0.53521	2.09805	0.53134	1.401
0.53862	0.36507	0.54363	0.08639	0.54568	0.33477	0.53637	1.37121	0.54613	2.11836	0.5424	1.4217
0.55102	0.36904	0.54989	0.08866	0.5534	0.34391	0.55103	1.40386	0.5516	2.14746	0.55346	1.44572
0.55688	0.37423	0.56307	0.08938	0.56734	0.35244	0.5586	1.43679	0.56399	2.17601	0.55918	1.47292
0.56863	0.3766	0.57465	0.09405	0.58117	0.36227	0.57352	1.46689	0.57078	2.20827	0.57276	1.50448
0.57529	0.38225	0.58039	0.09696	0.58691	0.36985	0.58842	1.49936	0.58317	2.23632	0.58502	1.53094
0.59074	0.38944	0.59277	0.09952	0.59753	0.3746	0.59614	1.52933	0.59516	2.26188	0.59087	1.55596
0.6065	0.39506	0.60767	0.10259	0.60257	0.38206	0.61013	1.5571	0.60154	2.29174	0.60368	1.58546
0.61436	0.40057	0.61539	0.10535	0.61374	0.39098	0.62383	1.57965	0.61567	2.32934	0.6182	1.6189
0.63061	0.40597	0.63029	0.10858	0.62678	0.40132	0.62997	1.59498	0.63074	2.36636	0.62579	1.65247
0.64663	0.4118	0.64522	0.11289	0.63276	0.4096	0.64089	1.60891	0.63831	2.39814	0.64044	1.6869
0.65407	0.41459	0.65269	0.11531	0.64418	0.41589	0.64606	1.62689	0.65244	2.42952	0.6547	1.71853
0.66835	0.41533	0.66678	0.12013	0.65803	0.42785	0.65766	1.65114	0.66764	2.46246	0.66201	1.75349
0.67967	0.41689	0.6737	0.12177	0.66546	0.43842	0.67082	1.67102	0.67469	2.49387	0.67692	1.78462
0.68528	0.41959	0.68675	0.12527	0.68157	0.44964	0.67669	1.6912	0.68828	2.52049	0.68387	1.81365
0.69702	0.42247	0.69754	0.12669	0.697	0.45965	0.6884	1.71238	0.69506	2.54195	0.69703	1.83561
0.70328	0.42425	0.70271	0.12787	0.70456	0.47238	0.70238	1.74177	0.70706	2.55718	0.70851	1.85658
0.71635	0.41756	0.7135	0.13219	0.72012	0.48199	0.70998	1.77517	0.71731	2.57081	0.71369	1.87444
0.7282	0.41331	0.72615	0.13511	0.7269	0.48903	0.72594	1.80955	0.72278	2.58957	0.7242	1.89685
0.73994	0.4158	0.73215	0.13744	0.74058	0.49908	0.74126	1.83801	0.73504	2.61639	0.73687	1.92588
0.74661	0.41824	0.74414	0.1399	0.75269	0.50658	0.74869	1.86468	0.74755	2.63931	0.74311	1.95448
0.76166	0.42258	0.75025	0.14391	0.75802	0.51126	0.76427	1.8941	0.75328	2.65756	0.7547	1.97578
0.76927	0.42589	0.76437	0.14721	0.76877	0.51925	0.77147	1.91214	0.76541	2.68231	0.76711	2.00337
0.78393	0.42733	0.78033	0.15141	0.78126	0.53012	0.78517	1.93196	0.77233	2.71402	0.77496	2.03986
0.79847	0.4294	0.78806	0.15582	0.78805	0.53717	0.79716	1.94434	0.78766	2.7501	0.79039	2.08019
0.80581	0.43348	0.80351	0.15964	0.80041	0.54436	0.80262	1.95794	0.80351	2.78098	0.79838	2.11657
0.81982	0.43497	0.81934	0.1621	0.80625	0.55204	0.81354	1.9723	0.81881	2.81154	0.81371	2.15265
0.833	0.4366	0.82694	0.16485	0.81904	0.56217	0.82565	1.99416	0.82695	2.84105	0.82942	2.18936
0.83915	0.43933	0.84051	0.16866	0.83363	0.57213	0.83231	2.0128	0.84293	2.86806	0.83754	2.22061
0.84996	0.43821	0.85315	0.17154	0.84096	0.58297	0.84414	2.03149	0.85011	2.88753	0.85206	2.25033
0.85514	0.43775	0.8586	0.17332	0.85584	0.5941	0.85545	2.04472	0.86344	2.90122	0.86499	2.2716
0.87795	0.44051	0.88165	0.17971	0.87805	0.61227	0.87636	2.1012	0.88022	2.92631	0.88178	2.31004
0.89569	0.44103	0.90081	0.18591	0.90611	0.62924	0.89885	2.15425	0.90502	2.96463	0.90001	2.36031
0.91553	0.44535	0.91917	0.19056	0.92432	0.6416	0.92134	2.19922	0.92285	2.9982	0.91867	2.40832
0.94767	0.45041	0.94088	0.19861	0.94014	0.65248	0.95038	2.23588	0.94112	3.04344	0.94396	2.46685
0.97182	0.45514	0.97016	0.20455	0.95929	0.66727	0.96874	2.25363	0.96389	3.09992	0.96621	2.53354
0.99356	0.45591	0.9924	0.21231	0.9835	0.68226	0.98431	2.27763	0.99347	3.14457	0.98832	2.59497
1.01143	0.45511	1.01304	0.21605	1.00662	0.70491	1.00321	2.31259	1.01505	3.18464	1.01708	2.65261
1.03516	0.45584	1.03008	0.22134	1.02961	0.72184	1.02729	2.34402	1.03491	3.21051	1.03625	2.69561
1.0549	0.45608	1.05285	0.22528	1.0606	0.73884	1.05033	2.39678	1.05593	3.22381	1.05184	2.72791
1.07315	0.45728	1.07134	0.22957	1.08055	0.75177	1.07362	2.44116	1.07433	3.26208	1.06982	2.77698
1.10264	0.46098	1.09025	0.23603	1.09676	0.7593	1.10397	2.47594	1.09176	3.28845	1.09326	2.81993
1.1241	0.46349	1.12114	0.24341	1.11471	0.7727	1.12329	2.49552	1.1123	3.34117	1.11509	2.88705
1.14597	0.46734	1.14483	0.251	1.13902	0.78455	1.13925	2.50897	1.14412	3.39117	1.13908	2.95199
1.16585	0.46925	1.16761	0.25541	1.15817	0.80044	1.15709	2.5426	1.16757	3.43574	1.16237	3.01145
1.18799	0.46974	1.18677	0.2615	1.18051	0.81906	1.18223	2.56586	1.18901	3.46041	1.19102	3.05352
1.20546	0.47194	1.20914	0.26389	1.20311	0.83461	1.2022	2.60259	1.20687	3.47088	1.20793	3.07889
1.22358	0.47526	1.22843	0.2688	1.2321	0.84787	1.22417	2.64595	1.22992	3.49457	1.22524	3.11891
1.24973	0.47808	1.24575	0.27387	1.2515	0.85783	1.25399	2.68646	1.24936	3.52351	1.25107	3.15997
1.27388	0.48155	1.27303	0.28115	1.26719	0.86388	1.27568	2.7185	1.26763	3.55182	1.26944	3.20394
1.29774	0.48608	1.2958	0.28525	1.29153	0.8755	1.29539	2.73209	1.29693	3.59753	1.29195	3.26077
1.32094	0.48697	1.31817	0.2909	1.30855	0.88587	1.3111	2.74027	1.31837	3.63304	1.31354	3.31147
1.34602	0.4857	1.3392	0.29579	1.33021	0.90383	1.33611	2.76846	1.34088	3.66794	1.34297	3.35843
1.36336	0.48806	1.36302	0.29688	1.35414	0.91867	1.35394	2.7908	1.36087	3.68639	1.36267	3.38974
1.38295	0.48983	1.37915	0.30004	1.38487	0.93442	1.37578	2.83129	1.38312	3.68895	1.37906	3.40656
1.40043	0.49173	1.39777	0.30566	1.40547	0.9437	1.39934	2.86126	1.40123	3.71077	1.40289	3.43748
1.42832	0.49726	1.41547	0.30916	1.42236	0.94721	1.42995	2.89168	1.41921	3.73019	1.42059	3.46762
1.45072	0.50516	1.44569	0.31691	1.43924	0.95575	1.45085	2.90546	1.44599	3.76574	1.44096	3.51692
1.47259	0.50804	1.46925	0.32059	1.46501	0.9637	1.46817	2.90209	1.46957	3.8096	1.46467	3.57336
1.49312	0.50988	1.49255	0.32587	1.48363	0.97546	1.49118	2.91065	1.49302	3.83408	1.49597	3.62008
1.51658	0.5095	1.51853	0.32719	1.50571	0.98926	1.50969	2.93144	1.51582	3.85716	1.51821	3.64864
1.53247	0.50829	1.53463	0.32817	1.53522	1.00156	1.52727	2.94954	1.54098	3.85865	1.53646	3.65658
1.55073	0.50679	1.55392	0.33124	1.55743	1.01232	1.5495	2.9873	1.55777	3.86898	1.55938	3.674
1.56859	0.50041	1.5723	0.33301	1.57736	1.01779	1.57945	3.01644	1.57736	3.89236	1.57827	3.70205
1.59927	0.50137	1.59893	0.33874	1.59373	1.02063	1.6022	3.04016	1.59427	3.90558	1.59557	3.72406
1.62248	0.50285	1.62142	0.3409	1.61765	1.03023	1.62243	3.04159	1.62212	3.94477	1.61716	3.76589
1.65329	0.50652	1.64313	0.3464	1.63547	1.03686	1.64414	3.02757	1.64504	3.97746	1.64712	3.79842
1.67277	0.50548	1.67161	0.3469	1.65594	1.05052	1.66237	3.03403	1.66701	4.00351	1.66936	3.821
1.68944	0.49722	1.69013	0.34812	1.68706	1.06403	1.6802	3.01603	1.69446	4.01888	1.68973	3.83171
1.70931	0.46451	1.7057	0.348	1.71005	1.07109	1.70018	3.02012	1.71177	4.0225	1.71224	3.83147
1.73384	0.41103	1.72487	0.34739	1.732	1.07673	1.73158	3.04504	1.72777	4.03218	1.72861	3.84428
1.77666	0.3907	1.77172	0.35322	1.77322	1.08262	1.77592	3.034	1.77053	4.07933	1.7655	3.89674
1.82602	0.39091	1.81874	0.35353	1.80897	1.09656	1.81638	3.00069	1.81781	4.15989	1.82054	3.98045
1.86003	0.37887	1.86305	0.34275	1.86069	1.12086	1.85366	2.97012	1.86752	4.19033	1.86248	3.99451
1.9023	0.37736	1.90538	0.32849	1.90392	1.13079	1.90462	2.89164	1.90309	4.2043	1.90484	3.97708
1.94819	0.35764	1.94707	0.31443	1.94301	1.13211	1.94844	2.85328	1.94798	4.23937	1.95051	3.98297
2.0014	0.30246	1.99819	0.29823	1.97972	1.1363	1.98876	2.85245	1.99966	4.29698	1.99458	4.01236
2.03622	0.31092	2.03348	0.28131	2.03448	1.11278	2.02631	2.75261	2.0387	4.31549	2.03442	3.96147
2.07955	0.32133	2.07462	0.27763	2.08196	1.10124	2.07982	2.63247	2.07362	4.33476	2.07532	3.89818
2.13224	0.32741	2.11974	0.2747	2.11786	1.10041	2.128	2.61286	2.12013	4.39298	2.1226	3.86645
2.17267	0.30584	2.17208	0.26601	2.16309	1.09772	2.16354	2.62211	2.17501	4.45807	2.16988	3.83366
2.21173	0.30938	2.2063	0.26484	2.20777	1.11393	2.20775	2.65617	2.21204	4.4515	2.21343	3.76701
2.24963	0.2906	2.25022	0.26324	2.25326	1.1185	2.2526	2.6937	2.25467	4.46472	2.2502	3.71885
2.30565	0.29522	2.2943	0.26114	2.28916	0.80947	2.29974	2.68684	2.29612	4.51591	2.29868	3.46817
2.34526	0.29816	2.34396	0.25848	2.33649	0.81975	2.33395	2.67226	2.34742	4.5577	2.34278	3.11772
2.38847	0.29889	2.38417	0.25676	2.38277	0.81926	2.38133	2.69766	2.38244	4.54788	2.3842	2.80353
2.42863	0.30589	2.42184	0.25968	2.42616	0.80086	2.43471	2.71546	2.42348	4.56676	2.4199	2.24158
2.47931	0.31353	2.47671	0.20243	2.46871	0.76245	2.47079	2.7058	2.47665	4.62951	2.47121	2.14562
2.51624	0.31442	2.51785	0.17513	2.51061	0.72624	2.51326	2.71303	2.52141	4.66518	2.52289	2.09756
2.55721	0.30936	2.55979	0.16236	2.56184	0.69211	2.55533	2.72706	2.56203	4.65853	2.55728	2.03547
2.60761	0.31064	2.59773	0.15509	2.59722	0.62699	2.60686	2.67801	2.59961	4.68316	2.60138	2.01121
2.65469	0.31041	2.64966	0.15286	2.63834	0.59483	2.64225	2.55854	2.65077	4.72119	2.64549	1.97705
2.69697	0.30774	2.68895	0.15333	2.68408	0.48985	2.68499	2.49039	2.69339	4.73735	2.69506	1.92818
2.73392	0.30942	2.72877	0.11137	2.73586	0.41071	2.73	2.46125	2.73336	4.73475	2.72875	1.63145
2.78447	0.31102	2.77776	0.10605	2.76965	0.39426	2.78205	2.30427	2.77066	4.76727	2.77247	1.60853
2.82674	0.30861	2.82425	0.10834	2.81358	0.32572	2.82265	2.22778	2.82531	4.8266	2.82724	1.60256
2.86596	0.31088	2.86591	0.10614	2.86496	0.31395	2.85886	2.16528	2.87301	4.80791	2.86907	1.56482
2.90904	0.31214	2.90346	0.10673	2.90754	0.30871	2.91065	2.12901	2.90949	4.78117	2.91107	1.52872
2.95678	0.31837	2.95287	0.10806	2.94773	0.30578	2.95366	2.04893	2.95467	4.77148	2.9489	1.5052
3.00679	0.31346	2.996	0.10739	2.98568	0.28868	2.99334	1.7571	2.9993	4.76985	3.00102	1.48226
3.04281	0.30995	3.03715	0.10533	3.03943	0.28488	3.03086	1.56972	3.04366	4.67223	3.03992	1.44434
3.08802	0.2995	3.08028	0.10532	3.08136	0.22448	3.08586	1.35603	3.0783	4.65656	3.07975	1.40731
3.13216	0.23697	3.12597	0.10056	3.12305	0.20958	3.12579	1.23792	3.12668	4.69834	3.12056	1.36841
3.17858	0.23583	3.17135	0.0992	3.16043	0.19596	3.16734	1.21615	3.17357	4.71728	3.17533	1.32084
3.21243	0.2377	3.21251	0.09217	3.213	0.18052	3.21354	1.10687	3.21568	4.67424	3.2117	1.28646
3.25832	0.23791	3.25563	0.09183	3.25745	0.17424	3.25868	1.04228	3.25924	4.65052	3.25513	1.19734
3.30632	0.22127	3.30051	0.09083	3.2926	0.17513	3.30301	0.98876	3.30281	4.55473	3.30457	1.1368
3.35205	0.2167	3.34883	0.08953	3.34091	0.1748	3.33897	0.94438	3.3529	4.37824	3.34774	1.06426
3.38911	0.21682	3.38227	0.08868	3.38737	0.17263	3.3877	0.93184	3.38702	4.21612	3.38866	1.03033
3.43634	0.21846	3.42699	0.08954	3.42903	0.1683	3.43391	0.91704	3.4299	4.17644	3.42491	1.02301
3.48699	0.20742	3.47492	0.08797	3.46628	0.16427	3.47613	0.89951	3.4756	4.17652	3.47755	0.79674
3.56273	0.21377	3.56346	0.08828	3.55946	0.1564	3.56147	0.88179	3.56262	4.01583	3.56443	0.7853
3.66089	0.21937	3.6552	0.07742	3.64355	0.14774	3.64683	0.85672	3.65802	3.94449	3.65237	0.76503
3.73983	0.21869	3.73347	0.07874	3.74096	0.14143	3.73642	0.83309	3.73877	3.8154	3.73404	0.73731
3.83317	0.21762	3.83041	0.07807	3.8184	0.13923	3.81978	0.80177	3.83204	3.79697	3.82639	0.7356
3.90971	0.22372	3.90842	0.07011	3.91207	0.13228	3.90871	0.78545	3.9137	3.71773	3.90994	0.71355
4.00745	0.20544	4.00188	0.06594	3.9907	0.12927	3.9922	0.75564	4.00525	3.686	4.00749	0.71374
4.08746	0.2064	4.07818	0.06581	4.08342	0.12189	4.0922	0.73943	4.08374	3.54221	4.08554	0.65619
4.17828	0.19915	4.1755	0.06925	4.16631	0.11838	4.17261	0.70666	4.18034	3.54491	4.18254	0.66382
4.26641	0.19865	4.25419	0.06616	4.25463	0.11656	4.26435	0.68203	4.25883	3.44864	4.26047	0.6634
4.35616	0.20041	4.35298	0.06659	4.33979	0.10946	4.34277	0.65331	4.35209	3.38158	4.35402	0.64197
4.4439	0.1776	4.4338	0.06812	4.42798	0.10333	4.43851	0.59746	4.42831	3.25868	4.43049	0.62794
4.52712	0.17738	4.52606	0.0666	4.52123	0.0993	4.51667	0.58712	4.5321	3.16288	4.52788	0.60616
4.61564	0.17753	4.60954	0.06809	4.60398	0.09296	4.61066	0.54785	4.613	2.9577	4.60714	0.56273
4.70326	0.16637	4.69621	0.06477	4.69494	0.09241	4.68841	0.53166	4.70387	2.83495	4.69961	0.54194
4.79164	0.15051	4.78236	0.06702	4.77862	0.08805	4.7852	0.54048	4.78449	2.5932	4.77835	0.53287
4.87204	0.13852	4.86902	0.06577	4.8684	0.08581	4.87028	0.51279	4.87724	2.37121	4.87893	0.48112
4.97261	0.14398	4.95716	0.06642	4.94939	0.08432	4.9624	0.49776	4.96077	2.20926	4.96246	0.48616
5.05514	0.12897	5.03997	0.06645	5.0433	0.05792	5.04321	0.4199	5.04767	2.01905	5.04918	0.47491
5.14607	0.12815	5.13075	0.06354	5.12416	0.05199	5.13362	0.37116	5.13256	1.8926	5.13474	0.48135
5.22407	0.12345	5.22211	0.05893	5.21595	0.04968	5.21803	0.3439	5.22051	1.72812	5.2224	0.46952
5.32142	0.11411	5.31249	0.06152	5.29345	0.04798	5.30522	0.32397	5.31529	1.67099	5.30993	0.47803
5.4001	0.11157	5.39131	0.06194	5.39625	0.04839	5.39231	0.31438	5.39791	1.58626	5.39306	0.47603
5.49344	0.11079	5.48651	0.06131	5.47444	0.04963	5.47912	0.30129	5.4892	1.57793	5.48311	0.4695
5.56904	0.11083	5.56626	0.0623	5.56822	0.0513	5.56633	0.28434	5.57454	1.53428	5.57585	0.45296
5.66772	0.11094	5.65878	0.05954	5.64586	0.04686	5.6558	0.27152	5.66369	1.50461	5.66564	0.45733
5.74705	0.11006	5.73615	0.06112	5.74174	0.03702	5.74779	0.27367	5.74314	1.47847	5.74438	0.4542
5.8448	0.10837	5.834	0.06207	5.82099	0.03829	5.83048	0.27783	5.83833	1.46171	5.8399	0.45767
5.92549	0.10454	5.91149	0.06301	5.91316	0.03733	5.92101	0.26186	5.91908	1.42514	5.92009	0.43982
6.01828	0.10188	6.01148	0.06219	5.99284	0.03502	6.00182	0.21331	6.01081	1.41908	6.01215	0.43943
6.10324	0.10384	6.08964	0.06387	6.08392	0.03423	6.09647	0.20481	6.08878	1.40719	6.08968	0.42672
6.18856	0.09834	6.18362	0.06356	6.17569	0.03575	6.1757	0.18753	6.18635	1.38422	6.1876	0.4256
6.27432	0.09014	6.26631	0.06062	6.26079	0.03049	6.2685	0.16863	6.27097	1.33843	6.26529	0.42748
6.36246	0.08646	6.35457	0.05807	6.34924	0.03435	6.3453	0.16134	6.36455	1.32544	6.3588	0.41971
6.4506	0.08473	6.43872	0.05585	6.43557	0.0286	6.44221	0.15833	6.44145	1.32669	6.43541	0.37731
6.53316	0.08515	6.52859	0.05414	6.52279	0.03001	6.52008	0.16154	6.53701	1.23862	6.53745	0.36732
6.63168	0.08568	6.61406	0.05436	6.60486	0.03006	6.62086	0.15899	6.61885	1.23887	6.6202	0.36677
6.71637	0.08464	6.69849	0.05427	6.69689	0.02802	6.6998	0.15945	6.70881	1.22023	6.7088	0.34683
6.80638	0.08092	6.79473	0.0545	6.78002	0.02651	6.79366	0.15861	6.79076	1.19622	6.79206	0.34586
6.88465	0.0801	6.87942	0.05326	6.87032	0.02172	6.87448	0.16596	6.88217	1.16206	6.88278	0.33669
6.98026	0.07907	6.96875	0.05148	6.95596	0.02049	6.9646	0.15797	6.97453	1.1343	6.96806	0.34608
7.15322	0.07196	7.1437	0.04929	7.1302	0.02062	7.1362	0.14973	7.14697	1.1373	7.14113	0.32728
7.33537	0.07341	7.31651	0.04825	7.30006	0.02089	7.31326	0.14743	7.32156	1.11457	7.31552	0.3312
7.50619	0.06643	7.49719	0.04637	7.47642	0.01819	7.48911	0.13493	7.49625	1.09655	7.49791	0.33664
7.67861	0.06371	7.66949	0.0467	7.65597	0.01989	7.659	0.13437	7.67014	1.11166	7.67125	0.34524
7.85034	0.06569	7.84351	0.04571	7.83113	0.01734	7.83326	0.14519	7.85085	1.11912	7.84461	0.34779
8.0246	0.0694	8.01444	0.04248	8.00404	0.01429	8.00394	0.14537	8.02301	1.07965	8.02406	0.32817
8.19996	0.06744	8.18606	0.04296	8.17852	0.01499	8.18421	0.14402	8.19784	1.06912	8.19833	0.30072
8.37609	0.06602	8.35675	0.0431	8.35209	0.01642	8.35501	0.10165	8.36904	1.02389	8.36965	0.30292
8.54598	0.07143	8.53768	0.04237	8.53336	0.01393	8.53142	0.09966	8.54626	1.00197	8.5414	0.29946
8.72241	0.07331	8.70691	0.04256	8.70736	0.01351	8.70449	0.1033	8.71749	0.97925	8.71249	0.30851
8.89071	0.07525	8.88303	0.04268	8.87959	0.01531	8.87929	0.09887	8.89271	0.95886	8.89315	0.29147
9.07325	0.07126	9.05307	0.04236	9.0542	0.01085	9.06047	0.09999	9.06204	0.95942	9.0626	0.27974
9.24314	0.06982	9.23388	0.04279	9.22527	0.0105	9.23395	0.08176	9.23833	0.97271	9.23873	0.27821
9.42118	0.07266	9.40308	0.04449	9.39801	0.01067	9.40872	0.07988	9.41422	0.96752	9.40887	0.27976
9.59133	0.07442	9.57923	0.04265	9.57453	0.01243	9.58208	0.07475	9.58943	0.97339	9.58406	0.27563
9.77654	0.07779	9.75047	0.04412	9.74769	0.01274	9.7566	0.0838	9.7584	0.95606	9.75874	0.28074
9.94899	0.07495	9.927	0.0452	9.91756	0.01289	9.93579	0.07542	9.93494	0.95103	9.93567	0.27461
10.125	0.05852	10.107	0.04493	10.098	0.01245	10.1103	0.07833	10.1139	0.8949	10.1068	0.24655
10.2979	0.02747	10.2821	0.04438	10.2687	0.01188	10.2814	0.07994	10.29	0.89899	10.2834	0.23566
10.4724	0.03037	10.4552	0.0437	10.4436	0.00999	10.453	0.0722	10.4626	0.89904	10.4635	0.23846
10.6547	0.02994	10.6298	0.04508	10.6127	0.00835	10.6297	0.08164	10.6383	0.87158	10.6391	0.24207
10.8271	0.03143	10.8039	0.04342	10.7874	0.00695	10.8039	0.0848	10.8115	0.87915	10.8119	0.21794
11.0009	0.03214	10.9842	0.04288	10.9654	0.00566	10.974	0.07916	10.9862	0.8685	10.9866	0.19663
11.1729	0.02832	11.1594	0.04235	11.1411	0.00494	11.149	0.07169	11.1679	0.87603	11.1611	0.19907
11.3466	0.02981	11.3306	0.04359	11.3129	0.00329	11.3198	0.06745	11.3406	0.87173	11.3341	0.19251
11.5222	0.02258	11.5034	0.04365	11.4885	0.00241	11.5002	0.06906	11.5162	0.85949	11.5164	0.19062
11.6956	0.022	11.6799	0.04443	11.6612	0.00403	11.6695	0.0676	11.6875	0.85101	11.6878	0.19376
11.8666	0.02122	11.8538	0.04043	11.8363	0.0046	11.8452	0.0685	11.8665	0.7751	11.8605	0.18159
12.043	0.02034	12.0238	0.04249	12.0172	0.003	12.017	0.07402	12.0381	0.73051	12.0324	0.17633
12.2121	0.0207	12.1979	0.04164	12.1903	0.00221	12.1925	0.06781	12.2113	0.72307	12.2109	0.16149
12.3944	0.02199	12.3687	0.03132	12.365	0.00393	12.3726	0.05378	12.3815	0.71026	12.3809	0.13957
12.5637	0.02468	12.5503	0.02702	12.5372	0.00248	12.5477	0.02205	12.5551	0.71055	12.555	0.14042
12.74	0.02488	12.7191	0.02989	12.717	0.00377	12.7209	0.02665	12.7328	0.72038	12.7264	0.1435
12.9092	0.02326	12.8946	0.02947	12.8885	0.0032	12.8951	0.02762	12.9086	0.72705	12.9026	0.14696
13.0945	0.02423	13.0646	0.02644	13.0615	0.00362	13.0774	0.0267	13.0774	0.73171	13.0773	0.13417
13.2666	0.01967	13.2406	0.02331	13.2315	0.00194	13.2502	0.0356	13.2527	0.73554	13.2525	0.13795
13.4434	0.02061	13.4198	0.02168	13.4037	0.000909982	13.4248	0.03007	13.4292	0.72431	13.423	0.13675
13.6158	0.0221	13.5958	0.02221	13.5806	-0.000645306	13.5967	0.02853	13.6059	0.71061	13.5989	0.11542
13.7911	0.02191	13.7687	0.01811	13.7568	0.000804952	13.7699	0.0277	13.7773	0.69498	13.7773	0.10702
13.9732	0.01686	13.9436	0.01609	13.926	-4.03316e-05	13.9473	0.02489	13.9544	0.67423	13.9544	0.09963
14.3205	0.01703	14.2986	0.01725	14.2766	-0.000157125	14.2908	0.02258	14.3096	0.54673	14.3019	0.10014
14.6745	0.01428	14.6455	0.01883	14.6215	0.00204	14.6415	0.02452	14.6571	0.551	14.6568	0.08867
15.0175	0.01055	14.9977	0.02144	14.9778	-0.00241	14.9863	0.01551	15.0048	0.49556	15.0045	0.09791
15.3636	0.00846	15.3417	0.01793	15.3259	-0.000970479	15.3312	0.01513	15.3577	0.49369	15.3505	0.09651
15.7159	0.00518	15.6908	0.01743	15.6738	-0.00248	15.6837	0.01701	15.7025	0.44705	15.7013	0.09004
16.0614	0.00643	16.0357	0.01692	16.0287	-0.00102	16.0331	0.00392	16.051	0.41662	16.0447	0.09197
16.4133	0.00506	16.3808	0.01406	16.3753	-0.000711685	16.3891	-0.00938	16.3959	0.3875	16.3956	0.06648
16.7615	0.00376	16.7321	0.01361	16.7231	-0.00181	16.7382	-0.00946	16.7474	0.34936	16.7412	0.06645
17.1101	0.00465	17.0808	0.01332	17.0688	-0.00112	17.0848	-0.0106	17.0926	0.33019	17.092	0.06824
17.4653	0.00456	17.4374	0.01293	17.42	-0.00327	17.4377	-0.00852	17.449	0.31123	17.4405	0.06527
17.8128	0.00423	17.7862	0.0118	17.7646	-0.00138	17.7805	-0.01291	17.7975	0.30978	17.7893	0.06568
18.1673	0.00506	18.1406	0.01101	18.109	-0.00255	18.132	-0.0087	18.1463	0.29086	18.1462	0.05415
18.5121	0.00398	18.4884	0.00841	18.4629	-0.00273	18.4773	-0.01192	18.5023	0.30177	18.4947	0.05454
18.8559	0.00282	18.8314	0.01054	18.8104	-0.00228	18.828	-0.01267	18.8507	0.27723	18.8493	0.0481
19.2063	0.00248	19.1819	0.00841	19.1655	-0.00356	19.1737	-0.01328	19.1995	0.26064	19.1931	0.04375
19.5578	0.00277	19.5271	0.00831	19.512	-0.00403	19.5288	-0.01338	19.5449	0.22849	19.5438	0.03594
19.9036	0.00206	19.8788	0.00462	19.8651	-0.00177	19.8765	-0.01298	19.8962	0.2349	19.8879	0.04211
20.2504	0.00307	20.2232	0.00532	20.2096	-0.00434	20.2315	-0.01506	20.2423	0.20243	20.2354	0.03866
20.6079	0.00291	20.5775	0.00612	20.5524	-0.00354	20.5785	-0.01824	20.5868	0.17778	20.5859	0.04166

## Sheet: t=21
Strain	Stress	Strain	Stress	Strain	Stress	Strain	Stress	Strain	Stress	Strain	Stress
%	MPa	%	MPa	%	MPa	%	MPa	%	MPa	%	MPa
	BF-21		BO-82-21		BO-64-21		BO-46-21		BO-28-21		OCC-21
-8.7414e-05	0.0124	-8.86935e-05	0.00185	8.87526e-05	0.00249	0.000214308	0.000473896	0.000335173	0.00666	3.00182e-05	0.00283
-8.7414e-05	0.01239	-8.86935e-05	0.00231	8.87526e-05	0.00242	0.000214308	0.000587329	0.000335173	0.00676	3.00182e-05	0.00273
-8.7414e-05	0.01199	-8.86935e-05	0.0024	8.87526e-05	0.00254	0.000214308	0.000339458	0.000335173	0.00764	0.000290358	0.00233
-8.7414e-05	0.01203	-8.86935e-05	0.00214	8.87526e-05	0.00234	0.000214308	0.000253753	0.000335173	0.00873	0.000290358	0.0028
-8.7414e-05	0.01192	-8.86935e-05	0.00208	8.87526e-05	0.00229	0.000214308	0.000457932	0.000335173	0.00933	0.000290358	0.00397
-8.7414e-05	0.01211	-8.86935e-05	0.00213	8.87526e-05	0.00236	0.000214308	0.000759578	0.000335173	0.00899	0.000290358	0.00454
-8.7414e-05	0.01274	-8.86935e-05	0.00181	8.87526e-05	0.00253	0.000214308	0.00105	0.000335173	0.00847	0.000290358	0.00462
0.000458838	0.01274	0.000847471	0.00168	0.000349452	0.0023	0.000214308	0.00116	0.000335173	0.00732	0.000290358	0.0045
0.000458838	0.01258	0.000847471	0.0017	0.000349452	0.00187	0.000214308	0.000999888	0.000335173	0.00714	0.000290358	0.00457
0.000458838	0.01229	0.000847471	0.00131	0.000349452	0.00197	0.000214308	0.000852005	0.000335173	0.00854	0.000290358	0.00548
0.000458838	0.01285	0.000847471	0.00116	0.000349452	0.00252	0.000214308	0.00153	0.000335173	0.00958	0.000290358	0.00592
0.000458838	0.01218	0.000847471	0.00129	0.000349452	0.00279	0.000214308	0.00227	0.000335173	0.01002	0.000290358	0.00598
0.000458838	0.01206	0.000847471	0.00146	0.000349452	0.00267	0.000214308	0.00211	0.000335173	0.00884	0.000290358	0.0065
0.000458838	0.01335	0.000847471	0.00143	0.000349452	0.00219	0.000214308	0.00222	0.000335173	0.00866	0.000290358	0.00775
0.000458838	0.01426	0.000847471	0.00121	0.000349452	0.0022	0.000214308	0.00209	0.000335173	0.01086	0.000290358	0.00806
0.000458838	0.0138	0.000847471	0.00167	0.000349452	0.00266	0.000214308	0.00222	0.000335173	0.0116	0.000290358	0.00842
0.000458838	0.01265	0.000847471	0.00196	0.000349452	0.0033	0.000214308	0.00281	0.000335173	0.01142	0.000290358	0.00848
0.000458838	0.01259	0.000847471	0.00175	0.000349452	0.00341	0.000214308	0.00339	0.000335173	0.01126	0.000290358	0.00882
0.000458838	0.01343	0.000847471	0.00125	0.000349452	0.00331	0.000214308	0.00363	0.00563	0.01123	0.000290358	0.00983
0.000458838	0.01355	0.000847471	0.000955457	0.000349452	0.00351	0.0042	0.00291	0.00563	0.01178	0.00682	0.01058
0.000458838	0.01262	0.000847471	0.00128	0.000349452	0.00388	0.0042	0.00314	0.00563	0.01277	0.00682	0.01091
0.000458838	0.01462	0.000847471	0.00282	0.000349452	0.0039	0.0042	0.00452	0.00563	0.01385	0.00682	0.01107
0.000458838	0.01539	0.000847471	0.00304	0.000349452	0.00384	0.0042	0.00527	0.00563	0.01343	0.00682	0.01191
0.00686	0.01422	0.000847471	0.0021	0.000349452	0.00435	0.0042	0.0049	0.00563	0.01258	0.00682	0.01274
0.00686	0.01333	0.000847471	0.00162	0.000349452	0.00494	0.0042	0.00468	0.00563	0.01339	0.00682	0.0131
0.00686	0.01395	0.000847471	0.00249	0.000349452	0.00514	0.0042	0.00467	0.00563	0.01397	0.00682	0.01393
0.00686	0.01416	0.000847471	0.00271	0.000349452	0.00509	0.0042	0.00494	0.00563	0.0148	0.00682	0.01417
0.00686	0.01282	0.000847471	0.00257	0.00501	0.00511	0.0042	0.00556	0.00563	0.01512	0.00682	0.014
0.00686	0.01166	0.000847471	0.00286	0.00501	0.00555	0.0042	0.00575	0.00563	0.01439	0.00682	0.01456
0.00686	0.0128	0.000847471	0.00347	0.00501	0.00581	0.0042	0.00524	0.00563	0.01342	0.00682	0.01584
0.00686	0.0146	0.000847471	0.0039	0.00501	0.00618	0.0042	0.00554	0.00563	0.01357	0.00682	0.01706
0.00686	0.01368	0.000847471	0.00332	0.00501	0.00647	0.0042	0.00645	0.00563	0.01433	0.00682	0.01728
0.00686	0.01145	0.000847471	0.00266	0.00501	0.00637	0.0042	0.00638	0.00563	0.01546	0.00682	0.01711
0.00686	0.0111	0.000847471	0.00286	0.00501	0.00614	0.0042	0.00579	0.00563	0.01574	0.00682	0.01709
0.00686	0.01271	0.000847471	0.00326	0.00501	0.00713	0.0042	0.00559	0.00563	0.01306	0.00682	0.01865
0.00686	0.01317	0.000847471	0.00352	0.00501	0.0075	0.0042	0.00636	0.00563	0.01285	0.00682	0.01955
0.00686	0.01184	0.000847471	0.00311	0.00501	0.00718	0.0042	0.00693	0.00563	0.01411	0.00682	0.01953
0.00686	0.01084	0.000847471	0.00256	0.00501	0.00743	0.0042	0.00707	0.00563	0.01468	0.00682	0.01912
0.00686	0.01215	0.00842	0.00268	0.00501	0.00792	0.0042	0.0072	0.00563	0.01451	0.00682	0.01973
0.00686	0.012	0.00842	0.0026	0.00501	0.00832	0.0042	0.00691	0.00563	0.01403	0.00682	0.02045
0.00686	0.01032	0.00842	0.00281	0.00501	0.00799	0.0042	0.00684	0.00563	0.01396	0.00682	0.02102
0.00686	0.01192	0.00842	0.00195	0.00501	0.00801	0.0042	0.00835	0.01214	0.01455	0.01295	0.02152
0.00686	0.01081	0.00842	0.00339	0.00501	0.00854	0.0042	0.00821	0.01214	0.01496	0.01295	0.02214
0.00686	0.01252	0.00842	0.00182	0.00501	0.00922	0.00996	0.00951	0.01214	0.0149	0.01295	0.02326
0.00686	0.01074	0.00842	0.00203	0.00501	0.00973	0.00996	0.00975	0.01214	0.01655	0.01295	0.02313
0.00686	0.01319	0.00842	0.00259	0.00501	0.00939	0.00996	0.01015	0.01214	0.01609	0.01295	0.02462
0.01444	0.01291	0.01627	0.00204	0.00501	0.0102	0.00996	0.01169	0.01214	0.01731	0.01295	0.02545
0.01444	0.01532	0.01627	0.00249	0.01235	0.00985	0.00996	0.01155	0.01214	0.01907	0.01295	0.02594
0.01444	0.01454	0.01627	0.00344	0.01235	0.01065	0.00996	0.01304	0.01214	0.01698	0.01295	0.02762
0.01444	0.01599	0.01627	0.00237	0.01235	0.01033	0.00996	0.01274	0.01214	0.02095	0.01295	0.02737
0.01444	0.01623	0.01627	0.00343	0.01235	0.01106	0.00996	0.01359	0.01214	0.02063	0.01922	0.02871
0.01444	0.01637	0.01627	0.00341	0.01235	0.01042	0.00996	0.01461	0.01214	0.01932	0.01922	0.03012
0.01444	0.01657	0.01627	0.00391	0.01235	0.01129	0.00996	0.01388	0.01853	0.0209	0.01922	0.02987
0.01444	0.01568	0.01627	0.0042	0.01235	0.01107	0.01646	0.01469	0.01853	0.0211	0.01922	0.03151
0.02152	0.01593	0.01627	0.00333	0.01235	0.01151	0.01646	0.01504	0.01853	0.02055	0.01922	0.0319
0.02152	0.01555	0.01627	0.00425	0.01235	0.01154	0.01646	0.01594	0.01853	0.02083	0.01922	0.03278
0.02152	0.01515	0.01627	0.00397	0.01235	0.0127	0.01646	0.0157	0.01853	0.02122	0.01922	0.03415
0.02152	0.01572	0.02373	0.00406	0.02008	0.01224	0.01646	0.01709	0.01853	0.02192	0.01922	0.03458
0.02152	0.0144	0.02373	0.00452	0.02008	0.01342	0.01646	0.01639	0.01853	0.02116	0.01922	0.03526
0.02152	0.01441	0.02373	0.00374	0.02008	0.01369	0.01646	0.01789	0.01853	0.02272	0.01922	0.03691
0.02152	0.01305	0.02373	0.0034	0.02008	0.01459	0.02381	0.01891	0.01853	0.02266	0.02481	0.0366
0.02152	0.01363	0.02373	0.0044	0.02008	0.0147	0.02381	0.01878	0.01853	0.02272	0.02481	0.03824
0.02152	0.01392	0.02373	0.00272	0.02008	0.01581	0.02381	0.01953	0.01853	0.02531	0.02481	0.03874
0.02152	0.01408	0.02373	0.00396	0.02008	0.01575	0.02381	0.0201	0.02479	0.02312	0.02481	0.03913
0.02884	0.01453	0.02373	0.00449	0.02008	0.01664	0.02381	0.02162	0.02479	0.02541	0.02481	0.04072
0.02884	0.01402	0.02373	0.00264	0.02008	0.01693	0.02381	0.0207	0.02479	0.02547	0.02481	0.04088
0.02884	0.01478	0.02373	0.00427	0.02008	0.01673	0.02381	0.02184	0.02479	0.02475	0.02481	0.0417
0.02884	0.01485	0.02974	0.00436	0.02808	0.01711	0.02381	0.02276	0.02479	0.02675	0.02481	0.04324
0.02884	0.01526	0.02974	0.00326	0.02808	0.0175	0.02381	0.024	0.02479	0.02413	0.02481	0.04389
0.02884	0.01651	0.02974	0.00439	0.02808	0.01771	0.02381	0.02362	0.03143	0.02633	0.02481	0.04446
0.02884	0.01492	0.02974	0.00423	0.02808	0.01746	0.02381	0.02435	0.03143	0.02627	0.02481	0.04611
0.02884	0.01779	0.02974	0.00432	0.02808	0.01807	0.02381	0.0247	0.03143	0.02745	0.02481	0.0457
0.02884	0.01549	0.02974	0.00555	0.02808	0.01762	0.02381	0.02545	0.03143	0.02646	0.02481	0.04747
0.02884	0.01803	0.02974	0.00429	0.02808	0.01804	0.02381	0.02603	0.03143	0.02828	0.02481	0.04787
0.03657	0.01485	0.02974	0.00499	0.02808	0.01825	0.02381	0.02669	0.03143	0.02895	0.02481	0.04824
0.03657	0.01678	0.02974	0.00561	0.03555	0.01851	0.02381	0.02723	0.03143	0.02886	0.02481	0.04991
0.03657	0.01737	0.02974	0.00437	0.03555	0.01849	0.03167	0.02814	0.03143	0.03164	0.02481	0.04985
0.03657	0.0159	0.02974	0.00561	0.03555	0.01931	0.03167	0.02898	0.03143	0.032	0.03092	0.05132
0.03657	0.01686	0.03546	0.00528	0.03555	0.01966	0.03167	0.02926	0.03143	0.03239	0.03092	0.05249
0.03657	0.01557	0.03546	0.00403	0.03555	0.02016	0.03167	0.02966	0.03143	0.03333	0.03092	0.05311
0.03657	0.01743	0.03546	0.00543	0.03555	0.02079	0.03167	0.03084	0.03886	0.03509	0.03092	0.05506
0.04443	0.01773	0.03546	0.00507	0.03555	0.02164	0.03167	0.03094	0.03886	0.03469	0.03744	0.05674
0.04443	0.01591	0.03546	0.00486	0.03555	0.02256	0.03167	0.03303	0.03886	0.03455	0.03744	0.05818
0.04443	0.01613	0.03546	0.00524	0.04286	0.02287	0.03167	0.03382	0.03886	0.03365	0.03744	0.06058
0.04443	0.01584	0.04092	0.00497	0.04286	0.02344	0.03953	0.03453	0.03886	0.03323	0.03744	0.06295
0.04443	0.01583	0.04092	0.00388	0.04286	0.0238	0.03953	0.03431	0.04672	0.03553	0.03744	0.06455
0.04443	0.0152	0.04092	0.00565	0.05007	0.02402	0.04727	0.03683	0.04672	0.03796	0.04423	0.06555
0.05151	0.01717	0.0469	0.00576	0.05007	0.02472	0.04727	0.03733	0.04672	0.03983	0.04423	0.0669
0.05151	0.01617	0.0469	0.00508	0.05007	0.02518	0.04727	0.03941	0.05456	0.04184	0.04423	0.06918
0.05151	0.01573	0.0469	0.00638	0.05007	0.0256	0.04727	0.04008	0.05456	0.04415	0.04423	0.07024
0.05151	0.01923	0.0469	0.00734	0.05007	0.02695	0.04727	0.0412	0.05456	0.04519	0.05049	0.07186
0.05831	0.01813	0.0469	0.00648	0.05007	0.02774	0.04727	0.04222	0.05456	0.04517	0.05049	0.07389
0.05831	0.0193	0.0469	0.00581	0.05007	0.02867	0.05501	0.04394	0.05456	0.04669	0.05049	0.0757
0.05831	0.01773	0.0469	0.00567	0.05768	0.02884	0.05501	0.04527	0.05456	0.04689	0.05049	0.0773
0.05831	0.01896	0.0469	0.0061	0.05768	0.02909	0.05501	0.04628	0.05456	0.04551	0.05049	0.07885
0.05831	0.01786	0.05275	0.00596	0.05768	0.02981	0.05501	0.04674	0.05456	0.04752	0.05049	0.08049
0.05831	0.01823	0.05275	0.0056	0.05768	0.03076	0.05501	0.04892	0.06227	0.04943	0.05049	0.08235
0.06523	0.017	0.05275	0.00589	0.06525	0.03142	0.06261	0.04923	0.06227	0.05087	0.05049	0.08397
0.06523	0.01988	0.05275	0.00741	0.06525	0.03174	0.06261	0.05062	0.06998	0.05339	0.05049	0.08555
0.06523	0.01796	0.05957	0.00762	0.06525	0.03224	0.06261	0.05132	0.06998	0.05348	0.05673	0.08718
0.06523	0.01872	0.05957	0.00736	0.06525	0.03263	0.06261	0.05249	0.06998	0.05603	0.06274	0.08903
0.06523	0.01963	0.05957	0.00712	0.0722	0.03303	0.06261	0.0534	0.06998	0.05575	0.06274	0.08969
0.07177	0.02225	0.05957	0.0087	0.0722	0.03354	0.06261	0.05547	0.06998	0.05696	0.06274	0.09195
0.07177	0.01871	0.06593	0.00746	0.0722	0.03503	0.06966	0.05685	0.06998	0.05724	0.06274	0.09301
0.07177	0.01897	0.06593	0.00684	0.0722	0.03522	0.06966	0.05928	0.06998	0.05839	0.06274	0.09583
0.07177	0.02015	0.06593	0.00754	0.0722	0.03522	0.06966	0.05932	0.07727	0.06011	0.06274	0.09726
0.07177	0.01845	0.06593	0.00811	0.079	0.03638	0.07714	0.06094	0.07727	0.06218	0.06274	0.09956
0.07177	0.01877	0.07194	0.00804	0.079	0.03679	0.07714	0.06193	0.07727	0.06244	0.06914	0.10123
0.07791	0.01918	0.07194	0.00732	0.079	0.037	0.07714	0.06334	0.07727	0.06445	0.06914	0.10296
0.07791	0.0181	0.07194	0.00702	0.079	0.0372	0.07714	0.06359	0.07727	0.06535	0.06914	0.1045
0.07791	0.01793	0.07194	0.00759	0.079	0.03806	0.07714	0.06378	0.07727	0.0668	0.07631	0.10725
0.08351	0.01993	0.07194	0.00854	0.079	0.03881	0.07714	0.06486	0.08431	0.06742	0.07631	0.10958
0.08351	0.02173	0.07194	0.00866	0.08567	0.03951	0.08462	0.06627	0.08431	0.06766	0.07631	0.11167
0.08351	0.02007	0.07194	0.00945	0.08567	0.03967	0.08462	0.06786	0.08431	0.06894	0.07631	0.11327
0.08351	0.02305	0.07792	0.00915	0.08567	0.04115	0.08462	0.06922	0.08431	0.07116	0.07631	0.11569
0.08351	0.0231	0.07792	0.00887	0.08567	0.04094	0.08462	0.07096	0.09189	0.07224	0.08377	0.11784
0.08351	0.02033	0.08391	0.00841	0.09233	0.04132	0.0918	0.06979	0.09189	0.07218	0.08377	0.12054
0.08351	0.02095	0.08391	0.00891	0.09233	0.04188	0.0918	0.07165	0.09189	0.07196	0.08377	0.1222
0.0883	0.01977	0.08391	0.00876	0.09233	0.04219	0.09821	0.07354	0.09908	0.07524	0.08377	0.12438
0.0883	0.01757	0.08391	0.00907	0.09233	0.04167	0.09821	0.07354	0.09908	0.07729	0.08377	0.12601
0.0883	0.01833	0.08391	0.00947	0.09832	0.04319	0.09821	0.07543	0.09908	0.07863	0.09228	0.12838
0.09364	0.02172	0.09056	0.01092	0.09832	0.04393	0.09821	0.07697	0.09908	0.0817	0.09228	0.13402
0.09364	0.02436	0.09056	0.00984	0.09832	0.04507	0.09821	0.07854	0.10585	0.08419	0.09228	0.137
0.09911	0.0219	0.09056	0.00946	0.10392	0.04558	0.10487	0.08146	0.10585	0.08336	0.10013	0.14169
0.09911	0.02171	0.09789	0.00885	0.10392	0.0459	0.10487	0.08383	0.10585	0.08806	0.10013	0.1464
0.09911	0.01903	0.09789	0.01034	0.10392	0.04796	0.11128	0.08574	0.11289	0.09026	0.10013	0.15064
0.09911	0.02186	0.10629	0.01155	0.10899	0.04807	0.11128	0.0871	0.11289	0.09305	0.10826	0.15509
0.10536	0.02206	0.10629	0.01091	0.10899	0.04839	0.11128	0.08727	0.11289	0.09398	0.10826	0.15863
0.11176	0.02439	0.11441	0.01131	0.11404	0.04969	0.11714	0.09033	0.11902	0.09766	0.10826	0.16255
0.11176	0.02328	0.11441	0.01099	0.11404	0.05031	0.11714	0.09292	0.12554	0.10069	0.1237	0.16737
0.11803	0.02481	0.12252	0.01186	0.11964	0.05182	0.12261	0.09276	0.12554	0.10124	0.1237	0.17033
0.11803	0.02285	0.12252	0.01257	0.11964	0.05249	0.12261	0.09469	0.13124	0.10412	0.13156	0.17497
0.12415	0.02429	0.12252	0.01303	0.12539	0.05354	0.12782	0.0956	0.13124	0.10498	0.13156	0.17896
0.12415	0.02358	0.13011	0.01345	0.12539	0.05428	0.12782	0.09799	0.13124	0.10769	0.13156	0.18223
0.12415	0.02441	0.13011	0.01376	0.12539	0.05529	0.13274	0.10093	0.13656	0.11124	0.13928	0.18719
0.12988	0.02657	0.13771	0.01342	0.1319	0.05621	0.13274	0.1012	0.13656	0.11015	0.13928	0.19048
0.12988	0.025	0.13771	0.01357	0.1319	0.05741	0.13274	0.10387	0.14147	0.11264	0.14646	0.19406
0.13603	0.02565	0.13771	0.01426	0.1319	0.05835	0.13833	0.10548	0.14147	0.11606	0.14646	0.19841
0.13603	0.02597	0.13771	0.01584	0.1319	0.05899	0.13833	0.10741	0.14147	0.1185	0.14646	0.20191
0.13603	0.0254	0.14543	0.0158	0.14403	0.06021	0.13833	0.10817	0.14654	0.12111	0.14646	0.20552
0.14256	0.02593	0.15341	0.01422	0.14403	0.061	0.13833	0.11129	0.14654	0.12087	0.14646	0.20941
0.14256	0.02694	0.15341	0.01535	0.14403	0.06168	0.15089	0.11405	0.15183	0.12524	0.15337	0.21199
0.14256	0.02755	0.15341	0.01665	0.14976	0.06296	0.15089	0.11591	0.15183	0.12835	0.16003	0.21604
0.15016	0.0271	0.16101	0.01754	0.14976	0.06348	0.15089	0.11666	0.15756	0.13057	0.16003	0.21962
0.15016	0.02524	0.16101	0.01784	0.15565	0.06441	0.15714	0.11801	0.15756	0.13195	0.16642	0.2215
0.15777	0.02716	0.16805	0.01696	0.15565	0.06577	0.15714	0.12025	0.16393	0.13564	0.16642	0.22554
0.15777	0.0285	0.16805	0.01641	0.15565	0.0662	0.16286	0.12395	0.16393	0.13819	0.17202	0.22856
0.16576	0.03057	0.16805	0.01809	0.16218	0.06741	0.16286	0.12457	0.16393	0.14088	0.17202	0.23125
0.16576	0.03088	0.17484	0.01853	0.16218	0.06832	0.16286	0.1265	0.16393	0.1426	0.17202	0.23384
0.17375	0.02806	0.17484	0.01924	0.16218	0.07029	0.16286	0.12857	0.17018	0.14593	0.17202	0.23635
0.17375	0.02796	0.18165	0.02005	0.16923	0.07187	0.16875	0.12963	0.17018	0.14806	0.17734	0.23852
0.17375	0.03051	0.18165	0.01778	0.16923	0.07209	0.16875	0.13223	0.1759	0.15134	0.17734	0.24167
0.17375	0.03206	0.1875	0.01801	0.17671	0.07266	0.17461	0.13417	0.1759	0.15293	0.18254	0.24589
0.18175	0.03291	0.1875	0.0201	0.17671	0.07472	0.17461	0.13619	0.1816	0.155	0.188	0.24871
0.18175	0.03219	0.1875	0.02114	0.18483	0.07673	0.18115	0.13904	0.1816	0.15968	0.188	0.2512
0.18909	0.02974	0.19284	0.02011	0.18483	0.07887	0.18115	0.14087	0.1816	0.1612	0.188	0.25441
0.18909	0.0317	0.19284	0.02156	0.18483	0.07898	0.18862	0.14487	0.18747	0.16264	0.1945	0.25767
0.19747	0.03484	0.19829	0.02008	0.19308	0.07945	0.18862	0.14794	0.18747	0.16702	0.1945	0.26122
0.19747	0.03543	0.19829	0.02005	0.19308	0.08059	0.18862	0.15004	0.18747	0.16955	0.2005	0.26483
0.20588	0.03596	0.19829	0.02109	0.19308	0.08229	0.19661	0.15323	0.19383	0.17334	0.2005	0.26711
0.20588	0.03361	0.2036	0.02242	0.19308	0.084	0.19661	0.15498	0.19383	0.1765	0.2005	0.2717
0.21388	0.0347	0.20961	0.02344	0.20816	0.08599	0.20448	0.16155	0.20128	0.18302	0.20755	0.27834
0.21388	0.03812	0.21572	0.02141	0.21615	0.08756	0.21261	0.16596	0.20886	0.19052	0.21382	0.28407
0.22147	0.03592	0.21572	0.02389	0.22469	0.09164	0.2206	0.17107	0.21709	0.1972	0.21967	0.29101
0.22853	0.03531	0.22237	0.02643	0.22469	0.09345	0.22794	0.17602	0.22548	0.20523	0.22552	0.29679
0.2352	0.03958	0.22903	0.02445	0.23307	0.0948	0.22794	0.18366	0.22548	0.2142	0.22552	0.30266
0.24134	0.03837	0.23517	0.02482	0.24068	0.09864	0.2362	0.18706	0.24102	0.22049	0.23152	0.30973
0.24694	0.03945	0.24115	0.02636	0.24801	0.10071	0.24461	0.19322	0.24102	0.22843	0.23818	0.31776
0.25214	0.03985	0.24115	0.02609	0.2552	0.10167	0.25273	0.19749	0.249	0.23633	0.24523	0.32528
0.25214	0.03924	0.24715	0.02648	0.26161	0.10409	0.2606	0.2042	0.25725	0.24353	0.25268	0.33306
0.25787	0.0405	0.25314	0.02846	0.26161	0.10523	0.2606	0.20797	0.25725	0.24911	0.25268	0.34133
0.26386	0.04146	0.25992	0.02851	0.26733	0.10668	0.26769	0.21141	0.27267	0.25653	0.26012	0.34926
0.27026	0.04163	0.26752	0.03165	0.27267	0.10893	0.27461	0.21607	0.27267	0.26337	0.26772	0.35722
0.2768	0.04266	0.27472	0.03012	0.27814	0.10954	0.28075	0.21964	0.27971	0.27128	0.27505	0.36458
0.2836	0.04387	0.27472	0.03127	0.27814	0.11192	0.28662	0.22217	0.28622	0.27435	0.28248	0.37241
0.2836	0.04442	0.28242	0.03361	0.28439	0.11363	0.29209	0.22593	0.29245	0.28205	0.28248	0.38101
0.28933	0.04608	0.28988	0.03452	0.29053	0.11594	0.29209	0.22925	0.29806	0.28534	0.29754	0.3876
0.29518	0.04733	0.29695	0.03448	0.29693	0.11745	0.29781	0.23442	0.29806	0.29257	0.29754	0.39576
0.30078	0.04816	0.30426	0.03615	0.30386	0.11982	0.3038	0.23695	0.30349	0.29603	0.30497	0.40401
0.3068	0.04698	0.30426	0.03698	0.30985	0.12067	0.31008	0.24212	0.30906	0.30368	0.31204	0.41068
0.3068	0.04996	0.31185	0.03874	0.31586	0.12295	0.31688	0.24609	0.31493	0.30768	0.31896	0.41729
0.31333	0.04961	0.31945	0.03848	0.31586	0.12442	0.32354	0.25151	0.32132	0.31459	0.32561	0.42472
0.32051	0.05053	0.32662	0.04005	0.32146	0.12624	0.32354	0.25356	0.32848	0.32299	0.32561	0.43136
0.32825	0.05132	0.33369	0.0421	0.32732	0.12737	0.32927	0.25727	0.32848	0.32572	0.33253	0.4367
0.33598	0.05349	0.34048	0.04088	0.33359	0.12977	0.335	0.26267	0.33512	0.33421	0.33851	0.44243
0.3432	0.05192	0.34048	0.04312	0.34065	0.13137	0.34089	0.26455	0.3411	0.34048	0.34371	0.44681
0.3432	0.05364	0.3474	0.04481	0.34065	0.13465	0.34687	0.27011	0.34722	0.34426	0.34891	0.45116
0.35077	0.05696	0.35366	0.04461	0.34825	0.13555	0.35341	0.27356	0.35307	0.34769	0.34891	0.45655
0.35811	0.05591	0.35926	0.04572	0.35598	0.13882	0.35341	0.27874	0.35958	0.35547	0.35437	0.46189
0.36517	0.05733	0.36456	0.04701	0.3633	0.14032	0.36075	0.28316	0.35958	0.36323	0.35967	0.46691
0.37238	0.06203	0.36456	0.04738	0.37077	0.14184	0.36833	0.28957	0.36635	0.37041	0.36594	0.4742
0.37956	0.05825	0.36977	0.04818	0.37077	0.14487	0.37567	0.29423	0.37381	0.37562	0.3726	0.48185
0.37956	0.06282	0.37509	0.04773	0.37782	0.14686	0.38315	0.29861	0.38126	0.38449	0.37886	0.48689
0.38636	0.06046	0.38068	0.05013	0.38504	0.14768	0.38315	0.30507	0.38126	0.39153	0.37886	0.49274
0.39344	0.06092	0.38734	0.05058	0.39264	0.15091	0.39047	0.30982	0.38881	0.39866	0.38471	0.49852
0.39344	0.0669	0.39374	0.05135	0.39956	0.15233	0.39781	0.31233	0.396	0.40577	0.39043	0.5038
0.40623	0.06377	0.39374	0.05107	0.40662	0.15467	0.40502	0.31878	0.40317	0.41356	0.39654	0.50924
0.40623	0.06455	0.39972	0.05325	0.40662	0.15665	0.41221	0.32221	0.41036	0.41808	0.40293	0.51643
0.41211	0.06771	0.40557	0.05389	0.41315	0.15728	0.41221	0.32625	0.41726	0.42678	0.40293	0.52419
0.41742	0.06805	0.41145	0.0553	0.41982	0.16014	0.4194	0.33033	0.41726	0.4319	0.41052	0.53302
0.42237	0.06629	0.41756	0.05645	0.42596	0.16119	0.42622	0.33602	0.42432	0.43994	0.41825	0.54077
0.42755	0.07029	0.42434	0.05865	0.43221	0.16499	0.43901	0.34279	0.43813	0.45383	0.43408	0.55642
0.43877	0.07282	0.43979	0.06122	0.44263	0.16605	0.44542	0.35056	0.45142	0.46526	0.4418	0.57148
0.45104	0.07505	0.45563	0.06436	0.45288	0.16918	0.45687	0.35463	0.45781	0.47613	0.45724	0.58644
0.45715	0.07494	0.46361	0.0681	0.45861	0.17266	0.46127	0.3612	0.46884	0.484	0.47308	0.60048
0.46874	0.08072	0.47892	0.07153	0.47114	0.17538	0.47195	0.36733	0.47881	0.49384	0.48012	0.61176
0.48287	0.07921	0.49492	0.07391	0.48261	0.17803	0.48408	0.37604	0.48426	0.50397	0.49437	0.62217
0.49048	0.08247	0.50196	0.0769	0.48834	0.18124	0.49007	0.3829	0.49675	0.51362	0.50568	0.63025
0.50662	0.08667	0.5158	0.07991	0.5018	0.18539	0.50127	0.38917	0.50272	0.52599	0.51114	0.63749
0.52235	0.08842	0.52142	0.08224	0.5174	0.19011	0.5138	0.39931	0.51417	0.53818	0.52219	0.64672
0.53034	0.09004	0.53218	0.08319	0.52578	0.19419	0.52153	0.40984	0.52665	0.54929	0.53495	0.65772
0.5462	0.09675	0.54363	0.08639	0.54138	0.19777	0.53729	0.42037	0.53411	0.56405	0.5412	0.67016
0.56046	0.09972	0.54989	0.08866	0.55777	0.2022	0.55353	0.43025	0.55004	0.58056	0.55318	0.67736
0.56726	0.1005	0.56307	0.08938	0.56577	0.20458	0.56127	0.44107	0.56598	0.59613	0.55851	0.68682
0.579	0.10409	0.57465	0.09405	0.58029	0.20806	0.57768	0.44908	0.57369	0.61198	0.57101	0.69948
0.58418	0.10471	0.58039	0.09696	0.59363	0.21041	0.59288	0.458	0.59018	0.62781	0.58552	0.71279
0.59579	0.10619	0.59277	0.09952	0.59922	0.21335	0.59994	0.46596	0.59817	0.64149	0.59286	0.72612
0.60925	0.11402	0.60767	0.10259	0.6099	0.21562	0.61288	0.46984	0.61292	0.6538	0.60814	0.73828
0.61605	0.11238	0.61539	0.10535	0.61602	0.21958	0.6238	0.47459	0.62553	0.6633	0.62278	0.74969
0.62792	0.11496	0.63029	0.10858	0.62908	0.22146	0.62942	0.4812	0.63124	0.67187	0.63076	0.7609
0.6399	0.11905	0.64522	0.11289	0.64215	0.22542	0.64181	0.48732	0.64269	0.67978	0.64539	0.77196
0.64685	0.12405	0.65269	0.11531	0.64827	0.22862	0.64913	0.49662	0.65505	0.69198	0.65218	0.78123
0.6619	0.12598	0.66678	0.12013	0.6604	0.23149	0.66153	0.50339	0.66182	0.70363	0.66537	0.79034
0.67669	0.13177	0.6737	0.12177	0.67428	0.23456	0.66767	0.50907	0.67392	0.71225	0.67628	0.79507
0.68416	0.13487	0.68675	0.12527	0.68188	0.23909	0.6802	0.51671	0.68547	0.72035	0.68146	0.80055
0.6983	0.1377	0.69754	0.12669	0.6968	0.24256	0.6946	0.52556	0.69173	0.73288	0.69225	0.8099
0.70561	0.14363	0.70271	0.12787	0.71107	0.24554	0.70955	0.5346	0.70569	0.74437	0.70501	0.81998
0.71962	0.14387	0.7135	0.13219	0.71786	0.24832	0.71687	0.54222	0.72044	0.7587	0.71128	0.82806
0.73269	0.14853	0.72615	0.13511	0.73252	0.25303	0.73101	0.54914	0.72802	0.77231	0.723	0.83556
0.73922	0.15286	0.73215	0.13744	0.73931	0.25491	0.74515	0.55717	0.74277	0.78279	0.73551	0.84444
0.75026	0.15655	0.74414	0.1399	0.75239	0.25801	0.75221	0.56479	0.75712	0.79305	0.74294	0.85702
0.7608	0.1552	0.75025	0.14391	0.75918	0.25994	0.76567	0.57125	0.76431	0.80313	0.75852	0.86754
0.76601	0.16217	0.76437	0.14721	0.77037	0.26272	0.7722	0.5764	0.77773	0.81166	0.7745	0.87818
0.77867	0.1656	0.78033	0.15141	0.78079	0.26252	0.78421	0.58111	0.78396	0.82321	0.78194	0.88277
0.7908	0.16516	0.78806	0.15582	0.79198	0.26658	0.7946	0.58441	0.79619	0.82789	0.79793	0.88991
0.7964	0.17349	0.80351	0.15964	0.79849	0.26929	0.79981	0.5899	0.80628	0.8364	0.80537	0.89585
0.80918	0.17729	0.81934	0.1621	0.81049	0.27193	0.81101	0.59515	0.81135	0.84054	0.81907	0.90212
0.81652	0.17931	0.82694	0.16485	0.82195	0.27399	0.82366	0.60191	0.82251	0.85058	0.8316	0.90671
0.83225	0.18579	0.84051	0.16866	0.82822	0.2779	0.82968	0.60689	0.83487	0.86148	0.83704	0.91131
0.84839	0.1958	0.85315	0.17154	0.84317	0.28217	0.84126	0.61298	0.84058	0.8696	0.84782	0.91507
0.85584	0.19581	0.8586	0.17332	0.85129	0.28623	0.85528	0.62081	0.85215	0.87714	0.85994	0.92133
0.8877	0.20844	0.88165	0.17971	0.883	0.29357	0.87926	0.63981	0.87342	0.90465	0.87923	0.93239
0.9077	0.21562	0.90081	0.18591	0.90714	0.29896	0.90298	0.65696	0.898	0.93061	0.89732	0.94513
0.9241	0.22339	0.91917	0.19056	0.92752	0.302	0.92712	0.66982	0.9299	0.95332	0.91878	0.96085
0.94287	0.2357	0.94088	0.19861	0.95059	0.29988	0.95246	0.67662	0.95104	0.97173	0.94818	0.97255
0.96727	0.24087	0.97016	0.20455	0.97019	0.3056	0.96993	0.68277	0.96804	0.98239	0.97066	0.98594
0.987	0.25351	0.9924	0.21231	0.98737	0.30604	0.98977	0.69572	0.98597	1.00093	0.99141	0.99661
1.00966	0.26589	1.01304	0.21605	1.00724	0.31259	1.01327	0.70417	1.01162	1.0139	1.01406	1.00019
1.03926	0.2781	1.03008	0.22134	1.03722	0.31855	1.03499	0.71951	1.03049	1.03289	1.03148	1.01108
1.0598	0.28617	1.05285	0.22528	1.05868	0.32297	1.05725	0.7328	1.05324	1.05338	1.05012	1.02162
1.07857	0.29754	1.07134	0.22957	1.07974	0.32687	1.07884	0.74286	1.08153	1.07089	1.07619	1.03527
1.09417	0.30752	1.09025	0.23603	1.10388	0.32867	1.10566	0.75153	1.10266	1.08916	1.0999	1.05258
1.11791	0.31779	1.12114	0.24341	1.11918	0.33042	1.12337	0.75684	1.12208	1.10186	1.12278	1.06523
1.13523	0.32988	1.14483	0.251	1.1372	0.33333	1.13845	0.76219	1.14334	1.10772	1.14608	1.07022
1.15671	0.34218	1.16761	0.25541	1.15451	0.33678	1.16259	0.77242	1.16127	1.1208	1.17109	1.06894
1.18095	0.35713	1.18677	0.2615	1.18425	0.34417	1.18045	0.78259	1.17896	1.13337	1.1876	1.06863
1.21269	0.37024	1.20914	0.26389	1.20796	0.34704	1.20378	0.79861	1.19876	1.15413	1.2065	1.07935
1.23362	0.38177	1.22843	0.2688	1.23236	0.35026	1.22777	0.81316	1.23054	1.17632	1.22381	1.08647
1.25106	0.39054	1.24575	0.27387	1.25368	0.35377	1.25938	0.82442	1.25458	1.19841	1.24339	1.10127
1.27545	0.40404	1.27303	0.28115	1.2762	0.35485	1.27925	0.82948	1.27718	1.21317	1.27373	1.11481
1.29464	0.41446	1.2958	0.28525	1.29567	0.35871	1.29592	0.83285	1.29593	1.21929	1.29622	1.12611
1.31331	0.42508	1.31817	0.2909	1.3146	0.35833	1.31563	0.84365	1.31931	1.22853	1.31739	1.1324
1.33518	0.4391	1.3392	0.29579	1.34071	0.3609	1.34003	0.84885	1.33831	1.24216	1.34149	1.13196
1.36424	0.45205	1.36302	0.29688	1.36326	0.36423	1.3611	0.85912	1.356	1.25537	1.3576	1.13579
1.38598	0.46419	1.37915	0.30004	1.3843	0.36814	1.38336	0.86949	1.38509	1.27371	1.37637	1.14475
1.40556	0.47545	1.39777	0.30566	1.4059	0.3693	1.40443	0.87719	1.40742	1.29157	1.40074	1.15142
1.4217	0.4822	1.41547	0.30916	1.43123	0.37155	1.43216	0.88472	1.42868	1.30217	1.42442	1.16463
1.44503	0.49057	1.44569	0.31691	1.44683	0.37389	1.45045	0.88666	1.44823	1.31502	1.44759	1.16668
1.46289	0.50419	1.46925	0.32059	1.46482	0.37812	1.46589	0.88895	1.47055	1.31779	1.47088	1.16767
1.48273	0.51531	1.49255	0.32587	1.48854	0.38111	1.49044	0.89471	1.48704	1.32336	1.49711	1.1643
1.51473	0.53205	1.51853	0.32719	1.51012	0.38821	1.50789	0.90044	1.50511	1.33616	1.5131	1.15108
1.53831	0.54364	1.53463	0.32817	1.53412	0.39145	1.53002	0.91312	1.52291	1.34962	1.53201	1.1547
1.56151	0.55327	1.55392	0.33124	1.55852	0.38943	1.55378	0.92283	1.55456	1.37034	1.5565	1.14938
1.5851	0.55764	1.5723	0.33301	1.58812	0.38882	1.58656	0.93193	1.57847	1.38832	1.57672	1.14357
1.60311	0.55997	1.59893	0.33874	1.60543	0.38716	1.60776	0.93422	1.60146	1.40228	1.59924	1.14652
1.62231	0.55947	1.62142	0.3409	1.62342	0.38069	1.62456	0.93067	1.62698	1.40349	1.62079	1.14384
1.63977	0.5593	1.64313	0.3464	1.64823	0.37999	1.65003	0.9366	1.64401	1.40886	1.65006	1.09494
1.66868	0.56664	1.67161	0.3469	1.66609	0.37722	1.66776	0.93888	1.66421	1.41991	1.66912	1.07717
1.69109	0.56242	1.69013	0.34812	1.689	0.38179	1.68643	0.94613	1.68189	1.4254	1.6847	1.0668
1.71293	0.53331	1.7057	0.348	1.711	0.38146	1.70911	0.95553	1.70979	1.4424	1.7036	1.06014
1.73267	0.48172	1.72487	0.34739	1.73287	0.38033	1.73818	0.96231	1.73199	1.45639	1.72754	1.05102
1.77172	0.48846	1.77172	0.35322	1.77513	0.37764	1.77882	0.96772	1.7736	1.47608	1.77348	1.06491
1.81544	0.49953	1.81874	0.35353	1.81511	0.37878	1.81723	0.9708	1.81334	1.47763	1.82514	1.06465
1.8629	0.52272	1.86305	0.34275	1.85911	0.3831	1.85484	0.98355	1.85612	1.49616	1.85933	1.05959
1.91221	0.52505	1.90538	0.32849	1.91337	0.38034	1.91109	0.99933	1.90277	1.53096	1.90207	1.06722
1.949	0.53582	1.94707	0.31443	1.94883	0.38055	1.9515	0.99831	1.95448	1.54771	1.95451	1.07182
1.99433	0.55241	1.99819	0.29823	1.9928	0.38116	1.99484	1.00177	1.99077	1.55683	1.99632	1.06518
2.03804	0.53643	2.03348	0.28131	2.03667	0.38446	2.04241	1.00965	2.03475	1.57238	2.03599	1.05593
2.08311	0.54308	2.07462	0.27763	2.08546	0.38423	2.08575	1.01228	2.07875	1.5937	2.07392	1.06481
2.11789	0.54775	2.11974	0.2747	2.12477	0.38078	2.12749	1.00716	2.12488	1.60195	2.12904	1.07146
2.16536	0.55013	2.17208	0.26601	2.16169	0.38608	2.1628	1.00906	2.16353	1.6065	2.16804	1.06459
2.22055	0.52944	2.2063	0.26484	2.20821	0.38952	2.21267	1.01971	2.20289	1.62455	2.2101	1.04904
2.25708	0.51778	2.25022	0.26324	2.26059	0.37626	2.26053	1.02776	2.25924	1.64782	2.24991	0.99478
2.29999	0.50634	2.2943	0.26114	2.30326	0.37259	2.30293	1.01175	2.29673	1.64182	2.30183	0.98115
2.34238	0.50143	2.34396	0.25848	2.34018	0.37397	2.34014	0.98097	2.34005	1.64403	2.34469	0.95531
2.39265	0.499	2.38417	0.25676	2.39204	0.35891	2.3904	0.9205	2.3819	1.65482	2.38104	0.94554
2.42691	0.50026	2.42184	0.25968	2.43135	0.35421	2.43894	0.90714	2.43174	1.60708	2.43109	0.94088
2.4681	0.50443	2.47671	0.20243	2.47027	0.34542	2.47173	0.86701	2.46697	1.53694	2.47703	0.93036
2.51421	0.49387	2.51785	0.17513	2.50919	0.34294	2.51415	0.76113	2.50778	1.50558	2.51858	0.9105
2.56673	0.45365	2.55979	0.16236	2.56558	0.33543	2.56146	0.72238	2.55178	1.45947	2.55492	0.89903
2.60138	0.44787	2.59773	0.15509	2.6092	0.32809	2.61279	0.68669	2.60652	1.42636	2.60552	0.88317
2.64577	0.44693	2.64966	0.15286	2.64731	0.32663	2.64881	0.68224	2.64852	1.33033	2.64878	0.84118
2.69724	0.39715	2.68895	0.15333	2.6957	0.3258	2.69401	0.66753	2.68495	1.24221	2.68899	0.78685
2.73856	0.3869	2.72877	0.11137	2.73877	0.32566	2.73761	0.65022	2.73611	1.22175	2.72534	0.75253
2.77801	0.38046	2.77776	0.10605	2.77995	0.31832	2.78388	0.63797	2.77733	1.13378	2.77913	0.71684
2.81602	0.34529	2.82425	0.10834	2.81568	0.31712	2.81787	0.62976	2.81586	1.0611	2.82242	0.6793
2.87173	0.33787	2.86591	0.10614	2.86688	0.3134	2.86333	0.62915	2.85241	1.01925	2.86332	0.65077
2.91237	0.31219	2.90346	0.10673	2.92101	0.30581	2.91935	0.63273	2.90798	1.00242	2.90806	0.6526
2.95479	0.30596	2.95287	0.10806	2.95594	0.29663	2.95786	0.61443	2.95051	0.96959	2.95241	0.66211
3.00144	0.3002	2.996	0.10739	2.99927	0.29169	3.00122	0.58122	2.99305	0.93495	3.00039	0.66193
3.04542	0.29917	3.03715	0.10533	3.04379	0.27764	3.04187	0.5705	3.0389	0.91285	3.03501	0.65806
3.08796	0.29059	3.08028	0.10532	3.09218	0.27447	3.09255	0.55198	3.08264	0.87798	3.08108	0.66023
3.12287	0.2844	3.12597	0.10056	3.1246	0.27091	3.12789	0.52972	3.12677	0.83328	3.12798	0.63009
3.17286	0.28478	3.17135	0.0992	3.16805	0.26447	3.16827	0.52027	3.16093	0.8135	3.17315	0.61427
3.21939	0.28019	3.21251	0.09217	3.21577	0.26104	3.22041	0.5068	3.20839	0.81253	3.21549	0.61602
3.26139	0.26323	3.25563	0.09183	3.26511	0.25061	3.26655	0.49541	3.2561	0.81592	3.25639	0.515
3.29924	0.25439	3.30051	0.09083	3.30752	0.24457	3.30788	0.46717	3.30077	0.73755	3.30823	0.4753
3.34965	0.2564	3.34883	0.08953	3.34738	0.24187	3.34616	0.45802	3.33787	0.69669	3.34395	0.4708
3.39216	0.25449	3.38227	0.08868	3.39124	0.24126	3.39736	0.45601	3.38571	0.68579	3.38524	0.47672
3.43203	0.2501	3.42699	0.08954	3.43644	0.23626	3.43869	0.45113	3.42891	0.67015	3.42949	0.48299
3.46868	0.2511	3.47492	0.08797	3.47643	0.23732	3.47777	0.44477	3.46946	0.65152	3.48196	0.47277
3.56775	0.25677	3.56346	0.08828	3.57339	0.2373	3.56939	0.45022	3.5564	0.64152	3.56018	0.46185
3.65281	0.25857	3.6552	0.07742	3.65339	0.22062	3.65618	0.41929	3.64359	0.61945	3.65448	0.42524
3.74453	0.19624	3.73347	0.07874	3.74578	0.21776	3.74527	0.4123	3.73279	0.62238	3.73134	0.42286
3.82277	0.17519	3.83041	0.07807	3.82087	0.21123	3.82352	0.39633	3.81944	0.61977	3.82828	0.4136
3.91676	0.15601	3.90842	0.07011	3.91967	0.21149	3.91902	0.38814	3.91303	0.62694	3.90688	0.41601
4.0013	0.14651	4.00188	0.06594	3.99926	0.20612	4.00662	0.35826	3.99622	0.59522	3.99999	0.36209
4.08768	0.13502	4.07818	0.06581	4.09179	0.19856	4.09901	0.30686	4.08661	0.56409	4.08734	0.36696
4.17246	0.12735	4.1755	0.06925	4.17645	0.18884	4.17463	0.27635	4.16371	0.51442	4.17641	0.33901
4.26884	0.13065	4.25419	0.06616	4.27139	0.1822	4.27412	0.2727	4.25965	0.43263	4.26257	0.31366
4.35684	0.13183	4.35298	0.06659	4.35445	0.18181	4.35252	0.25894	4.34008	0.34596	4.34802	0.29761
4.43789	0.12369	4.4338	0.06812	4.44163	0.17435	4.44533	0.23728	4.43179	0.33673	4.43613	0.27773
4.52906	0.12244	4.52606	0.0666	4.52537	0.17123	4.52121	0.22212	4.51446	0.31539	4.5224	0.27402
4.61491	0.12151	4.60954	0.06809	4.61482	0.1692	4.61802	0.21488	4.61283	0.30281	4.61012	0.27697
4.70397	0.12014	4.69621	0.06477	4.70253	0.17142	4.70124	0.18652	4.69219	0.29086	4.69264	0.27066
4.78395	0.12067	4.78236	0.06702	4.78506	0.16959	4.78923	0.18343	4.78338	0.26681	4.79167	0.26595
4.87901	0.12174	4.86902	0.06577	4.87426	0.16874	4.87939	0.17513	4.86087	0.26454	4.87366	0.26281
4.96045	0.12172	4.95716	0.06642	4.96889	0.16501	4.96978	0.16711	4.95523	0.25275	4.96458	0.24667
5.05846	0.10365	5.03997	0.06645	5.05809	0.15703	5.05698	0.16104	5.03965	0.24439	5.0442	0.23848
5.13404	0.10656	5.13075	0.06354	5.13673	0.15726	5.13844	0.15784	5.12563	0.24305	5.13986	0.24207
5.23242	0.10827	5.22211	0.05893	5.23179	0.15851	5.22805	0.15798	5.20976	0.24554	5.21815	0.23772
5.31173	0.11121	5.31249	0.06152	5.31337	0.1574	5.31539	0.14642	5.30001	0.2389	5.31185	0.22816
5.40465	0.11022	5.39131	0.06194	5.40522	0.15655	5.40406	0.14124	5.39425	0.2366	5.38797	0.22107
5.48224	0.11026	5.48651	0.06131	5.48239	0.15452	5.48461	0.12951	5.47441	0.23458	5.48529	0.2212
5.57888	0.11282	5.56626	0.0623	5.5801	0.1512	5.57781	0.1284	5.56574	0.23345	5.56367	0.22142
5.65993	0.1087	5.65878	0.05954	5.65891	0.13643	5.66781	0.12752	5.65106	0.22909	5.66283	0.21932
5.74965	0.11042	5.73615	0.06112	5.75182	0.13143	5.75942	0.12684	5.7401	0.22958	5.74389	0.22407
5.83885	0.10956	5.834	0.06207	5.83446	0.131	5.83514	0.12282	5.81945	0.22328	5.83614	0.22198
5.92162	0.10754	5.91149	0.06301	5.93123	0.12519	5.93291	0.12396	5.91449	0.2223	5.91905	0.22339
6.01548	0.11122	6.01148	0.06219	6.01308	0.12164	6.01277	0.11964	5.9961	0.20759	6.00651	0.22098
6.09799	0.11153	6.08964	0.06387	6.10267	0.12044	6.1053	0.11378	6.08702	0.20376	6.09183	0.21402
6.18745	0.10409	6.18362	0.06356	6.18397	0.11179	6.18144	0.10725	6.16293	0.19925	6.17903	0.20891
6.27421	0.10823	6.26631	0.06062	6.27647	0.10504	6.28024	0.10755	6.26713	0.20485	6.26621	0.20955
6.36327	0.10926	6.35457	0.05807	6.36137	0.10387	6.36011	0.10812	6.3462	0.18416	6.35021	0.19891
6.44366	0.10827	6.43872	0.05585	6.4463	0.10202	6.45665	0.10487	6.43897	0.18612	6.43967	0.17727
6.53723	0.11208	6.52859	0.05414	6.53265	0.09814	6.53758	0.10268	6.5153	0.1817	6.53218	0.16861
6.62627	0.10783	6.61406	0.05436	6.62049	0.09381	6.62904	0.09898	6.61259	0.1525	6.62163	0.16844
6.71787	0.10964	6.69849	0.05427	6.71619	0.09161	6.71574	0.09781	6.69314	0.15509	6.70163	0.16147
6.7949	0.10959	6.79473	0.0545	6.79725	0.0862	6.80012	0.09628	6.78233	0.15035	6.79587	0.16204
6.89301	0.11237	6.87942	0.05326	6.89	0.08686	6.88692	0.09457	6.86259	0.14962	6.87639	0.16482
6.97127	0.11726	6.96875	0.05148	6.97425	0.08345	6.97612	0.10064	6.95432	0.13939	6.96824	0.16815
7.1403	0.11421	7.1437	0.04929	7.1423	0.08187	7.14478	0.09752	7.1299	0.11888	7.14327	0.15958
7.3188	0.06835	7.31651	0.04825	7.31851	0.07823	7.32773	0.08059	7.30613	0.08968	7.32179	0.15886
7.49727	0.07102	7.49719	0.04637	7.4938	0.07483	7.49627	0.08159	7.47453	0.08095	7.4939	0.08935
7.67387	0.07509	7.66949	0.0467	7.67132	0.07231	7.67308	0.0795	7.65051	0.05632	7.6653	0.08083
7.84623	0.06414	7.84351	0.04571	7.84128	0.06723	7.84107	0.07955	7.82465	0.05646	7.83814	0.07571
8.02192	0.04903	8.01444	0.04248	8.02001	0.06039	8.01923	0.08115	8.00075	0.04503	8.01378	0.07132
8.19506	0.04973	8.18606	0.04296	8.19115	0.06056	8.19653	0.07823	8.1686	0.04557	8.18814	0.06846
8.37728	0.04712	8.35675	0.0431	8.37536	0.05951	8.37481	0.07116	8.34738	0.04589	8.35915	0.06789
8.55097	0.04807	8.53768	0.04237	8.54754	0.05811	8.54549	0.06917	8.51724	0.02245	8.53431	0.06624
8.72358	0.04133	8.70691	0.04256	8.72242	0.0563	8.72282	0.06557	8.70172	0.02148	8.70374	0.06681
8.89899	0.04049	8.88303	0.04268	8.89716	0.05418	8.90256	0.06365	8.87305	0.01938	8.87851	0.06753
9.076	0.03899	9.05307	0.04236	9.07698	0.05288	9.07775	0.0451	9.04835	0.01679	9.05527	0.06827
9.2481	0.04384	9.23388	0.04279	9.25121	0.05209	9.2523	0.04323	9.22088	0.01405	9.23083	0.06616
9.41914	0.04425	9.40308	0.04449	9.4234	0.05044	9.42549	0.0446	9.39554	0.01082	9.40204	0.06097
9.59443	0.04078	9.57923	0.04265	9.59736	0.04863	9.60042	0.04531	9.57602	0.00715	9.57841	0.06018
9.76359	0.03705	9.75047	0.04412	9.7681	0.0459	9.77843	0.04659	9.74842	0.00441	9.7589	0.0539
9.9394	0.04395	9.927	0.0452	9.9463	0.04382	9.95111	0.0409	9.92295	0.00179	9.93355	0.05153
10.1155	0.04114	10.107	0.04493	10.1166	0.0429	10.1227	0.03973	10.0937	0.00329	10.1071	0.04221
10.2921	0.03937	10.2821	0.04438	10.2933	0.04087	10.2966	0.0385	10.271	-0.00113	10.281	0.04048
10.4602	0.04168	10.4552	0.0437	10.4621	0.03952	10.4663	0.03782	10.4417	0.00134	10.4562	0.03777
10.6368	0.04275	10.6298	0.04508	10.6385	0.04037	10.6479	0.0392	10.6158	0.00311	10.6355	0.03595
10.8137	0.04791	10.8039	0.04342	10.8131	0.0393	10.8178	0.03687	10.7849	0.00405	10.809	0.03264
10.991	0.02769	10.9842	0.04288	10.9896	0.03337	10.9947	0.03483	10.9606	0.00349	10.9811	0.0331
11.1624	0.02828	11.1594	0.04235	11.1586	0.0322	11.1626	0.03223	11.1356	0.00239	11.1549	0.03262
11.3396	0.02899	11.3306	0.04359	11.3372	0.02963	11.3455	0.03431	11.3115	0.00344	11.3304	0.03277
11.5122	0.03078	11.5034	0.04365	11.5158	0.03008	11.5149	0.03398	11.4792	0.00588	11.5031	0.02824
11.695	0.0317	11.6799	0.04443	11.6926	0.02847	11.6927	0.03285	11.6556	0.00722	11.6738	0.02871
11.8688	0.02337	11.8538	0.04043	11.8642	0.02768	11.8626	0.03594	11.832	0.00731	11.8491	0.0278
12.0426	0.01915	12.0238	0.04249	12.04	0.02924	12.0413	0.03614	12.0091	0.00283	12.0192	0.02552
12.2175	0.0187	12.1979	0.04164	12.2129	0.03036	12.2126	0.03646	12.1795	0.00587	12.2005	0.02616
12.3963	0.02209	12.3687	0.03132	12.3957	0.02943	12.3969	0.03678	12.3566	0.00676	12.3702	0.0285
12.5697	0.02245	12.5503	0.02702	12.5696	0.02882	12.5695	0.03447	12.5279	-0.00396	12.5449	0.0266
12.7417	0.02243	12.7191	0.02989	12.7421	0.02849	12.7442	0.03641	12.7105	-0.00403	12.7147	0.02552
12.9148	0.02143	12.8946	0.02947	12.9173	0.02658	12.919	0.03331	12.884	-0.00466	12.8991	0.02392
13.0854	0.02385	13.0646	0.02644	13.0942	0.02555	13.0985	0.0328	13.0573	-0.00237	13.0712	0.02434
13.2646	0.02423	13.2406	0.02331	13.2666	0.02629	13.2728	0.03606	13.2312	-0.00414	13.2467	0.02236
13.4354	0.02481	13.4198	0.02168	13.4378	0.02375	13.4446	0.0348	13.4034	-0.00251	13.4194	0.02295
13.6123	0.0257	13.5958	0.02221	13.6127	0.02531	13.6186	0.03449	13.5828	0.000671128	13.5942	0.02065
13.781	0.02641	13.7687	0.01811	13.7822	0.02247	13.7896	0.03571	13.7542	0.000150002	13.776	0.02077
13.9627	0.02959	13.9436	0.01609	13.9644	0.0228	13.9676	0.0354	13.9271	-0.00102	13.9494	0.02152
14.3085	0.03016	14.2986	0.01725	14.3104	0.02263	14.3148	0.03651	14.2695	-0.0012	14.2956	0.01986
14.657	0.03088	14.6455	0.01883	14.6551	0.02359	14.6664	0.03855	14.6226	-0.0013	14.6478	0.01827
15.0127	0.03466	14.9977	0.02144	15.0089	0.01651	15.0122	0.03808	14.9664	-0.00129	14.9907	0.01552
15.3597	0.03259	15.3417	0.01793	15.3571	0.01475	15.359	0.02158	15.317	0.000568972	15.3404	0.01597
15.7153	0.0362	15.6908	0.01743	15.7127	0.01415	15.7149	-0.000340298	15.6635	-0.00227	15.6862	0.01406
16.0618	0.03643	16.0357	0.01692	16.0602	0.01278	16.0626	-0.00131	16.0186	-0.00465	16.03	0.01476
16.4132	0.04022	16.3808	0.01406	16.4143	0.01113	16.4183	-0.00338	16.3649	-0.00657	16.3828	0.01214
16.7566	0.0421	16.7321	0.01361	16.76	0.00998	16.7646	-0.00334	16.7123	-0.00488	16.731	0.0112
17.1011	0.00253	17.0808	0.01332	17.1042	0.0108	17.1175	-0.00212	17.0646	-0.005	17.0872	0.01086
17.453	0.00102	17.4374	0.01293	17.4536	0.00953	17.4611	-0.00391	17.4095	-0.00207	17.436	0.01078
17.7976	0.000204042	17.7862	0.0118	17.7992	0.00992	17.8113	-0.00332	17.7574	-0.00322	17.7841	0.00818
18.1527	0.00051961	18.1406	0.01101	18.1503	0.00916	18.1574	-0.00291	18.1008	-0.00214	18.1365	0.00696
18.5018	0.000382737	18.4884	0.00841	18.4962	0.00879	18.5017	-0.00222	18.452	-0.00533	18.4812	0.00583
18.8586	0.00533	18.8314	0.01054	18.8539	0.00845	18.8553	-0.000979722	18.7951	-0.00493	18.8302	0.00583
19.2078	0.000236993	19.1819	0.00841	19.2026	0.00827	19.2034	-0.00401	19.1416	-0.00458	19.177	0.00611
19.5558	0.00152	19.5271	0.00831		0	19.5606	-0.00557	19.4973	-0.00362	19.5268	0.00574
19.9071	0.000641275	19.8788	0.00462		0	19.9098	-0.00534	19.8447	-0.00336	19.8721	0.00576
20.2517	0.00257	20.2232	0.00532		0	20.2591	-0.00494	20.2012	-0.00404	20.2273	0.00643
20.6025	0.00294	20.5775	0.00612		0	20.6116	-0.00484	20.5481	-0.00586	20.575	0.00566
20.9496	0.0017	20.9256	0.00711					20.8982	-0.00313	20.9216	0.00652
21.3002	0.00259	21.273	0.00208					21.2424	-0.00591	21.2769	0.0042
21.6469	0.000108991	21.6276	0.00111					21.5854	-0.00681	21.623	0.00673
21.9954	0.00208	21.9746	0.00125					21.9384	-0.00427	21.9691	0.00531
22.3509	0.00117	22.3259	0.00184					22.2816	-0.00547	22.3174	0.00594
	0	22.6693	0.00192					22.6337	-0.00556	22.6669	0.00395
	0	23.013	0.00287					22.9808	-0.00489	23.0129	0.00317
	0	23.3642	0.00093294					23.3355	-0.00408	23.3567	0.0028
		23.709						23.682		23.7103	0.0027
		24.0617						24.029		24.0594	0.0029
		24.4108						24.3808		24.4156	0.000894844
								24.7248		24.7642	0.00137
										25.1186	-7.12159e-05
										25.4628	0.000871312
										25.8073	0.00127
										26.1571	-0.000905371
										26.504
										26.8538
										27.1995
										27.5552
										27.9024
										28.6046

## Sheet: Young's moduli
Matrix	Tensile strength
	MPa
	Day 0	Day 7	Day 14	Day 21
BF	7.223	1.4563	0.6122	0.129
BO82	2.853	0.4374	0.128	0.117
BO64	2.8644	0.9394	0.6703	0.3439
BO46	13.3371	1.3055	3.04504	0.7485
BO28	12.507	4.2836	3.7008	1.0221
OCC	8.1098	3.6115	2.9951	1.179
