# Supplementary material for: Plant-biomass-based hybrid seed wraps mitigate yield and post-harvest losses among smallholder farmers in sub-Saharan Africa
Source: Nat Food. 2023 Feb 16;4(2):148–59. doi: 10.1038/s43016-023-00695-z (PMC10154224; doi:10.1038/s43016-023-00695-z)
Supplement: Source Data Fig. 2 — Source data for water sorption, abamectin binding and isothermal titration results. [file 43016_2023_695_MOESM6_ESM.xlsx]

## Sheet: Water sorption
Matrix	Water sorbed
	%			Average	St. dev
BF	315	400	429.14	381.38	59.3044
BO82	345	335	319	333	13.1149
BO64	308	245	210	254.333	49.6622
BO46	179	142	155	158.667	18.7705
BO28	162	139	135	145.333	14.5717
OCC	85	100	109	98	12.1244
Matrix	Rate of water sorption
	cm.min-1			Average	St. dev
BF	0.301	0.299	0.311	0.303667	0.0064291
BO82	0.225	0.214	0.228	0.222333	0.00737111
BO64	0.071	0.065	0.079	0.0716667	0.00702377
BO46	0.045	0.056	0.052	0.051	0.00556776
BO28	0.059	0.074	0.065	0.066	0.00754983
OCC	0.019	0.031	0.019	0.023	0.0069282

## Sheet: Abm binding
Matrix	Abm Binding
	%
	Readily available		Strongly bonded
	average	st.dev	average	st.dev
BF	32.446	0.3238	67.554	0.3238
BO-82	13.2311	0.40056	86.7689	0.40056
BO-64	9.58452	5.41839	90.4155	5.41839
BO-46	11.2856	4.26374	88.7144	4.26374
BO-28	0		100	1.42109e-14
OCC	0		100	0

## Sheet: Abm isothermal titration
Time	Heat per injection
s	mJ
BF			Cellulose		lignin		OCC
	average	st.dev	average	st.dev	average	st.dev	average	st.dev
362	-23.5334	0.122	-7.01156	5.4411	-20.8502	0.01223	-28.8145	0.5334
627	-22.0885	0.8211	-7.08241	7.8242	-19.7865	0.0423	-22.8487	0.675
900	-21.0152	0.5334	-6.35036	12.7412	-20.6324	0.001	-21.8946	0.122
1130	-20.1904	0.675	-5.24641	22.444	-18.2779	0.21	-20.2463	0.122
1378	-20.123	0.233	-5.29679	10.7723	-14.6352	0.0112	-17.8122	0.8211
1640	-11.5298	0.4234	-3.74102	8.74274	-14.7661	0.4126	-16.6566	0.5334
1885	-13.7007	0.2342	-3.7741	9.13274	-13.1574	0.21645	-15.1039	0.675
2125	-12.923	0.012	-2.16808	10.2427	-10.3483	0.122	-16.2565	0.233
2381	-13.3499	0.21233	-2.85597	7.0404	-6.80107	0.122	-13.3398	0.4234
2640	-9.62569	0.0244	-1.8708	4.04123	-5.69552	0.8211	-12.3284	0.2342
2877	-9.21239	0.2588	-1.71494	11.0024	-5.94652	0.5334	-6.06683	0.4126
3132	-10.2962	0.211	-1.81926	3.04241	-6.49969	0.675	-3.65556	0.21645
3376	-7.46476	0.21455	-1.72514	12.2473	-4.9764	0.233	-5.12223	0.122
3639	-5.61139	0.02145	-1.35122	9.41437	-5.70797	0.4234	-2.14801	0.122
3869	-4.7252	0.01223	0.10901	5.20412	-4.03191	0.2342	-0.4557	0.01223
4117	-4.09574	0.0423	-0.92956	4.00243	-3.39633	0.164	-3.56071	0.0423
4386	-3.37099	0.001	-0.88991	2.42724	-1.90328	0.255	0.75977	0.001
4627	-0.73159	0.21	-0.3073	1.42774	8.27151e-07	0.1541	-0.35045	0.21
4875	1.59577e-06	0.0112	2.26332e-05	1.24524	-0.8992	0.011	0	0.0112
