# Supplementary material for: Plant-biomass-based hybrid seed wraps mitigate yield and post-harvest losses among smallholder farmers in sub-Saharan Africa
Source: Nat Food. 2023 Feb 16;4(2):148–59. doi: 10.1038/s43016-023-00695-z (PMC10154224; doi:10.1038/s43016-023-00695-z)
Supplement: Source Data Fig. 3 — Source data on bioactivity retention. [file 43016_2023_695_MOESM7_ESM.xlsx]

## Sheet: Sheet1
Matrix	Bioactivity retention
	days in soil
				average	st dev
BF	10	11	10	10.3333	0.57735
OCC	21	21	20	20.6667	0.57735
BO82	14	14	15	14.3333	0.57735
BP	25	25	25	25	0
