# Supplementary material for: Plant-biomass-based hybrid seed wraps mitigate yield and post-harvest losses among smallholder farmers in sub-Saharan Africa
Source: Nat Food. 2023 Feb 16;4(2):148–59. doi: 10.1038/s43016-023-00695-z (PMC10154224; doi:10.1038/s43016-023-00695-z)
Supplement: Source Data Fig. 4 — Source data on yield and nematode population. [file 43016_2023_695_MOESM8_ESM.xlsx]

## Sheet: yield-2015
Farms	Yield			Farms	Yield			Farms	Yield			Farms	Yield			Farms	Yield			Farms	Yield
	MTH				MTH				MTH				MTH				MTH				MTH
	BP-Abm	BP	PP		BP-Abm	BP	PP		BP-Abm	BP	PP		BP-Abm	BP	PP		BP-Abm	BP	PP		BP-Abm	BP	PP
Gl-1	13.5	13.05	8.1	Gl-2	14.39	13.2	9.63	Gl-3	13.3	13.68	10.4	Sa-1	12..80	11.52	8.68	Sa-2	13.09	12.96	8.5	Sv-3	11.7	12.35	9.1
	12.75	12.3	8.7		13.2	14.52	10.29		13.3	13.11	10.18		12	12.48	8.64		12.82	12.82	8.23		10.79	11.44	9
	12.6	12.9	7.95		13.86	13.46	9.9		12.92	13.3	10.97		11.84	11.68	8		12.55	13.5	8.77		11.05	11.7	9.25
	13.05	12.45	8.55		13.99	13.2	10.2		13.3	12.92	10.5		12.8	12	8.52		13.23	13.77	9.31		11.7	11.31	9
	13.35	12.75	8.25		13.72	14.12	10.36		13.68	13.3	10.1		12	11.84	8		13.5	13.9	8.64		11.96	12.48	8.6

## Sheet: yield-2016
Farms	Yield			Farms	Yield			Farms	Yield			Farms	Yield
	MTH				MTH				MTH				MTH
	BP-Abm	BP	PP		BP-Abm	BP	PP		BP-Abm	BP	PP		BP-Abm	BP	PP
Gl-1	12.32	11.41	11.03	Gl-2	15.98	14.54	14.87	Sa-1	18.24	15.89	15.01	Sa-2	17.92	15.54	15.23
	11.15	12.3	12.54		15.37	14.98	15.72		17.61	15.23	16.79		18.21	14.32	15.87
	11.47	11.82	11.22		15.11	15.34	15.98		16.23	15.09	15.59		16.98	15.79	14.84
	13.23	13.12	12.57		14.98	14.56	14.67		16.5	14.76	15.17		17.76	14.23	14.01
	13.1	13.02	11.14		14.78	14.21	14.23		17.95	15.41	15.83		17.78	14.23	14.93

## Sheet: yield-2017
Farms	Yield			Farms	Yield			Farms	Yield			Farms	Yield			Farms	Yield			Farms	Yield			Farms	Yield			Farms	Yield			Farms	Yield			Farms	Yield
	MTH				MTH				MTH				MTH				MTH				MTH				MTH				MTH				MTH				MTH
	BP-Abm	BP	PP		BP-Abm	BP	PP		BP-Abm	BP	PP		BP-Abm	BP	PP		BP-Abm	BP	PP		BP-Abm	BP	PP		BP-Abm	BP	PP		BP-Abm	BP	PP		BP-Abm	BP	PP		BP-Abm	BP	PP
Gl-4	15.27	15	13.1	Gl-5	13.15	12.05	9.967	Sa-4	12.85	12.532	11.89	Sa-5	17.65	16.55	16.09	Sv-1	15.95	14.98	14.523	Sv-2	13.95	13.2	12.85	Sv-3	14.95	13.45	13.268	Sv-4	14.798	13.99	13.98	Sv-5	14.235	14.59	12.69	Sv-6	14.752	12.63	11.59
	15.34	14.95	13.1		13	12.11	9.882		12.91	12.529	11.95		17.28	16.432	15.9		15.89	14.897	14.634		13.84	12.965	13.12		14.86	13.35	13.169		14.698	13.96	13.43		14.156	14.36	12.59		14.569	12.79	11.59
	15.19	15.1	13.2		12.95	11.89	9.995		12.759	12.549	12.15		17.52	16.265	16.19		16.05	15.089	14.589		14.051	13.112	13.091		14.67	13.29	13.122		14.678	13.942	13.65		14.05	14.62	12.798		14.869	12.589	11.589
	15.15	15.12	13.22		13.01	11.95	9.798		12.685	12.331	12.09		17.63	16.289	16.05		16.15	15.019	14.618		13.9	12.987	13.19		14.65	13.562	13.19		14.79	13.72	13.742		13.99	14.632	12.86		14.612	12.542	11.38
	15.19	15	13.02		12.95	11.95	9.65		12.75	12.338	11.85		17.524	16.28	15.89		15.898	15.18	14.63		13.879	13.198	12.932		14.79	13.175	13.2		14.89	13.95	13.69		14.19	14.47	12.89		14.569	12.498	11.51

## Sheet: yield-2018
Farms	Yield			Farms	Yield			Farms	Yield			Farms	Yield			Farms	Yield			Farms	Yield
	MTH				MTH				MTH				MTH				MTH				MTH
	BP-Abm	BP	PP		BP-Abm	BP	PP		BP-Abm	BP	PP		BP-Abm	BP	PP		BP-Abm	BP	PP		BP-Abm	BP	PP
Gl-1	17.33	15.14	12.24	Sv-2	18.32	18.1	17.25	Sv-3	15.67	18.97	16.68	Sv-4	14.19	11.57	10.13	Sv-5	13.25	13.09	10.94	Sv-6	14.91	12.61	10.2
	16.51	15.21	13.14		18.34	17.97	15.91		15.97	18.24	16.5		13.5	11.15	9.4		12.78	11.37	10.31		13.13	11.13	9.26
	14.6	13.54	11.57		16.93	16.9	14.69		16.29	17.79	15.43		13.59	12.77	11.27		13.06	10.89	9.65		15.08	14.92	10.51
	14	13.9	12.9		18.08	16.83	15.15		16.15	17.53	15.41		12.78	12.35	9.44		12.89	12.29	11.23		14.23	14.01	11.57
	14	14.5	11.8		16.84	16.71	13.53		15.36	18.08	14.76		15.07	11.53	9.13		13.25	11.36	9.06		12.34	11.24	10.26

## Sheet: S.B.-2015
Farms	S. bradys population
	/g of peels
	BP-Abm		BP		FP
	average	st.dev.	average	st.dev.	average	st.dev.
Gl-1	6.4	1.14018	15.4	2.07364	30.2	2.94958
Gl-2	3.8	1.64317	11.8	1.09545	31.8	4.43847
Gl-3	5.4	0.89443	12	1.22474	25.6	3.04959
Sa-1	4.8	1.48324	13	2.34521	34	8.18535
Sa-2	4.8	0.83666	11	1	20.8	1.64317
Sa-3	10.8	3.56371	16.2	5.4037	43.8	4.65833

## Sheet: S.B.-2016
Farms	S. bradys population
	/g of peels
	BP-Abm		BP		FP
	average	st.dev.	average	st.dev.	average	st.dev.
Gl-4	3	3	25	4	76	6
Gl-5	15	3	17	3	52	7
Sa-4	13	5	29	2	47	4
Sa-5	32	5	32	5	90	6

## Sheet: S.B.-2017
Farms	S. bradys population
	/g of peels
	BP-Abm		BP		FP
	average	st.dev.	average	st.dev.	average	st.dev.
Gl-4	12.4	2.61	12	1.58	12.8	0.84
Gl-5	12.6	3.21	13.8	3.42	24.6	5.03
Sa-4	12.2	2.39	38.8	4.09	59.2	13.99
Sa-5	11.8	1.48	34.2	4.15	40.6	3.05
Sv-1	10.2	5.59	11.8	4.27	19.2	3.96
Sv-2	11.8	1.1	14.2	2.39	25	2.74
Sv-3	6.6	1.52	9.6	3.21	19	5.7
Sv-4	13.6	1.95	16	2.55	24	4.64
Sv-5	8.2	0.84	10.4	3.05	16	3.67
Sv-6	9.8	1.79	15	5.87	22.8	6.14

## Sheet: S.B.2018
Farms	S. bradys population
	/g of peels
	BP-Abm		BP		FP
	average	st.dev.	average	st.dev.	average	st.dev.
Sv-1	4.24	1.15239	7.76	6.51368	13.76	8.59814
Sv-2	3.28	1.02567	4	0.86023	7.6	3.40294
Sv-3	3.92	0.99599	3.24	0.53666	4.6	2.30217
Sv-4	5.4	1.08397	6.54	1.3813	11.22	4.32342
Sv-5	5.72	1.16276	6.68	1.41845	14.16	4.67204
Sv-6	8.4	2.07364	11.2	3.89872	17	4.63681
