# Supplementary material for: Plant-biomass-based hybrid seed wraps mitigate yield and post-harvest losses among smallholder farmers in sub-Saharan Africa
Source: Nat Food. 2023 Feb 16;4(2):148–59. doi: 10.1038/s43016-023-00695-z (PMC10154224; doi:10.1038/s43016-023-00695-z)
Supplement: Source Data Fig. 5 — Source data for all plots. [file 43016_2023_695_MOESM9_ESM.xlsx]

## Sheet: Glazoue
Years	S.bradys population/g of peels
	Pf
	BP-Abm		BP		FP
	average	st.dev.	average	st.dev.	average	st.dev.
2016-3	14	9.9	35	16.9	123.5	26.2
2017-3	13.9	1.6	15.2	3.1	28.7	18.2
2017-5	27.8	3.9	26.6	0.3	48	24.9

## Sheet: Save
Years	S.bradys population/g of peels
	Pf
	BP-Abm		BP		FP
	average	st.dev.	average	st.dev.	average	st.dev.
2016-3	40	31.1	67	1.4	175	84.9
2017-3	15.72	2.9	66.6	3.4	130.3	35.6
2017-5	25	3.4	96.3	0.9	152.1	22.2
												fv

## Sheet: Savalou
Years	S.bradys population/g of peels
	Pf
	BP-Abm		BP		FP
	average	st.dev.	average	st.dev.	average	st.dev.
2017-3	9.47	2.6	17.2	4.8	35.5	6.9
2017-5	16.6	5.1	28.9	6.3	53.6	7.8
2018-3	10.1	0.31	12.8	3.7	21.5	7.1
2018-5	13.6	4	17.2	5.1	30.5	8.9
