# Supplementary material for: Plant-biomass-based hybrid seed wraps mitigate yield and post-harvest losses among smallholder farmers in sub-Saharan Africa
Source: Nat Food. 2023 Feb 16;4(2):148–59. doi: 10.1038/s43016-023-00695-z (PMC10154224; doi:10.1038/s43016-023-00695-z)
Supplement: Source Data Extended Data Fig. 1 — Raw data for burst index, density and air resistance. [file 43016_2023_695_MOESM10_ESM.xlsx]

## Sheet: g
ED Figure 1. part g: Burst indices for handsheets prepared from BF, OCC and hybrid fibers
Matrix	Burst index
	kPa.m2/g
BF	3.94442	BO82	3.27653	BO64	5.2571	BO46	5.86063	BO28	5.79038	OCC	13.4935
	4.42301		2.15943		5.36764		2.63401		5.95509		14.5839
	2.9873		3.79131		3.09277		2.99642		4.83771		12.7731
	3.66582		4.97422		3.28691		4.36063		5.19038		13.5974
	3.75719		2.44667		3.60928		4.99732		4.05264		12.4524
average	3.75555		3.32963		4.12274		4.1698		5.16524		13.3801
St.Dev	0.51948		1.12579		1.10223		1.35237		0.768188		0.827384

## Sheet: h
ED Figure 1. part h: Apparent density & air resistance of handsheets prepared from BF, OCC and hybrid fibers
Matrix	Apparent density		Air resistance
	kg/m3		gs/100 mL
	Average	St.dev.	Average	St.Dev.
BF	372.657	20.6602	2.06	0.92
BO82	243.937	33.2319	1.28	0.33
BO64	351.158	18.2727	15.06	4.65
BO46	361.524	27.7769	14.26	1.26
BO28	402.613	45.7881	9.08	2.84
OCC	560.85	17.44	12.86	0.63
