# Supplementary material for: Plant-biomass-based hybrid seed wraps mitigate yield and post-harvest losses among smallholder farmers in sub-Saharan Africa
Source: Nat Food. 2023 Feb 16;4(2):148–59. doi: 10.1038/s43016-023-00695-z (PMC10154224; doi:10.1038/s43016-023-00695-z)
Supplement: Source Data Extended Data Fig. 3 — Raw data used to plot stress and bioactivity retentions. [file 43016_2023_695_MOESM11_ESM.xlsx]

## Sheet: c
ED Figure 3. part c. Stress-Strain plot to show biodegradability of BP
Strain	Stress	Strain	Stress	Strain	Stress	Strain	Stress
%	MPa	%	MPa	%	MPa	%	MPa
	BP-0		BP-7		BP-14		BP-21
-0.000129728	0.01058	0.000224466	0.00113	0.000165308	0.03631	0.000179032	0.00564
-0.000129728	0.01081	0.000224466	0.00125	0.000165308	0.03645	0.000179032	0.00558
-0.000129728	0.01107	0.000224466	0.00187	0.000165308	0.03652	0.000984503	0.00569
-0.000129728	0.01119	0.000224466	0.00237	0.000165308	0.03664	0.000984503	0.00585
-0.000129728	0.01189	0.000224466	0.0021	0.000165308	0.03635	0.000984503	0.0057
-0.000129728	0.01325	0.000224466	0.00266	0.000165308	0.03656	0.000984503	0.00572
0.000155697	0.01391	0.000224466	0.00375	0.000165308	0.03703	0.000984503	0.00607
0.000155697	0.01455	0.000745177	0.00447	3.49015e-05	0.03708	0.000984503	0.00617
0.000155697	0.01516	0.000745177	0.00484	3.49015e-05	0.03749	0.000984503	0.00597
0.000155697	0.01546	0.000745177	0.005	3.49015e-05	0.03788	0.000984503	0.00586
0.000155697	0.01666	0.000745177	0.00551	3.49015e-05	0.03791	0.000984503	0.00601
0.000155697	0.01798	0.000745177	0.00699	3.49015e-05	0.03813	0.000984503	0.00614
0.000155697	0.0195	0.000745177	0.0079	3.49015e-05	0.03881	0.000984503	0.00556
0.000155697	0.01997	0.000745177	0.00821	3.49015e-05	0.03948	0.000984503	0.0058
0.000155697	0.02056	0.000745177	0.00844	3.49015e-05	0.03995	0.000984503	0.00623
0.000155697	0.02189	0.000745177	0.00925	3.49015e-05	0.04062	0.000984503	0.00591
0.000155697	0.02353	0.000745177	0.00992	3.49015e-05	0.04134	0.000984503	0.00576
0.000155697	0.02456	0.000745177	0.01093	3.49015e-05	0.04141	0.000984503	0.00609
0.000155697	0.0246	0.000745177	0.01186	3.49015e-05	0.0422	0.00763	0.00609
0.000155697	0.02543	0.000745177	0.01216	3.49015e-05	0.04288	0.00763	0.00567
0.000155697	0.02716	0.000745177	0.012	3.49015e-05	0.04319	0.00763	0.00559
0.000155697	0.0287	0.000745177	0.01312	3.49015e-05	0.04372	0.00763	0.00607
0.000155697	0.02937	0.000745177	0.01449	3.49015e-05	0.04465	0.00763	0.00659
0.000155697	0.02967	0.000745177	0.01538	3.49015e-05	0.0453	0.00763	0.00646
0.000155697	0.03056	0.000745177	0.01557	3.49015e-05	0.04584	0.00763	0.00574
0.000155697	0.03199	0.000745177	0.01637	3.49015e-05	0.04602	0.00763	0.00557
0.000155697	0.03345	0.000745177	0.01682	3.49015e-05	0.04655	0.00763	0.00609
0.00575	0.03432	0.00608	0.01661	0.00376	0.04797	0.00763	0.00618
0.00575	0.03516	0.00608	0.01795	0.00376	0.04838	0.00763	0.00569
0.00575	0.03608	0.00608	0.01942	0.00376	0.04797	0.00763	0.00568
0.00575	0.03714	0.00608	0.02015	0.00376	0.04865	0.00763	0.00625
0.00575	0.03846	0.00608	0.02064	0.00376	0.05	0.00763	0.00635
0.00575	0.04008	0.00608	0.0208	0.00376	0.05078	0.00763	0.00581
0.00575	0.04064	0.00608	0.02197	0.00376	0.05078	0.00763	0.00621
0.00575	0.04141	0.00608	0.02255	0.00376	0.05122	0.00763	0.00675
0.00575	0.04309	0.00608	0.02327	0.00376	0.052	0.00763	0.00649
0.00575	0.0443	0.00608	0.02391	0.00376	0.05265	0.00763	0.00593
0.00575	0.04552	0.00608	0.02404	0.00376	0.05315	0.00763	0.00592
0.00575	0.04614	0.00608	0.02495	0.00376	0.05389	0.00763	0.00637
0.00575	0.04686	0.00608	0.02636	0.00376	0.0546	0.01574	0.00638
0.00575	0.04854	0.00608	0.02717	0.00376	0.05533	0.01574	0.00641
0.00575	0.05147	0.00608	0.0281	0.00376	0.05735	0.01574	0.00661
0.00575	0.0527	0.00608	0.02935	0.01124	0.05834	0.01574	0.0059
0.00575	0.05646	0.00608	0.03157	0.01124	0.06065	0.01574	0.00623
0.00575	0.05786	0.00608	0.0319	0.01124	0.06188	0.01574	0.00595
0.01187	0.06058	0.00608	0.03389	0.01124	0.06385	0.01574	0.00642
0.01187	0.06326	0.00608	0.03509	0.01124	0.06497	0.01574	0.00612
0.01187	0.0654	0.01234	0.03682	0.01124	0.06629	0.01574	0.00648
0.01187	0.06877	0.01234	0.03842	0.01124	0.06803	0.01574	0.00643
0.01187	0.07116	0.01234	0.03895	0.01124	0.0689	0.01574	0.00668
0.01187	0.07268	0.01234	0.04135	0.01124	0.07063	0.02359	0.00646
0.01187	0.07633	0.01234	0.04183	0.01124	0.07154	0.02359	0.00647
0.01187	0.07791	0.01234	0.04359	0.01124	0.07224	0.02359	0.00645
0.01187	0.08008	0.01234	0.04526	0.01124	0.07421	0.02359	0.0072
0.01187	0.08302	0.01234	0.04603	0.01124	0.07424	0.02359	0.00701
0.01187	0.08447	0.01234	0.04807	0.01124	0.07613	0.02359	0.00694
0.01187	0.08786	0.01234	0.04936	0.01858	0.07758	0.02359	0.00699
0.01187	0.09041	0.01806	0.05126	0.01858	0.07803	0.02359	0.00737
0.01187	0.09304	0.01806	0.0529	0.01858	0.07995	0.02359	0.0071
0.0184	0.09583	0.01806	0.05399	0.01858	0.08128	0.02359	0.00692
0.0184	0.09915	0.01806	0.05623	0.01858	0.08231	0.02359	0.00685
0.0184	0.10105	0.01806	0.05653	0.01858	0.08455	0.02359	0.00692
0.0184	0.10433	0.01806	0.05862	0.01858	0.08503	0.03079	0.00686
0.0184	0.10651	0.01806	0.05969	0.02538	0.08705	0.03079	0.007
0.0184	0.10915	0.01806	0.06092	0.02538	0.0889	0.03079	0.00656
0.02561	0.11261	0.01806	0.06315	0.02538	0.08953	0.03079	0.00715
0.02561	0.11378	0.01806	0.0639	0.02538	0.09224	0.03079	0.00777
0.02561	0.11788	0.01806	0.0658	0.02538	0.09179	0.03079	0.00712
0.02561	0.12168	0.02417	0.0674	0.02538	0.09378	0.03079	0.00784
0.02561	0.12312	0.02417	0.06938	0.02538	0.09513	0.03079	0.00764
0.02561	0.12798	0.02417	0.06999	0.02538	0.09515	0.03079	0.00858
0.02561	0.12929	0.02417	0.07229	0.02538	0.09715	0.03079	0.00763
0.02561	0.13316	0.02417	0.07438	0.02538	0.09734	0.03079	0.00811
0.02561	0.13591	0.0307	0.0754	0.0315	0.09839	0.03079	0.00857
0.02561	0.13835	0.0307	0.07786	0.0315	0.10046	0.03877	0.00793
0.03305	0.14145	0.0307	0.07972	0.0315	0.10035	0.03877	0.00795
0.03305	0.14357	0.0307	0.08106	0.0315	0.10252	0.03877	0.00769
0.03305	0.14687	0.0307	0.0825	0.0315	0.10372	0.03877	0.00726
0.03305	0.15042	0.0307	0.08482	0.0315	0.1044	0.03877	0.00774
0.03305	0.15207	0.0307	0.08623	0.0315	0.10624	0.03877	0.00746
0.03305	0.15573	0.0307	0.08778	0.0315	0.1074	0.03877	0.00789
0.03305	0.15973	0.0307	0.09108	0.0315	0.11008	0.03877	0.00731
0.03305	0.165	0.03829	0.0938	0.0315	0.11288	0.03877	0.0084
0.04039	0.17021	0.03829	0.09716	0.03791	0.11497	0.04701	0.00873
0.04039	0.1756	0.03829	0.10098	0.03791	0.11813	0.04701	0.0091
0.04039	0.18123	0.04627	0.1049	0.03791	0.12029	0.05447	0.00877
0.04705	0.18681	0.04627	0.10879	0.04483	0.12213	0.05447	0.00851
0.04705	0.19068	0.04627	0.1127	0.04483	0.12607	0.05447	0.00767
0.04705	0.19533	0.04627	0.11566	0.04483	0.12909	0.05447	0.00851
0.04705	0.20085	0.04627	0.11954	0.04483	0.13128	0.05447	0.00799
0.04705	0.2069	0.04627	0.12272	0.04483	0.13299	0.06192	0.00803
0.04705	0.21098	0.04627	0.12509	0.04483	0.13676	0.06192	0.00933
0.04705	0.21501	0.04627	0.12811	0.04483	0.13923	0.06192	0.00939
0.04705	0.21976	0.05399	0.13173	0.04483	0.14236	0.06192	0.00957
0.05359	0.22467	0.05399	0.135	0.05176	0.14439	0.06192	0.00973
0.05359	0.23043	0.05399	0.13887	0.05176	0.14795	0.06192	0.00929
0.05359	0.23445	0.05399	0.14255	0.05176	0.15032	0.06192	0.0087
0.0597	0.2384	0.06226	0.14607	0.05911	0.15222	0.06884	0.00949
0.0597	0.24402	0.06226	0.14979	0.05911	0.15582	0.06884	0.00905
0.0597	0.24954	0.06226	0.15271	0.05911	0.15848	0.06884	0.00949
0.0597	0.25551	0.06226	0.15661	0.06539	0.16088	0.06884	0.00991
0.0597	0.26071	0.06226	0.16024	0.06539	0.16245	0.07575	0.00962
0.0597	0.26616	0.06972	0.16279	0.06539	0.16548	0.07575	0.01003
0.06623	0.27134	0.06972	0.16627	0.06539	0.16795	0.07575	0.01047
0.06623	0.27632	0.06972	0.16875	0.06539	0.16963	0.07575	0.00908
0.06623	0.28314	0.06972	0.17172	0.06539	0.1729	0.08159	0.00999
0.06623	0.28938	0.06972	0.17486	0.06539	0.17554	0.08159	0.00968
0.07357	0.295	0.06972	0.17819	0.07176	0.17698	0.08159	0.00907
0.07357	0.30086	0.07703	0.18178	0.07176	0.17914	0.08159	0.00981
0.07357	0.30708	0.07703	0.18503	0.07176	0.18162	0.08159	0.00903
0.07357	0.31398	0.07703	0.18828	0.07176	0.18454	0.08159	0.01021
0.07357	0.32001	0.07703	0.19175	0.07176	0.18684	0.08734	0.01093
0.07357	0.32647	0.07703	0.19433	0.07791	0.18872	0.08734	0.01009
0.08143	0.33262	0.08475	0.19817	0.07791	0.1914	0.08734	0.01119
0.08143	0.33812	0.08475	0.20114	0.07791	0.19458	0.09264	0.01072
0.08143	0.3439	0.08475	0.20366	0.08404	0.19728	0.09264	0.01038
0.08903	0.35037	0.0926	0.20636	0.08404	0.19963	0.09264	0.01107
0.08903	0.35703	0.0926	0.20882	0.08404	0.20133	0.09264	0.01026
0.08903	0.3624	0.0926	0.21247	0.08404	0.20375	0.09264	0.00961
0.08903	0.36807	0.0926	0.21557	0.08404	0.20735	0.09264	0.01075
0.08903	0.37311	0.0926	0.21826	0.08404	0.20998	0.09771	0.00997
0.09702	0.3862	0.0926	0.22352	0.09086	0.21703	0.09771	0.01143
0.09702	0.39816	0.10033	0.22979	0.09086	0.22317	0.10343	0.01218
0.10434	0.40992	0.10033	0.23472	0.09844	0.22885	0.10343	0.01046
0.10434	0.42179	0.10792	0.24014	0.09844	0.23379	0.10343	0.00989
0.10434	0.43262	0.10792	0.24602	0.09844	0.24124	0.10956	0.01082
0.11168	0.4454	0.11444	0.24967	0.10646	0.24782	0.10956	0.01139
0.11168	0.45582	0.11444	0.25446	0.11404	0.25405	0.10956	0.01233
0.11886	0.46664	0.12123	0.2595	0.11404	0.26024	0.1158	0.01203
0.11886	0.47982	0.12123	0.26379	0.11404	0.26626	0.1158	0.01104
0.12633	0.48956	0.12763	0.26723	0.12193	0.27194	0.1158	0.01186
0.12633	0.50216	0.12763	0.27167	0.12193	0.27819	0.12845	0.01269
0.13354	0.51327	0.13322	0.27628	0.12938	0.28426	0.12845	0.01243
0.13354	0.52375	0.13322	0.28005	0.12938	0.29138	0.12845	0.01249
0.13354	0.53659	0.13322	0.28216	0.12938	0.29619	0.1343	0.01194
0.14033	0.54779	0.13839	0.2864	0.13699	0.30136	0.1343	0.01218
0.14033	0.55858	0.13839	0.29017	0.13699	0.30698	0.1343	0.01299
0.14033	0.56954	0.13839	0.29349	0.13699	0.31323	0.13976	0.01352
0.14699	0.57967	0.14372	0.29823	0.14418	0.31951	0.13976	0.01299
0.15365	0.58919	0.14372	0.30266	0.15139	0.3247	0.14573	0.01316
0.15365	0.60061	0.14959	0.30631	0.15139	0.33154	0.14573	0.01293
0.15365	0.60985	0.14959	0.30993	0.15139	0.337	0.14573	0.01377
0.16032	0.62074	0.15532	0.3142	0.15858	0.34303	0.15226	0.01439
0.16032	0.63	0.15532	0.31931	0.15858	0.34847	0.15226	0.01333
0.16032	0.63835	0.16156	0.32278	0.16592	0.3532	0.15958	0.013
0.16672	0.64723	0.16156	0.32866	0.16592	0.35939	0.15958	0.01411
0.16672	0.65565	0.16156	0.33211	0.16592	0.36441	0.16676	0.01514
0.16672	0.66326	0.16156	0.33628	0.17233	0.37047	0.16676	0.0152
0.17231	0.67242	0.16863	0.34158	0.17233	0.37484	0.16676	0.01457
0.17736	0.67883	0.16863	0.34475	0.179	0.38037	0.17435	0.01428
0.17736	0.68769	0.17448	0.3482	0.179	0.38555	0.17435	0.01596
0.17736	0.69561	0.17448	0.35232	0.179	0.38985	0.17435	0.01654
0.18228	0.70281	0.17994	0.35508	0.18512	0.39448	0.18207	0.01596
0.18228	0.71161	0.17994	0.3596	0.18512	0.39948	0.18207	0.01548
0.18775	0.71895	0.18566	0.36285	0.19046	0.40376	0.18952	0.01578
0.18775	0.72801	0.18566	0.36616	0.19046	0.40856	0.18952	0.01652
0.18775	0.738	0.18566	0.36982	0.19046	0.41157	0.19696	0.01648
0.18775	0.74524	0.19164	0.37427	0.19046	0.41511	0.19696	0.01623
0.19334	0.75633	0.19164	0.37831	0.19564	0.42068	0.19696	0.01646
0.19974	0.76553	0.19164	0.38252	0.19564	0.42364	0.20429	0.01667
0.19974	0.77521	0.19164	0.3872	0.20085	0.42811	0.20429	0.01686
0.20589	0.79474	0.20537	0.39721	0.20606	0.43617	0.21226	0.0171
0.21174	0.81452	0.21254	0.40574	0.21166	0.44672	0.21985	0.01792
0.21174	0.83176	0.21254	0.41478	0.21765	0.45704	0.22676	0.01888
0.21747	0.84968	0.21974	0.42304	0.21765	0.46762	0.2337	0.01793
0.22319	0.86992	0.22773	0.43261	0.22405	0.47797	0.2337	0.01871
0.22946	0.89031	0.23516	0.44133	0.23005	0.48794	0.24035	0.01929
0.23652	0.91328	0.24275	0.44914	0.23606	0.49795	0.24701	0.01938
0.24386	0.9382	0.24983	0.45788	0.24167	0.50759	0.25273	0.01963
0.25185	0.96423	0.24983	0.46844	0.24167	0.51735	0.25805	0.0196
0.25185	0.99032	0.25781	0.4751	0.24765	0.52911	0.25805	0.01989
0.2601	1.0162	0.26566	0.48452	0.25458	0.54267	0.26296	0.02
0.26782	1.04284	0.27271	0.49095	0.26193	0.55538	0.26829	0.0205
0.27529	1.06728	0.27962	0.49917	0.27032	0.56889	0.27362	0.02095
0.28342	1.09466	0.27962	0.5064	0.27032	0.58313	0.27973	0.02122
0.28342	1.12032	0.28628	0.51273	0.28633	0.59649	0.28651	0.02109
0.29195	1.14593	0.29293	0.51825	0.28633	0.61017	0.28651	0.02104
0.30007	1.17214	0.29881	0.52431	0.29418	0.62256	0.29264	0.02194
0.30793	1.19685	0.30425	0.52871	0.30204	0.63689	0.29836	0.02159
0.31553	1.21882	0.30425	0.53372	0.31006	0.65106	0.30408	0.02194
0.31553	1.24032	0.31449	0.53914	0.31006	0.66435	0.30408	0.02244
0.32245	1.25959	0.31449	0.54473	0.31806	0.67803	0.31699	0.02241
0.32898	1.27827	0.31995	0.55076	0.32537	0.69084	0.31699	0.02326
0.33471	1.29516	0.32608	0.55781	0.33259	0.7027	0.32471	0.02311
0.34018	1.31042	0.33274	0.56454	0.33965	0.71546	0.33256	0.02407
0.34564	1.32717	0.33898	0.57154	0.34632	0.72599	0.33256	0.02391
0.34564	1.34628	0.33898	0.57754	0.34632	0.73425	0.34851	0.02381
0.35176	1.36409	0.3447	0.58243	0.35204	0.74489	0.35636	0.02507
0.35803	1.38108	0.35045	0.5876	0.35739	0.75333	0.35636	0.02483
0.36428	1.40337	0.35669	0.59462	0.3627	0.76219	0.36369	0.02549
0.37135	1.42552	0.36335	0.60201	0.3683	0.77373	0.37141	0.02506
0.37135	1.44604	0.37106	0.61028	0.37457	0.78297	0.37939	0.02623
0.37721	1.4633	0.37106	0.61868	0.37457	0.7948	0.37939	0.02651
0.38307	1.48148	0.37866	0.62734	0.38111	0.80781	0.38656	0.02715
0.38879	1.50021	0.38664	0.63479	0.3883	0.81721	0.3935	0.02667
0.39468	1.51864	0.39475	0.64242	0.39442	0.82804	0.40015	0.02831
0.40079	1.53607	0.40247	0.65041	0.40044	0.83921	0.40665	0.02777
0.40079	1.55856	0.40247	0.65677	0.40044	0.84842	0.41279	0.02877
0.40784	1.58587	0.40994	0.66457	0.40643	0.85716	0.41279	0.02726
0.41557	1.61078	0.41753	0.67142	0.41245	0.86919	0.41837	0.02851
0.42304	1.63369	0.42538	0.67896	0.41883	0.88107	0.4237	0.02931
0.43064	1.68106	0.43986	0.69257	0.42602	0.90687	0.43474	0.02931
0.44529	1.72639	0.44613	0.70366	0.44123	0.93348	0.44085	0.02979
0.45981	1.77111	0.45877	0.71316	0.45589	0.95892	0.45442	0.03099
0.46712	1.81328	0.46435	0.72116	0.46321	0.98362	0.46613	0.03113
0.48084	1.85426	0.47527	0.72991	0.47748	1.00882	0.47198	0.03255
0.49377	1.89201	0.48659	0.74091	0.49188	1.03388	0.48529	0.03237
0.49937	1.926	0.49363	0.75304	0.49866	1.05458	0.50018	0.03361
0.50976	1.95582	0.50642	0.76353	0.51199	1.0747	0.50764	0.03545
0.52001	1.98803	0.51799	0.77298	0.52319	1.09231	0.52268	0.03447
0.52602	2.02494	0.52397	0.78369	0.52838	1.10719	0.5296	0.03486
0.53825	2.06336	0.53851	0.79875	0.53879	1.12327	0.5449	0.03711
0.54986	2.09933	0.55341	0.81167	0.54492	1.1446	0.55912	0.03791
0.55559	2.13568	0.56084	0.82487	0.55745	1.16387	0.56593	0.03819
0.56917	2.1808	0.57538	0.8365	0.56919	1.1821	0.57908	0.03821
0.57703	2.23328	0.58255	0.85025	0.5813	1.20215	0.58986	0.03859
0.59327	2.28243	0.59826	0.86151	0.58849	1.22697	0.59493	0.03975
0.60899	2.33223	0.61209	0.87243	0.60423	1.25419	0.60649	0.03983
0.61711	2.38064	0.61874	0.88036	0.61224	1.28318	0.61954	0.04151
0.63312	2.43081	0.63086	0.88847	0.62743	1.30766	0.62565	0.0416
0.64764	2.47374	0.64139	0.89335	0.64394	1.33539	0.63737	0.04246
0.65428	2.51294	0.64685	0.90136	0.6521	1.36004	0.6436	0.04278
0.66614	2.54254	0.65936	0.91247	0.66728	1.38172	0.65798	0.04287
0.67148	2.57365	0.67199	0.92191	0.6802	1.39885	0.67328	0.04381
0.68303	2.60521	0.67771	0.92902	0.68608	1.41493	0.68155	0.04472
0.69649	2.64686	0.68983	0.93859	0.69687	1.42946	0.69656	0.04604
0.70357	2.68348	0.7046	0.95129	0.70926	1.44722	0.7124	0.04563
0.71515	2.71803	0.71232	0.96532	0.71526	1.46578	0.72011	0.04687
0.72767	2.75407	0.72789	0.97697	0.72843	1.48401	0.73383	0.04699
0.73459	2.79727	0.73587	0.98968	0.73445	1.50044	0.74646	0.0479
0.74911	2.8431	0.75067	1.00135	0.74604	1.51796	0.75218	0.04886
0.75697	2.888	0.76624	1.01175	0.75216	1.53966	0.76284	0.04835
0.77121	2.93194	0.77316	1.01993	0.76696	1.56145	0.76882	0.04902
0.78547	2.97292	0.7866	1.02759	0.78191	1.58282	0.78144	0.05003
0.80012	3.01743	0.79245	1.03176	0.7968	1.60409	0.79369	0.05075
0.80665	3.05743	0.8035	1.0369	0.80389	1.62259	0.79942	0.05086
0.81969	3.09445	0.81481	1.04283	0.81868	1.64089	0.81099	0.05162
0.82622	3.12453	0.82082	1.05336	0.83241	1.65715	0.82494	0.05214
0.837	3.15001	0.83398	1.06048	0.83879	1.67291	0.83227	0.05269
0.84712	3.17386	0.84531	1.06775	0.85121	1.68547	0.84771	0.054
0.85297	3.20505	0.85103	1.07468	0.85653	1.69418	0.86247	0.05402
0.87694	3.26943	0.87859	1.09604	0.87773	1.71834	0.88508	0.05522
0.8956	3.33883	0.90121	1.11723	0.89596	1.74862	0.90571	0.0564
0.91876	3.43564	0.92396	1.13616	0.91424	1.77988	0.92341	0.05589
0.95086	3.52787	0.95194	1.15173	0.94542	1.82012	0.94496	0.05639
0.97459	3.61297	0.96935	1.15989	0.96902	1.85537	0.96385	0.05715
0.99429	3.66754	0.98548	1.17113	0.99223	1.88532	0.98209	0.05698
1.01131	3.71268	1.00451	1.18651	1.0122	1.90262	1.00564	0.05845
1.03689	3.77565	1.02887	1.20158	1.03458	1.91833	1.03664	0.05839
1.05394	3.82699	1.05243	1.22401	1.05484	1.94178	1.05912	0.06015
1.07443	3.89936	1.07572	1.24217	1.07257	1.94968	1.07827	0.05891
1.09722	3.97366	1.09837	1.25907	1.09323	1.96923	1.10011	0.05937
1.12637	4.04055	1.12419	1.26913	1.12282	1.99029	1.11965	0.06084
1.14662	4.09304	1.14041	1.27709	1.14467	2.01068	1.13734	0.05929
1.16499	4.13216	1.1596	1.29169	1.16506	2.0241	1.15811	0.0611
1.18576	4.16431	1.18329	1.30221	1.18934	2.03135	1.18778	0.06137
1.2039	4.21224	1.20406	1.31941	1.20518	2.03979	1.21	0.06253
1.22146	4.25919	1.22655	1.33686	1.22372	2.05059	1.23103	0.06213
1.24369	4.332	1.24865	1.35295	1.2413	2.05788	1.25522	0.06208
1.27568	4.40284	1.27766	1.36742	1.27118	2.08672	1.2716	0.06236
1.29951	4.46833	1.29631	1.37383	1.29477	2.11288	1.29075	0.06248
1.32	4.50909	1.31204	1.38057	1.31902	2.1348	1.30857	0.06236
1.33707	4.53086	1.33133	1.39306	1.34637	2.14343	1.33851	0.06205
1.36236	4.57466	1.35557	1.40416	1.36327	2.14778	1.36167	0.06359
1.38058	4.60774	1.3778	1.42491	1.38237	2.16164	1.38537	0.06308
1.40044	4.65693	1.40148	1.44286	1.40008	2.17197	1.41198	0.06331
1.43013	4.713	1.43211	1.45768	1.4262	2.18821	1.42807	0.06275
1.45119	4.76241	1.45221	1.464	1.44889	2.20787	1.44631	0.06289
1.47251	4.80492	1.46898	1.46699	1.47061	2.2161	1.46453	0.06302
1.4914	4.82979	1.48655	1.47615	1.4922	2.22644	1.4902	0.06412
1.51256	4.84286	1.51066	1.48468	1.51754	2.22978	1.51309	0.05921
1.53122	4.87357	1.52943	1.49742	1.53286	2.23003	1.53545	0.05897
1.54878	4.90339	1.55192	1.51449	1.55047	2.24023	1.56419	0.05905
1.56997	4.96057	1.5743	1.529	1.5742	2.24658	1.58295	0.06015
1.60115	5.02064	1.6041	1.54013	1.59634	2.26478	1.59839	0.05987
1.62577	5.07323	1.62381	1.54426	1.62048	2.28255	1.61699	0.05751
1.64773	5.09838	1.63967	1.54443	1.6446	2.29666	1.64041	0.0555
1.67079	5.10469	1.65724	1.55023	1.67273	2.30018	1.66263	0.05548
1.68929	5.12855	1.68132	1.55006	1.6894	2.29537	1.68685	0.05628
1.70806	5.15121	1.70235	1.54099	1.70742	2.30217	1.70975	0.05621
1.73338	5.18372	1.73431	1.54619	1.72714	2.31013	1.73742	0.05731
1.77747	5.27072	1.77786	1.57064	1.77475	2.28798	1.77149	0.05788
1.82463	5.31925	1.81806	1.58077	1.82502	2.28081	1.8158	0.05813
1.85765	5.33425	1.85521	1.5971	1.8601	2.26435	1.86011	0.05656
1.90213	5.39575	1.90697	1.61721	1.90144	2.27358	1.90933	0.0538
1.95061	5.48545	1.94998	1.62155	1.9461	2.30754	1.9434	0.02878
1.99657	5.50682	1.99072	1.6258	2.00038	2.32934	1.98836	0.02688
2.03426	5.52338	2.02827	1.6387	2.03521	2.31479	2.04265	0.02391
2.08155	5.56515	2.08232	1.64948	2.07868	2.31419	2.08272	0.0241
2.12483	5.60067	2.12918	1.65086	2.12334	2.33247	2.12422	0.02474
2.16719	5.57401	2.16527	1.66292	2.17189	2.33654	2.16323	0.0239
2.20847	5.57625	2.20988	1.68448	2.21096	2.32923	2.21565	0.02198
2.2523	5.63026	2.25501	1.7073	2.24792	2.32102	2.25372	0.01853
2.30692	5.64094	2.30029	1.71246	2.3034	2.30632	2.29415	0.01849
2.34248	5.57051	2.3353	1.72905	2.345	2.23427	2.33608	0.01801
2.38552	5.45816	2.3839	1.7545	2.38807	2.16082	2.38958	0.01863
2.42974	5.39477	2.4301	1.76431	2.42675	2.14963	2.43069	0.01579
2.47864	5.18504	2.47162	1.76208	2.47812	2.1454	2.46783	0.01634
2.51114	4.98876	2.50852	1.77449	2.51679	2.11223	2.51825	0.01506
2.55338	4.79612	2.55802	1.79381	2.55735	2.02222	2.56149	0.01275
2.6096	4.59842	2.60917	1.80421	2.60563	1.92233	2.60196	0.01237
2.65235	4.12526	2.64325	1.80154	2.65364	1.54716	2.63909	0.01271
2.69499	3.67219	2.68652	1.81632	2.69687	1.43068	2.69205	0.0118
2.73324	3.44185	2.73217	1.83863	2.73407	1.35753	2.73636	0.01023
2.78412	3.17475	2.78357	1.84083	2.78278	1.27668	2.77708	0.01104
2.8241	2.94313	2.81779	1.84189	2.82583	1.2526	2.81368	0.01112
2.86381	2.75492	2.86105	1.85408	2.86638	1.23741	2.8657	0.01147
2.90218	2.64969	2.91298	1.87493	2.90159	1.19995	2.91349	0.00995
2.95747	2.59111	2.95463	1.8788	2.95426	1.15586	2.94727	0.0082
2.998	2.4656	2.99472	1.88094	3.00664	0.98296	2.99333	0.0069
3.04049	2.37815	3.03373	1.8942	3.04143	0.90507	3.04042	0.00841
3.08781	2.35783	3.08859	1.90678	3.08558	0.86623	3.08488	0.00891
3.1314	2.32047	3.12613	1.90009	3.13075	0.58329	3.12147	0.00682
3.17312	2.28059	3.16859	1.90825	3.17875	0.54929	3.16898	0.00425
3.20831	2.25822	3.20878	1.92689	3.21154	0.53146	3.2202	0.00315
3.25853	2.18708	3.26097	1.93445	3.25566	0.50557	3.25612	0.004
3.30491	2.18226	3.29799	1.92862	3.30244	0.48479	3.29816	0.00396
3.34713	2.10598	3.33967	1.93689	3.35271	0.4524	3.34208	0.004
3.38483	2.08882	3.38306	1.95569	3.39509	0.44084	3.3953	0.00382
3.43532	2.07236	3.43605	1.95674	3.43348	0.42842	3.43002	0.00406
3.48433	1.96964	3.47719	1.94563	3.4852	0.40783	3.47248	0.00488
3.55999	1.92963	3.56423	1.96238	3.56308	0.38738	3.56656	0.00358
3.65881	1.87736	3.64785	1.78668	3.65893	0.39203	3.64307	0.00347
3.73818	1.8537	3.73836	1.89702	3.73907	0.27544	3.73927	0.00356
3.82955	1.80997	3.82195	1.86558	3.83174	0.25632	3.81937	0.00472
3.90773	1.76731	3.91128	1.94288	3.90842	0.2282	3.9109	0.00497
4.0014	1.6731	3.99329	1.97529	4.00727	0.1721	3.9918	0.00529
4.0865	1.66169	4.08689	2.02098	4.08514	0.14106	4.0892	0.00491
4.17752	1.61563	4.16783	2.03866	4.17867	0.13184	4.17397	0.00548
4.26529	1.56633	4.26663	2.07093	4.26272	0.12635	4.25965	0.00486
4.35362	1.48681	4.34344	2.07206	4.35704	0.09595	4.34734	0.00526
4.44156	1.43416	4.43994	2.09218	4.44153	0.0815	4.43263	0.00452
4.52232	1.38647	4.51797	2.1065	4.52855	0.08145	4.52111	0.00421
4.61346	1.34654	4.6121	2.12571	4.61286	0.08129	4.60427	0.00305
4.69926	1.28938	4.6909	2.14097	4.70308	0.07335	4.69567	0.00542
4.78856	1.22166	4.78569	2.14698	4.78966	0.0731	4.78523	0.00504
4.86824	1.12126	4.86557	2.16471	4.87266	0.06728	4.8769	0.00493
4.97071	1.00653	4.95729	2.17015	4.96138	0.06554	4.95516	0.00402
5.05027	0.88746	5.04622	2.20336	5.04824	0.05923	5.05082	0.00337
5.14302	0.80404	5.1341	2.21178	5.14443	0.05502	5.12932	0.0046
5.21834	0.70024	5.22062	2.25375	5.22472	0.05514	5.22246	0.00389
5.31684	0.65367	5.30531	2.26186	5.31958	0.0515	5.29991	0.00382
5.39627	0.63382	5.39475	2.30022	5.40122	0.04675	5.39743	0.00364
5.48877	0.60461	5.47995	2.30292	5.49285	0.04997	5.47488	0.00358
5.56608	0.60855	5.56822	2.33509	5.56984	0.04934	5.57468	0.00353
5.66269	0.57901	5.65078	2.33577	5.66693	0.04277	5.654	0.00494
5.74441	0.57096	5.7429	2.36863	5.74627	0.0415	5.74593	0.00512
5.83863	0.5451	5.83103	2.36145	5.84593	0.03887	5.82975	0.00481
5.92274	0.54837	5.92345	2.39077	5.92299	0.04167	5.91716	0.00521
6.01205	0.54012	6.00199	2.38414	6.01996	0.03603	6.00288	0.00515
6.0996	0.52084	6.09837	2.41524	6.10106	0.03657	6.09108	-0.000458282
6.18251	0.50054	6.17612	2.4016	6.19108	0.03561	6.17743	-0.000971343
6.27116	0.50018	6.27013	2.42225	6.27177	0.03433	6.26073	-0.000966941
6.35873	0.49549	6.34625	2.4093	6.36327	0.03299	6.35051	-0.00108
6.44725	0.46931	6.44358	2.39741	6.44927	0.03502	6.43528	-0.000261666
6.52777	0.42232	6.52254	2.34294	6.5349	0.03446	6.53201	-0.000757608
6.6207	0.40748	6.62093	2.24429	6.62865	0.03303	6.61236	0.000236233
6.71044	0.3809	6.70267	2.15124	6.71613	0.02863	6.70696	0.000147707
6.802	0.37392	6.79385	1.91775	6.8047	0.02739	6.78705	0.000194171
6.87947	0.36423	6.87706	1.87139	6.88539	0.02623	6.87939	-0.00205
6.97704	0.35824	6.96441	1.82066	6.97831	0.02665	6.95614	-0.000140859
7.14858	0.32674	7.13698	1.48469	7.15248	0.02497	7.13125	-0.000677397
7.32279	0.31177	7.3085	1.14658	7.32733	0.0202	7.30956	-0.00232
7.50002	0.29057	7.49074	1.04536	7.50655	0.01852	7.48531	-0.0016
7.67366	0.2618	7.6603	0.89528	7.68045	0.01502	7.65761	-0.00249
7.84331	0.23241	7.83453	0.82087	7.85265	0.01328	7.83313	-0.0025
8.01709	0.2091	8.00541	0.76979	8.02614	0.01166	8.00637	-0.0034
8.18781	0.20091	8.1799	0.76172	8.19697	0.00845	8.18799	-0.00301
8.37079	0.18782	8.35795	0.71302	8.3758	0.00881	8.36203	-0.00333
8.53909	0.18039	8.53426	0.6971	8.54637	0.00913	8.53487	-0.00295
8.71552	0.16573	8.70739	0.63982	8.72333	0.00768	8.70982	-0.00347
8.88463	0.16348	8.88238	0.6024	8.89204	0.00495	8.88851	-0.00252
9.06121	0.16109	9.06317	0.55736	9.07407	0.00323	9.0611	-0.00254
9.23725	0.15441	9.23668	0.49231	9.24367	0.00304	9.23272	-0.00319
9.41594	0.15471	9.4116	0.49027	9.41998	0.00489	9.40569	-0.00242
9.58702	0.13569	9.58511	0.46945	9.58962	0.00534	9.57562	-0.00299
9.76374	0.13791	9.75937	0.42824	9.76777	0.00583	9.75471	-0.00309
9.94349	0.13491	9.93829	0.41246	9.94688	0.00491	9.92597	-0.00333
10.1189	0.12504	10.112	0.37646	10.1237	0.00482	10.1019	-0.00267
10.293	0.12483	10.2832	0.34782	10.296	0.00554	10.2706	-0.00266
10.4668	0.12389	10.4547	0.33204	10.4713	0.00246	10.4452	-0.00286
10.6404	0.12272	10.6313	0.3111	10.6455	0.00234	10.6213	-0.00295
10.8194	0.09624	10.806	0.29812	10.8268	0.0018	10.7967	-0.00231
10.9938	0.09615	10.9758	0.28665	11.0005	0.00294	10.9679	-0.00326
11.1646	0.09346	11.1514	0.27427	11.1731	-0.000202284	11.1447	-0.00302
11.3367	0.09308	11.3219	0.21757	11.3487	0.00088543	11.3249	-0.00273
11.5131	0.09225	11.5022	0.2153	11.5253	0.000559956	11.4998	-0.00292
11.689	0.09223	11.6713	0.21411	11.6973	0.000662847	11.6725	-0.00282
11.8579	0.08306	11.8476	0.21302	11.8687	0.000184785	11.8464	-0.00259
12.0348	0.08076	12.0195	0.21046	12.0438	0.00012879	12.0212	-0.0023
12.2041	0.07814	12.1951	0.20015	12.2192	-0.000338073	12.2015	-0.00271
12.3858	0.07608	12.3755	0.20286	12.3958	-0.00107	12.3748	-0.00207
12.5544	0.07601	12.5502	0.20002	12.5657	-0.000993921	12.5469	-0.00335
12.7321	0.06946	12.7233	0.19339	12.7415	-0.00282	12.7206	-0.00269
12.9025	0.06951	12.8976	0.18975	12.9102	-0.00281	12.897	-0.00292
13.0877	0.06983	13.072	0.19206	13.0865	-0.00362	13.0685	-0.00293
13.2592	0.06815	13.2522	0.18019	13.2646	-0.00264	13.2399	-0.00341
13.4353	0.06707	13.4272	0.17508	13.4423	-0.00298	13.4147	-0.00312
13.6078	0.06838	13.5989	0.15336	13.6144	-0.00117	13.5841	-0.00341
13.7834	0.06824	13.7715	0.16021	13.7907	-0.000713943	13.7657	-0.00197
13.9646	0.0655	13.9491	0.14239	13.9706	-0.00198	13.9355	-0.00257
14.3126	0.06393	14.2925	0.13686	14.3203	-0.00172	14.2797	-0.00271
14.6569	0.05912	14.6366	0.13869	14.6686	-0.00116	14.6347	-0.00283
15.0076	0.05979	14.9878	0.11571	15.0202	-0.00208	14.983	-0.0028
15.3522	0.05072	15.3327	0.10134	15.3655	-0.00253	15.3309	-0.00217
15.705	0.05148	15.6862	0.08991	15.7161	-0.00305	15.687	-0.0034
16.0494	0.04372	16.0354	0.07783	16.0633	-0.00221	16.0345	-0.00168
16.4032	0.04035	16.3914	0.07847	16.4138	-0.00207	16.3845	-0.00294
16.7519	0.0456	16.74	0.06666	16.7608	-0.00187	16.7291	-0.00233
17.0994	0.04669	17.0862	0.06709	17.1092	-0.00192	17.079	-0.00288
17.4545	0.0473	17.4389	0.06447	17.4648	-0.00186	17.4252	-0.00263
17.802	0.04725	17.7814	0.05571	17.8125	-0.00125	17.7692	-0.00365
18.1543	0.04958	18.1334	0.05499	18.1678	-0.002	18.1217	-0.003
18.4982	0.00443	18.4787	0.05646	18.5141	-0.00163	18.469	-0.00238
18.8475	0.00588	18.829	0.05676	18.8644	-0.00131	18.8245	-0.00303
19.193	0.00377	19.1754	0.05923	19.2083	-0.0025	19.1713	-0.00315
19.5387	0.0027	19.5232	0.05573	19.5532	-0.00156	19.5257	-0.0034
19.8898	0.00127	19.8782	0.05731	19.9055	-0.00203	19.8711	-0.00235
20.239	0.00213	20.2255	0.05532	20.2505	-0.00242	20.2205	-0.00238
20.5955	0.00213	20.5792	0.05189	20.6066	-0.00145	20.5634	-0.00315

## Sheet: Sheet1
ED Figure 3. part d. Retention of bioavailibility on hydration
Matrix	Bioavaility
	Hydration cycles
				average	st dev
BF	12	9	15	12	3
OCC	4	3	5	4	1
BO82	10	14	12	12	2
BP	15	18	12	15	3
