# Supplementary material for: Plant-biomass-based hybrid seed wraps mitigate yield and post-harvest losses among smallholder farmers in sub-Saharan Africa
Source: Nat Food. 2023 Feb 16;4(2):148–59. doi: 10.1038/s43016-023-00695-z (PMC10154224; doi:10.1038/s43016-023-00695-z)
Supplement: Source Data Extended Data Fig. 5 — Source data for rainfall patterns. [file 43016_2023_695_MOESM12_ESM.xlsx]

## Sheet: Sheet1
Time	Total rainfall		Time	Total rainfall		Time	Total rainfall
	mm			mm			mm
Glazoue			Save			Savalou
2015			2015			2016
Jan	0		Jan	1.1		Jan	0
Feb	0		Feb	7.4		Feb	0
Mar	128.4		Mar	181		Mar	194.7
Apr	146.2		Apr	52.3		Apr	81.9
May	168		May	134.9		May	0
Jun	163.5		Jun	121.2		Jun	51.5
Jul	44.6		Jul	64.2		Jul	179.3
Aug	165		Aug	79.4		Aug	209.9
Sep	214		Sep	90.2		Sep	99
Oct	134		Oct	104.7		Oct	161.2
Nov	7		Nov	16.6		Nov	0
Dec	0		Dec	0		Dec	5.2
2016			2016			2017
Jan	56		Jan	0		Jan	0
Feb	0		Feb	0		Feb	2.1
Mar	69		Mar	72.2		Mar	48.4
Apr	46.9		Apr	65.1		Apr	96.8
May	67.2		May	71.8		May	208.4
Jun	191.8		Jun	91.2		Jun	394.3
Jul	152.9		Jul	129.5		Jul	151.8
Aug	109.5		Aug	210.9		Aug	208.4
Sep	127.9		Sep	71.2		Sep	228.9
Oct	10.5		Oct	103.7		Oct	0
Nov	0		Nov	0		Nov	0
Dec	0		Dec	0		Dec	0
2017			2017			2018
Jan	0		Jan	19.4		Jan	0
Feb	4		Feb	0		Feb	15.6
Mar	49.5		Mar	50.6		Mar	76.9
Apr	40.5		Apr	14.1		Apr	101.8
May	135.2		May	143.9		May	149.4
Jun	264.9		Jun	228.7		Jun	113.1
Jul	159.7		Jul	163.8		Jul	394.6
Aug	137		Aug	155.4		Aug	144.6
Sep	501.8		Sep	80.8		Sep	370.6
Oct	129.3		Oct	30.2		Oct	182.8
Nov	0		Nov	0.4		Nov	0
Dec	0		Dec	0		Dec	0
