# Supplementary material for: Plant-biomass-based hybrid seed wraps mitigate yield and post-harvest losses among smallholder farmers in sub-Saharan Africa
Source: Nat Food. 2023 Feb 16;4(2):148–59. doi: 10.1038/s43016-023-00695-z (PMC10154224; doi:10.1038/s43016-023-00695-z)
Supplement: Source Data Extended Fig. 6 — Source data to analyse various effects of treatment. [file 43016_2023_695_MOESM13_ESM.xlsx]

## Sheet: Table 1
Benin 2016 data STORAGE
PA= Paper+ABM PO= Paper FP=Farmer Practice
					Obs				farm				plot					yieldM2						tuberhar								tub3				lossper						scutPih
					1				GAA				101					1554						1516								1223				19.3						16
					2				GAA				203					1430						1434								1182				17.59						12
					3				GAA				302					1500						1476								1216				17.64						17
					4				GAA				403					1420						1500								1215				18.97						13
					5				GAA				502					1450						1580								1289				18.42						20
					6				GAA				103					1300						1331								1121				15.78						8
					7				GAA				202					1350						1422								1184				16.76						11
					8				GAA				303					1380						1500								1170				22.01						13
					9				GAA				401					1275						1456								1151				20.95						16
					10				GAA				501					1244						1365								1148				15.87						16
					11				GAA				102					1390						1482								1224				17.41						60
					12				GAA				201					1250						1400								1134				18.99						55
					13				GAA				301					1400						1410								1113				21.1						73
					14				GAA				402					1384						1543								1198				22.38						67
					15				GAA				503					1230						1430								1187				17						59
					16				GBV				101					1285						1320								1073				18.71						7
					17				GBV				203					1345						1340								1062				20.77						4
					18				GBV				302					1192						1290								1040				19.38						4
					19				GBV				403					1202						1418								1158				18.33						1
					20				GBV				502					1100						1350								1090				19.27						1
					21				GBV				103					1233						1242								1011				18.58						20
					22				GBV				202					1300						1175								938				20.13						29
					23				GBV				303					1226						1250								999				20.08						27
					24				GBV				401					1110						1375								1077				21.64						23
					25				GBV				501					1300						1350								1085				19.61						27
					26				GBV				102					1180						1202								935				22.23						68
					27				GBV				201					1270						1325								1048				20.9						76
					28				GBV				301					1200						1250								1015				18.81						80
					29				GBV				402					1050						1230								995				19.1						83
					30				GBV				503					1150						1288								1049				18.57						73
					31				GDH				101					1250						1594								1275				20						20
					32				GDH				203					1184						1648								1275				22.63						23
					33				GDH				302					1400						1475								1139				22.8						16
					34				GDH				403					1315						1489								1136				23.65						21
					35				GDH				502					1450						1539								1195				22.33						13
					36				GDH				103					1375						1533								1167				23.82						23
					37				GDH				202					1350						1379								1043				24.32						19
					38				GDH				303					1400						1543								1193				22.66						16
					39				GDH				401					1300						1473								1078				26.82						24
40					GDH				501				1200						1467							1137						22.5					16							44
41					GDH				102				1150						1490							1116						25.08					47							100
42					GDH				201				1300						1539							1148						25.4					41							109
43					GDH				301				1500						1400							1073						23.34					55							80
44					GDH				402				1215						1316							1009						23.3					45							100
45					GDH				503				1200						1396							1002						28.22					52							95
46					GHC				101				1300						1375							1095						20.33					12							28
47					GHC				203				1330						1445							1145						20.78					19							33
48					GHC				302				1490						1485							1190						19.84					12							29
49					GHC				403				1275						1469							1154						21.48					17							31
50					GHC				502				1250						1496							1178						21.26					21							35
51					GHC				103				1300						1495							1180						21.07					49							108
52					GHC				202				1529						1368							1065						22.16					48							100
53					GHC				303				1420						1414							1116						21.06					43							113
54					GHC				401				1400						1447							1151						20.45					40							91
55					GHC				501				1325						1436							1129						21.41					41							116
56					GHC				102				1350						1442							1090						24.42					67							189
57					GHC				201				1174						1266							1026						18.97					69							181
58					GHC				301				1250						1372							1080						21.3					83							188
59					GHC				402				1319						1284							1001						22.07					84							183
60					GHC				503				1220						1380							1107						19.8					73							185
61					GYI				101				1570						1560							1243						20.31					15							20
62					GYI				203				1550						1500							1178						21.49					13							23
63					GYI				302				1440						1505							1212						19.48					13							20
64					GYI				403				1500						1545							1209						21.75					19							21
65					GYI				502				1560						1595							1315						17.56					13							19
66					GYI				103				1433						1515							1199						20.85					16							25
67					GYI				202				1500						1355							1055						22.16					20							24
68					GYI				303				1435						1485							1199						19.25					12							19
69					GYI				401				1590						1445							1144						20.81					20							25
70					GYI				501				1400						1425							1117						21.6					15							20
71					GYI				102				1600						1525							1145						24.89					47							100
72					GYI				201				1400						1415							1122						20.74					44							93
73					GYI				301				1550						1465							1109						24.28					56							113
74					GYI				402				1420						1525							1191						21.93					53							96
75					GYI				503				1575						1440							1120						22.21					60							121
76					SCK				101				1620						1635							1273						22.15					8							12
77					SCK				203				1862						1650							1258						23.76					13							17
78					SCK				302				1650						1590							1167						26.62					20							25
79					SCK				403				1875						1665							1286						22.75					15							19
80					SCK				502				1650						1575							1177						25.26					11							15
81					SCK				103				1500						1445							1066						26.22					27							68
82					SCK				202				1470						1500							1126						24.91					31							65
83					SCK				303				1550						1551							1198						22.77					28							64
84					SCK				401				1540						1520							1156						23.95					27							68
85					SCK				501				1575						1550							1160						25.15					31							75
86					SCK				102				1536						1530							1182						22.77					43							103
87					SCK				201				1445						1450							1074						25.96					47							121
88					SCK				301				1600						1580							1178						25.47					53							117
89					SCK				402				1684						1654							1214						26.6					45							115
90					SCK				503				1575						1560							1159						25.69					48							120
91					SGD				101				1592						1550							1139						26.52					33							51
92					SGD				203				1325						1440							1090						24.29					29							48
93					SGD				302				1410						1470							1094						25.55					36							67
94					SGD				403				1450						1450							1089						24.93					27							68
95					SGD				502				1600						1540							1130						26.62					24							53
96					SGD				103				1372						1430							1079						24.54					25							75
97					SGD				202				1500						1500							1104						26.43					27							61
98					SGD				303				1450						1485							1121						24.51					37							100
99					SGD				401				1341						1450							1070						26.24					25							72
100					SGD				501				1380						1400							1066						23.82					31							85
101					SGD				102				1400						1450							1061						26.84					64							177
102					SGD				201				1325						1410							1037						26.43					59							163
103					SGD				301				1476						1495							1104						26.15					60							152
104					SGD				402				1380						1425							1069						25.01					67							180
105					SGD				503				1500						1485							1081						27.21					69							199
106					SSA				101				1820						1665							1310						21.31					40							68
107					SSA				203				1700						1700							1294						23.89					31							65
108					SSA				302				1800						1650							1254						24.02					27							60
109					SSA				403				1750						1670							1301						22.1					28							59
110					SSA				502				1790						1650							1275						22.75					32							57
111					SSA				103				1398						1500							1180						21.34					27							63
112					SSA				202				1590						1582							1208						23.66					40							68
113					SSA				303				1472						1485							1165						21.53					32							67
114					SSA				401				1450						1395							1078						22.73					31							67
115					SSA				501				1523						1550							1182						23.75					29							64
116					SSA				102				1517						1550							1151						25.74					93							231
117					SSA				201				1585						1570							1166						25.74					84							240
118					SSA				301				1567						1540							1150						25.33					85							225
119					SSA				402				1400						1550							1139						26.52					87							232
120					SSA				503				1425						1537							1098						28.57					99							248
121					STA				101				1650						1582							1277						19.3					23							35
122					STA				203				1615						1595							1271						20.32					35							53
123					STA				302				1624						1525							1235						19					28							51
124					STA				403				1594						1550							1238						20.1					29							47
125					STA				502				1500						1500							1197						20.23					23							36
126					STA				103				1600						1562							1213						22.34					29							52
127					STA				202				1550						1550							1200						22.58					27							59
128					STA				303				1570						1545							1198						22.43					28							72
129					STA				401				1693						1650							1265						23.31					33							51
130					STA				501				1750						1712							1336						21.96					27							60
131					STA				102				1311						1445							1071						25.87					68							160
132					STA				201				1320						1470							1110						24.52					63							173
133					STA				301				1400						1450							1075						25.87					75							180
134					STA				402				1254						1348							1011						24.97					60							155
135					STA				503				1300						1365							1010						25.98					67							183
					136				SES				101					1600						1505								1197				20.44						17
					137				SES				203					1475						1475								1193				19.15						13
					138				SES				302					1563						1474								1196				18.85						13
					139				SES				403					1395						1425								1138				20.12						15
					140				SES				502					1250						1375								1106				19.56						11
					141				SES				103					1475						1498								1204				19.63						20
					142				SES				202					1546						1575								1256				20.25						16
					143				SES				303					1590						1570								1235				21.35						12
					144				SES				401					1490						1485								1181				20.46						20
					145				SES				501					1290						1370								1102				19.56						20
					146				SES				102					1590						1585								1187				25.14						37
					147				SES				201					1500						1575								1208				23.3						35
					148				SES				301					1450						1550								1166				24.81						40
					149				SES				402					1331						1395								1063				23.81						36
					150				SES				503					1320						1410								1065				24.43						41
Benin 2016 data STORAGE
2016 YIELD and DRY ROT SCUTELLONEMA PF=scutpih
The GLM Procedure
																				Class Level Information
																				Class						Levels						Values
																				rep						5						1 2 3 4 5
																				trt						3						A B FP
																				farm						10						GAA GBV GDH GHC GYI SCK SES SGD SSA STA
																															Number of Observations Read
																															Number of Observations Used
Benin 2016 data STORAGE
2016 YIELD and DRY ROT SCUTELLONEMA PF=scutpih
The GLM Procedure Dependent Variable: lossper
																		Source										DF				Sum of Squares											Mean Square
																		Model										33				919.473											27.8628
																		Error										116				228.07											1.96612
																		Corrected Total										149				1147.54
																									R-Square							Coeff Var									Root MSE
																									0.801253							6.29234									1.40219
																				Source							DF					Type I SS									Mean Square
																				rep							4					3.81197									0.952993
																				trt							2					146.184									73.0922
																				farm							9					673.94									74.8822
																				trt*farm							18					95.5369									5.30761
																				Source							DF					Type III SS									Mean Square
																				rep							4					3.81197									0.952993
																				trt							2					146.184									73.0922
																				farm							9					673.94									74.8822
																				trt*farm							18					95.5369									5.30761
Benin 2016 data STORAGE
2016 YIELD and DRY ROT SCUTELLONEMA PF=scutpih
The GLM Procedure Dependent Variable: scutPf3
																		Source										DF				Sum of Squares											Mean Square
																		Model										33				498191											15096.7
																		Error										116				7474.27											64.4333
																		Corrected Total										149				505665
																									R-Square							Coeff Var									Root MSE
																									0.985219							10.5434									8.02704
																				Source							DF					Type I SS									Mean Square
																				rep							4					484.133									121.033
																				trt							2					353896									176948
																				farm							9					98575.2									10952.8
																				trt*farm							18					45236									2513.11
																				Source							DF					Type III SS									Mean Square
																				rep							4					484.133									121.033
																				trt							2					353896									176948
																				farm							9					98575.2									10952.8
																				trt*farm							18					45236									2513.11
Benin 2016 data STORAGE
2016 YIELD and DRY ROT SCUTELLONEMA PF=scutpih
The GLM Procedure Dependent Variable: scutrf
																		Source										DF				Sum of Squares											Mean Square
																		Model										33				29.0319											0.879756
																		Error										116				12.674											0.109259
																		Corrected Total										149				41.706
																									R-Square							Coeff Var									Root MSE
																									0.69611							16.2344									0.330543
																				Source							DF					Type I SS									Mean Square
																				rep							4					0.388996									0.097249
																				trt							2					8.84975									4.42487
																				farm							9					12.3826									1.37584
																				trt*farm							18					7.41061									0.411701
																				Source							DF					Type III SS									Mean Square
																				rep							4					0.388996									0.097249
																				trt							2					8.84975									4.42487
																				farm							9					12.3826									1.37584
																				trt*farm							18					7.41061									0.411701
Benin 2016 data STORAGE
2016 YIELD and DRY ROT SCUTELLONEMA PF=scutpih
The GLM Procedure Dependent Variable: droth
																		Source										DF				Sum of Squares											Mean Square
																		Model										33				19.9875											0.605683
																		Error										116				7.1584											0.0617103
																		Corrected Total										149				27.1459
																									R-Square								Coeff Var								Root MSE
																									0.736299								18.9245								0.248416
																				Source							DF					Type I SS									Mean Square
																				rep							4					0.2096									0.0524
																				trt							2					5.88413									2.94207
																				farm							9					7.80327									0.86703
																				trt*farm							18					6.09053									0.338363
																				Source							DF					Type III SS									Mean Square
																				rep							4					0.2096									0.0524
																				trt							2					5.88413									2.94207
																				farm							9					7.80327									0.86703
																				trt*farm							18					6.09053									0.338363
Benin 2016 data STORAGE
2016 YIELD and DRY ROT SCUTELLONEMA PF=scutpih
The GLM Procedure
Benin 2016 data STORAGE
2016 YIELD and DRY ROT SCUTELLONEMA PF=scutpih
The GLM Procedure t Tests (LSD) for lossper
Note:								This test controls the Type I comparisonwise error rate, not the experimentwise error rate.
																													Alpha																			0.05
																													Error Degrees of Freedom																			116
																													Error Mean Square																			1.96612
																													Critical Value of t																			1.98063
																													Least Significant Difference																			0.5554
																															Means with the same letter are not significantly different.
																															t Grouping									Mean					N
																															A									23.6234					50
																															B									21.9554					50
																															C									21.2732					50
Benin 2016 data STORAGE
2016 YIELD and DRY ROT SCUTELLONEMA PF=scutpih
The GLM Procedure
Benin 2016 data STORAGE
2016 YIELD and DRY ROT SCUTELLONEMA PF=scutpih
The GLM Procedure t Tests (LSD) for scutPf3
Note:								This test controls the Type I comparisonwise error rate, not the experimentwise error rate.
																													Alpha																			0.05
																													Error Degrees of Freedom																			116
																													Error Mean Square																			64.4333
																													Critical Value of t																			1.98063
																													Least Significant Difference																			3.1797
																															Means with the same letter are not significantly different.
																															t Grouping									Mean					N
																															A									143.5					50
																															B									54.08					50
																															C									30.82					50
Benin 2016 data STORAGE
2016 YIELD and DRY ROT SCUTELLONEMA PF=scutpih
The GLM Procedure
Benin 2016 data STORAGE
2016 YIELD and DRY ROT SCUTELLONEMA PF=scutpih
The GLM Procedure t Tests (LSD) for scutrf
Note:								This test controls the Type I comparisonwise error rate, not the experimentwise error rate.
																													Alpha																			0.05
																													Error Degrees of Freedom																			116
																													Error Mean Square																			0.109259
																													Critical Value of t																			1.98063
																													Least Significant Difference																			0.1309
																															Means with the same letter are not significantly different.
																															t Grouping									Mean					N
																															A									2.3186					50
																															B									2.064					50
																															C									1.7256					50
Benin 2016 data STORAGE
2016 YIELD and DRY ROT SCUTELLONEMA PF=scutpih
The GLM Procedure
Benin 2016 data STORAGE
2016 YIELD and DRY ROT SCUTELLONEMA PF=scutpih
The GLM Procedure t Tests (LSD) for droth
Note:								This test controls the Type I comparisonwise error rate, not the experimentwise error rate.
																													Alpha																			0.05
																													Error Degrees of Freedom																			116
																													Error Mean Square																			0.06171
																													Critical Value of t																			1.98063
																													Least Significant Difference																			0.0984
																													Means with the same letter are not significantly different.
																													t Grouping											Mean					N
																													A											1.59					50
																													B											1.208					50
																															B
																															B								1.14						50
Benin 2016 data STORAGE
2016 YIELD and DRY ROT SCUTELLONEMA PF=scutpih
The GLM Procedure
															lossper																scutPf3																	scutrf
						Level of trt
												N			Mean						Std Dev										Mean								Std Dev									Mean
						A						50			21.2732						2.46076										30.82								17.8425									1.7256
						B						50			21.9554						2.4666										54.08								26.5152									2.064
						FP						50			23.6234						2.88035										143.5								45.5624									2.3186
Benin 2017-16 LOSS PERCENT AND FINAL NEMATODE AND 3MONTH NEMATODE and dryrot
PA= Paper+ABM PO= Paper FP=Farmer Practice
					Obs			farm					plot					tr	yieldM2							droth						crakh					gallh					scutpih
					1			SCK					101					A	1236							1.33						1					1					10
					2			SCK					102					PP	1203							3.67						1					1					52
					3			SCK					103					B	1130							1.67						1					1					34
					4			SCK					201					PP	1042							3.33						1.33					1					53
					5			SCK					202					B	1131							2.33						1.33					1					40
					6			SCK					203					A	1181							1						1					1					11
					7			SCK					301					PP	1305							3						1					1					84
					8			SCK					302					A	1393							1.33						1					1					16
					9			SCK					303					B	1484							1.33						1.33					1					45
					10			SCK					401					B	1281							2.67						1					1					38
					11			SCK					402					PP	1338							3						1					1					56
					12			SCK					403					A	1281							1						1					1.67					11
					13			SCK					501					B	1197							1.33						1					1					37
					14			SCK					502					A	1303							1						1					1					13
					15			SCK					503					PP	1109							3.67						1					1					51
					16			SGV					101					A	1584							1						1					1					16
					17			SGV					102					PP	1419							2.33						1					1					54
					18			SGV					103					B	1355							1.33						1					1					49
					19			SGV					201					PP	1339							2						1					1					51
					20			SGV					202					B	1319							2.33						1					1					45
					21			SGV					203					A	1389							1						1					1					15
					22			SGV					301					PP	1276							3						1					1					48
					23			SGV					302					A	1259							1.33						1					1					14
					24			SGV					303					B	1259							1.33						1					1					44
					25			SGV					401					B	1498							1.67						1.33					1					24
					26			SGV					402					PP	1172							3						1					1					40
					27			SGV					403					A	1389							1						1.33					1					10
					28			SGV					501					B	1281							1						1					1					40
					29			SGV					502					A	1438							1						1.33					1					15
					30			SGV					503					PP	1283							2.67						1					1					50
					31			SSA					101					A	1901							1						1					1					12
					32			SSA					102					PP	1701							3.33						1					1					37
					33			SSA					103					B	1763							2.33						2					1					40
					34			SSA					201					PP	1580							2.33						1					1.33					42
35					SSA				202				B			1655					1						1						1						32						86
36					SSA				203				A			1814					1						1						1						11						17
37					SSA				301				PP			1311					2.33						1						1						45						180
38					SSA				302				A			1627					1.33						1.67						1.33						12						24
39					SSA				303				B			1489					2						1						1						30						63
40					SSA				401				B			1675					1.33						1						1						32						58
41					SSA				402				PP			1727					3.67						1						1						39						144
42					SSA				403				A			1658					1						1						1						10						10
43					SSA				501				B			1597					1.33						1						1						37						74
44					SSA				502				A			1758					1						1						1						14						24
45					SSA				503				PP			1696					4						1						1						40						164
46					STA				101				A			1745					1						1						1.33						12						16
47					STA				102				PP			1654					2.33						1						1						21						84
48					STA				103				B			1685					1.33						1						1						31						62
49					STA				201				PP			1385					2.33						1						1.67						29						102
50					STA				202				B			1547					2.33						1						1						28						70
51					STA				203				A			1651					1						1						1						9						9
52					STA				301				PP			1516					3						1						1.33						23						92
53					STA				302				A			1881					1						1						1.33						9						15
54					STA				303				B			1576					1						1						1						23						69
55					STA				401				B			1433					1						1						1						20						48
56					STA				402				PP			1476					2.33						1.33						1.33						24						89
57					STA				403				A			1632					1.33						1						1						9						14
58					STA				501				B			1583					2.33						1.33						2						20						44
59					STA				502				A			1528					1.33						1.33						1.67						10						11
60					STA				503				PP			1483					2.67						1.33						2						22						88
61					SZL				101				A			1589					1						1						1						14						24
62					SZL				102				PP			1300					2.67						1						1.67						37						81
63					SZL				103				B			1644					1.33						1						1						29						58
64					SZL				201				PP			1225					2.33						1						1						45						131
65					SZL				202				B			1679					1.33						1						1						25						55
66					SZL				203				A			1597					1.33						1						1						10						15
67					SZL				301				PP			1373					2.33						1						2						40						120
68					SZL				302				A			1409					1.33						1						1.67						11						22
69					SZL				303				B			1419					2.33						1						2						26						52
70					SZL				401				B			1440					2.33						1						1						22						62
71					SZL				402				PP			1362					3.33						1						1						48						130
72					SZL				403				A			1642					1.33						1						1						10						18
73					SZL				501				B			1350					1						1						1						22						57
74					SZL				502				A			1544					1						1						1						10						20
75					SZL				503				PP			1411					2.67						1						2						35						130
76					SGD				101				A			1137					1						1						1						20						30
77					SGD				102				PP			1100					2.67						1.33						1						79						166
78					SGD				103				B			1111					1.67						1.33						1						36						72
79					SGD				201				PP			1083					2.33						1.67						1						93						186
80					SGD				202				B			1298					2.33						1						1						48						82
81					SGD				203				A			1300					1.33						1						1						18						22
82					SGD				301				PP			1095					4						1						2						74						148
					83				SGD				302					A	1416								1					1					1					21
					84				SGD				303					B	1108								1.33					1					1.33					39
					85				SGD				401					B	1345								1.33					1					1					42
					86				SGD				402					PP	1051								3.33					1.67					1					70
					87				SGD				403					A	1200								1					1					1.33					21
					88				SGD				501					B	1220								1					1					2					40
					89				SGD				502					A	1225								1					1					1					22
					90				SGD				503					PP	992								3.67					1					1.67					81
	Benin 2017-16 LOSS PERCENT AND FINAL NEMATODE AND 3MONTH NEMATODE and dryrot
	PA= Paper+ABM PO= Paper FP=Farmer Practice
Ob s					far m				plo t				yieldM 2						tuberha r						tub 3						losspe r					scutPi h						scutPf 3
1					GAA				101				1554						1516						1223						19.3					16						19
2					GAA				203				1430						1434						1182						17.59					12						16
3					GAA				302				1500						1476						1216						17.64					17						19
4					GAA				403				1420						1500						1215						18.97					13						20
5					GAA				502				1450						1580						1289						18.42					20						21
6					GAA				103				1300						1331						1121						15.78					8						16
7					GAA				202				1350						1422						1184						16.76					11						16
8					GAA				303				1380						1500						1170						22.01					13						17
9					GAA				401				1275						1456						1151						20.95					16						19
10					GAA				501				1244						1365						1148						15.87					16						20
11					GAA				102				1390						1482						1224						17.41					60						120
12					GAA				201				1250						1400						1134						18.99					55						107
13					GAA				301				1400						1410						1113						21.1					73						133
14					GAA				402				1384						1543						1198						22.38					67						105
15					GAA				503				1230						1430						1187						17					59						120
16					GBV				101				1285						1320						1073						18.71					7						12
17					GBV				203				1345						1340						1062						20.77					4						8
18					GBV				302				1192						1290						1040						19.38					4						7
19					GBV				403				1202						1418						1158						18.33					1						3
20					GBV				502				1100						1350						1090						19.27					1						4
21					GBV				103				1233						1242						1011						18.58					20						56
22					GBV				202				1300						1175						938						20.13					29						40
23					GBV				303				1226						1250						999						20.08					27						40
24					GBV				401				1110						1375						1077						21.64					23						52
25					GBV				501				1300						1350						1085						19.61					27						49
26					GBV				102				1180						1202						935						22.23					68						143
27					GBV				201				1270						1325						1048						20.9					76						136
28					GBV				301				1200						1250						1015						18.81					80						152
29					GBV				402				1050						1230						995						19.1					83						141
30					GBV				503				1150						1288						1049						18.57					73						136
31					GDH				101				1250						1594						1275						20					20						24
32					GDH				203				1184						1648						1275						22.63					23						25
33					GDH				302				1400						1475						1139						22.8					16						25
34					GDH				403				1315						1489						1136						23.65					21						25
35					GDH				502				1450						1539						1195						22.33					13						18
36					GDH				103				1375						1533						1167						23.82					23						38
37					GDH				202				1350						1379						1043						24.32					19						36
38					GDH				303				1400						1543						1193						22.66					16						37
39					GDH				401				1300						1473						1078						26.82					24						40
40					GDH				501				1200						1467						1137						22.5					16						44
41					GDH				102				1150						1490						1116						25.08					47						100
42					GDH				201				1300						1539						1148						25.4					41						109
43					GDH				301				1500						1400						1073						23.34					55						80
44					GDH				402				1215						1316						1009						23.3					45						100
45					GDH				503				1200						1396						1002						28.22					52						95
46					GHC				101				1300						1375						1095						20.33					12						28
47					GHC				203				1330						1445						1145						20.78					19						33
48					GHC				302				1490						1485						1190						19.84					12						29
49					GHC				403				1275						1469						1154						21.48					17						31
50					GHC				502				1250						1496						1178						21.26					21						35
51					GHC				103				1300						1495						1180						21.07					49						108
52					GHC				202				1529						1368						1065						22.16					48						100
53					GHC				303				1420						1414						1116						21.06					43						113
54					GHC				401				1400						1447						1151						20.45					40						91
55					GHC				501				1325						1436						1129						21.41					41						116
56					GHC				102				1350						1442						1090						24.42					67						189
57					GHC				201				1174						1266						1026						18.97					69						181
58					GHC				301				1250						1372						1080						21.3					83						188
59					GHC				402				1319						1284						1001						22.07					84						183
60					GHC				503				1220						1380						1107						19.8					73						185
61					GYI				101				1570						1560						1243						20.31					15						20
62					GYI				203				1550						1500						1178						21.49					13						23
63					GYI				302				1440						1505						1212						19.48					13						20
64					GYI				403				1500						1545						1209						21.75					19						21
65					GYI				502				1560						1595						1315						17.56					13						19
66					GYI				103				1433						1515						1199						20.85					16						25
67					GYI				202				1500						1355						1055						22.16					20						24
68					GYI				303				1435						1485						1199						19.25					12						19
69					GYI				401				1590						1445						1144						20.81					20						25
70					GYI				501				1400						1425						1117						21.6					15						20
71					GYI				102				1600						1525						1145						24.89					47						100
72					GYI				201				1400						1415						1122						20.74					44						93
73					GYI				301				1550						1465						1109						24.28					56						113
74					GYI				402				1420						1525						1191						21.93					53						96
75					GYI				503				1575						1440						1120						22.21					60						121
76					SCK				101				1620						1635						1273						22.15					8						12
77					SCK				203				1862						1650						1258						23.76					13						17
78					SCK				302				1650						1590						1167						26.62					20						25
79					SCK				403				1875						1665						1286						22.75					15						19
80					SCK				502				1650						1575						1177						25.26					11						15
81					SCK				103				1500						1445						1066						26.22					27						68
82					SCK				202				1470						1500						1126						24.91					31						65
83					SCK				303				1550						1551						1198						22.77					28						64
84					SCK				401				1540						1520						1156						23.95					27						68
85					SCK				501				1575						1550						1160						25.15					31						75
86					SCK				102				1536						1530						1182						22.77					43						103
87					SCK				201				1445						1450						1074						25.96					47						121
88					SCK				301				1600						1580						1178						25.47					53						117
89					SCK				402				1684						1654						1214						26.6					45						115
90					SCK				503				1575						1560						1159						25.69					48						120
91					SGD				101				1592						1550						1139						26.52					33						51
92					SGD				203				1325						1440						1090						24.29					29						48
93					SGD				302				1410						1470						1094						25.55					36						67
94					SGD				403				1450						1450						1089						24.93					27						68
95					SGD				502				1600						1540						1130						26.62					24						53
96					SGD				103				1372						1430						1079						24.54					25						75
97					SGD				202				1500						1500						1104						26.43					27						61
98					SGD				303				1450						1485						1121						24.51					37						100
99					SGD				401				1341						1450						1070						26.24					25						72
100					SGD				501				1380						1400						1066						23.82					31						85
101					SGD				102				1400						1450						1061						26.84					64						177
102					SGD				201				1325						1410						1037						26.43					59						163
103					SGD				301				1476						1495						1104						26.15					60						152
104					SGD				402				1380						1425						1069						25.01					67						180
105					SGD				503				1500						1485						1081						27.21					69						199
106					SSA				101				1820						1665						1310						21.31					40						68
107					SSA				203				1700						1700						1294						23.89					31						65
108					SSA				302				1800						1650						1254						24.02					27						60
109					SSA				403				1750						1670						1301						22.1					28						59
110					SSA				502				1790						1650						1275						22.75					32						57
111					SSA				103				1398						1500						1180						21.34					27						63
112					SSA				202				1590						1582						1208						23.66					40						68
113					SSA				303				1472						1485						1165						21.53					32						67
114					SSA				401				1450						1395						1078						22.73					31						67
115					SSA				501				1523						1550						1182						23.75					29						64
116					SSA				102				1517						1550						1151						25.74					93						231
117					SSA				201				1585						1570						1166						25.74					84						240
118					SSA				301				1567						1540						1150						25.33					85						225
119					SSA				402				1400						1550						1139						26.52					87						232
120					SSA				503				1425						1537						1098						28.57					99						248
121					STA				101				1650						1582						1277						19.3					23						35
122					STA				203				1615						1595						1271						20.32					35						53
123					STA				302				1624						1525						1235						19					28						51
124					STA				403				1594						1550						1238						20.1					29						47
125					STA				502				1500						1500						1197						20.23					23						36
126					STA				103				1600						1562						1213						22.34					29						52
127					STA				202				1550						1550						1200						22.58					27						59
128					STA				303				1570						1545						1198						22.43					28						72
129					STA				401				1693						1650						1265						23.31					33						51
130					STA				501				1750						1712						1336						21.96					27						60
131					STA				102				1311						1445						1071						25.87					68						160
132					STA				201				1320						1470						1110						24.52					63						173
133					STA				301				1400						1450						1075						25.87					75						180
134					STA				402				1254						1348						1011						24.97					60						155
135					STA				503				1300						1365						1010						25.98					67						183
136					SES				101				1600						1505						1197						20.44					17						28
137					SES				203				1475						1475						1193						19.15					13						27
138					SES				302				1563						1474						1196						18.85					13						25
139					SES				403				1395						1425						1138						20.12					15						27
140					SES				502				1250						1375						1106						19.56					11						23
141					SES				103				1475						1498						1204						19.63					20						44
142					SES				202				1546						1575						1256						20.25					16						35
143					SES				303				1590						1570						1235						21.35					12						31
144					SES				401				1490						1485						1181						20.46					20						37
145					SES				501				1290						1370						1102						19.56					20						40
146					SES				102				1590						1585						1187						25.14					37						108
147					SES				201				1500						1575						1208						23.3					35						75
148					SES				301				1450						1550						1166						24.81					40						89
149					SES				402				1331						1395						1063						23.81					36						95
150					SES				503				1320						1410						1065						24.43					41						108
151					SCK				101				1236						.						.						10.43					10						13
152					SCK				102				1203						.						.						23.76					52						104
153					SCK				103				1130						.						.						19.3					34						61
154					SCK				201				1042						.						.						13.6					53						95
155					SCK				202				1131						.						.						19.81					40						80
156					SCK				203				1181						.						.						14.88					11						13
157					SCK				301				1305						.						.						25.91					84						118
158					SCK				302				1393						.						.						15.99					16						14
159					SCK				303				1484						.						.						19.03					45						68
160					SCK				401				1281						.						.						16.42					38						57
161					SCK				402				1338						.						.						15.56					56						106
162					SCK				403				1281						.						.						16.02					11						11
163					SCK				501				1197						.						.						25.33					37						56
164					SCK				502				1303						.						.						20.64					13						17
165					SCK				503				1109						.						.						21.36					51						102
166					SGV				101				1584						.						.						8.91					16						16
167					SGV				102				1419						.						.						13.88					54						162
168					SGV				103				1355						.						.						10.22					49						98
169					SGV				201				1339						.						.						14.38					51						163
170					SGV				202				1319						.						.						11.53					45						104
171					SGV				203				1389						.						.						9.63					15						23
172					SGV				301				1276						.						.						16.72					48						182
173					SGV				302				1259						.						.						9.92					14						15
174					SGV				303				1259						.						.						13.3					44						101
175					SGV				401				1498						.						.						13.39					24						72
176					SGV				402				1172						.						.						12.22					40						160
177					SGV				403				1389						.						.						12.17					10						9
178					SGV				501				1281						.						.						14.28					40						84
179					SGV				502				1438						.						.						8.41					15						27
180					SGV				503				1283						.						.						17.18					50						195
181					SSA				101				1901						.						.						10.53					12						14
182					SSA				102				1701						.						.						30.36					37						130
183					SSA				103				1763						.						.						9.68					40						64
184					SSA				201				1580						.						.						29.13					42						160
185					SSA				202				1655						.						.						15.72					32						86
186					SSA				203				1814						.						.						16.02					11						17
187					SSA				301				1311						.						.						22.38					45						180
188					SSA				302				1627						.						.						10.7					12						24
189					SSA				303				1489						.						.						20.05					30						63
190					SSA				401				1675						.						.						19.4					32						58
191					SSA				402				1727						.						.						25.46					39						144
192					SSA				403				1658						.						.						14.64					10						10
193					SSA				501				1597						.						.						20.26					37						74
194					SSA				502				1758						.						.						15.23					14						24
195					SSA				503				1696						.						.						25.76					40						164
196					STA				101				1745						.						.						12.4					12						16
197					STA				102				1654						.						.						26.01					21						84
198					STA				103				1685						.						.						14.95					31						62
199					STA				201				1385						.						.						15.39					29						102
200					STA				202				1547						.						.						13.04					28						70
201					STA				203				1651						.						.						16.71					9						9
202					STA				301				1516						.						.						16.81					23						92
203					STA				302				1881						.						.						10.35					9						15
204					STA				303				1576						.						.						17.99					23						69
205					STA				401				1433						.						.						12.54					20						48
206					STA				402				1476						.						.						24.25					24						89
207					STA				403				1632						.						.						12.92					9						14
208					STA				501				1583						.						.						15.54					20						44
209					STA				502				1528						.						.						12.31					10						11
210					STA				503				1483						.						.						19.48					22						88
211					SZL				101				1589						.						.						18.64					14						24
212					SZL				102				1300						.						.						25.89					37						81
213					SZL				103				1644						.						.						17.29					29						58
214					SZL				201				1225						.						.						28.8					45						131
215					SZL				202				1679						.						.						15.4					25						55
216					SZL				203				1597						.						.						12.51					10						15
217					SZL				301				1373						.						.						20.12					40						120
218					SZL				302				1409						.						.						13.14					11						22
219					SZL				303				1419						.						.						14.84					26						52
220					SZL				401				1440						.						.						19.24					22						62
221					SZL				402				1362						.						.						27.44					48						130
222					SZL				403				1642						.						.						16.37					10						18
223					SZL				501				1350						.						.						20.84					22						57
224					SZL				502				1544						.						.						16.97					10						20
225					SZL				503				1411						.						.						22.67					35						130
226					SGD				101				1137						.						.						12.47					20						30
227					SGD				102				1100						.						.						23.17					79						166
228					SGD				103				1111						.						.						11.88					36						72
229					SGD				201				1083						.						.						24.31					93						186
230					SGD				202				1298						.						.						12.98					48						82
231					SGD				203				1300						.						.						11					18						22
232					SGD				301				1095						.						.						18.39					74						148
233					SGD				302				1416						.						.						10.4					21						38
234					SGD				303				1108						.						.						14.03					39						86
235					SGD				401				1345						.						.						21.12					42						76
236					SGD				402				1051						.						.						20.41					70						147
237					SGD				403				1200						.						.						15.79					21						32
238					SGD				501				1220						.						.						18.02					40						84
239					SGD				502				1225						.						.						14.53					22						44
240					SGD				503				992						.						.						24.21					81						194
Benin 2017-16 LOSS PERCENT AND FINAL NEMATODE AND 3MONTH NEMATODE and dryrot
PA= Paper+ABM PO= Paper FP=Farmer Practice
					Obs				farm				plot					yieldM2						tuberhar								tub3				lossper						scutPih
					1				GAA				101					1554						1516								1223				19.3						16
					2				GAA				203					1430						1434								1182				17.59						12
					3				GAA				302					1500						1476								1216				17.64						17
					4				GAA				403					1420						1500								1215				18.97						13
					5				GAA				502					1450						1580								1289				18.42						20
					6				GAA				103					1300						1331								1121				15.78						8
					7				GAA				202					1350						1422								1184				16.76						11
					8				GAA				303					1380						1500								1170				22.01						13
					9				GAA				401					1275						1456								1151				20.95						16
					10				GAA				501					1244						1365								1148				15.87						16
					11				GAA				102					1390						1482								1224				17.41						60
					12				GAA				201					1250						1400								1134				18.99						55
					13				GAA				301					1400						1410								1113				21.1						73
					14				GAA				402					1384						1543								1198				22.38						67
					15				GAA				503					1230						1430								1187				17						59
					16				GBV				101					1285						1320								1073				18.71						7
					17				GBV				203					1345						1340								1062				20.77						4
					18				GBV				302					1192						1290								1040				19.38						4
					19				GBV				403					1202						1418								1158				18.33						1
					20				GBV				502					1100						1350								1090				19.27						1
					21				GBV				103					1233						1242								1011				18.58						20
					22				GBV				202					1300						1175								938				20.13						29
					23				GBV				303					1226						1250								999				20.08						27
					24				GBV				401					1110						1375								1077				21.64						23
					25				GBV				501					1300						1350								1085				19.61						27
					26				GBV				102					1180						1202								935				22.23						68
					27				GBV				201					1270						1325								1048				20.9						76
					28				GBV				301					1200						1250								1015				18.81						80
					29				GBV				402					1050						1230								995				19.1						83
					30				GBV				503					1150						1288								1049				18.57						73
					31				GDH				101					1250						1594								1275				20						20
					32				GDH				203					1184						1648								1275				22.63						23
					33				GDH				302					1400						1475								1139				22.8						16
					34				GDH				403					1315						1489								1136				23.65						21
					35				GDH				502					1450						1539								1195				22.33						13
					36				GDH				103					1375						1533								1167				23.82						23
					37				GDH				202					1350						1379								1043				24.32						19
					38				GDH				303					1400						1543								1193				22.66						16
					39				GDH				401					1300						1473								1078				26.82						24
					40				GDH				501					1200						1467								1137				22.5						16
					41				GDH				102					1150						1490								1116				25.08						47
42					GDH				201				1300						1539							1148						25.4					41							109
43					GDH				301				1500						1400							1073						23.34					55							80
44					GDH				402				1215						1316							1009						23.3					45							100
45					GDH				503				1200						1396							1002						28.22					52							95
46					GHC				101				1300						1375							1095						20.33					12							28
47					GHC				203				1330						1445							1145						20.78					19							33
48					GHC				302				1490						1485							1190						19.84					12							29
49					GHC				403				1275						1469							1154						21.48					17							31
50					GHC				502				1250						1496							1178						21.26					21							35
51					GHC				103				1300						1495							1180						21.07					49							108
52					GHC				202				1529						1368							1065						22.16					48							100
53					GHC				303				1420						1414							1116						21.06					43							113
54					GHC				401				1400						1447							1151						20.45					40							91
55					GHC				501				1325						1436							1129						21.41					41							116
56					GHC				102				1350						1442							1090						24.42					67							189
57					GHC				201				1174						1266							1026						18.97					69							181
58					GHC				301				1250						1372							1080						21.3					83							188
59					GHC				402				1319						1284							1001						22.07					84							183
60					GHC				503				1220						1380							1107						19.8					73							185
61					GYI				101				1570						1560							1243						20.31					15							20
62					GYI				203				1550						1500							1178						21.49					13							23
63					GYI				302				1440						1505							1212						19.48					13							20
64					GYI				403				1500						1545							1209						21.75					19							21
65					GYI				502				1560						1595							1315						17.56					13							19
66					GYI				103				1433						1515							1199						20.85					16							25
67					GYI				202				1500						1355							1055						22.16					20							24
68					GYI				303				1435						1485							1199						19.25					12							19
69					GYI				401				1590						1445							1144						20.81					20							25
70					GYI				501				1400						1425							1117						21.6					15							20
71					GYI				102				1600						1525							1145						24.89					47							100
72					GYI				201				1400						1415							1122						20.74					44							93
73					GYI				301				1550						1465							1109						24.28					56							113
74					GYI				402				1420						1525							1191						21.93					53							96
75					GYI				503				1575						1440							1120						22.21					60							121
76					SCK				101				1620						1635							1273						22.15					8							12
77					SCK				203				1862						1650							1258						23.76					13							17
78					SCK				302				1650						1590							1167						26.62					20							25
79					SCK				403				1875						1665							1286						22.75					15							19
80					SCK				502				1650						1575							1177						25.26					11							15
81					SCK				103				1500						1445							1066						26.22					27							68
82					SCK				202				1470						1500							1126						24.91					31							65
83					SCK				303				1550						1551							1198						22.77					28							64
84					SCK				401				1540						1520							1156						23.95					27							68
85					SCK				501				1575						1550							1160						25.15					31							75
86					SCK				102				1536						1530							1182						22.77					43							103
87					SCK				201				1445						1450							1074						25.96					47							121
88					SCK				301				1600						1580							1178						25.47					53							117
89					SCK				402				1684						1654							1214						26.6					45							115
90					SCK				503				1575						1560							1159						25.69					48							120
91					SGD				101				1592						1550							1139						26.52					33							51
92					SGD				203				1325						1440							1090						24.29					29							48
93					SGD				302				1410						1470							1094						25.55					36							67
94					SGD				403				1450						1450							1089						24.93					27							68
95					SGD				502				1600						1540							1130						26.62					24							53
96					SGD				103				1372						1430							1079						24.54					25							75
97					SGD				202				1500						1500							1104						26.43					27							61
98					SGD				303				1450						1485							1121						24.51					37							100
99					SGD				401				1341						1450							1070						26.24					25							72
100					SGD				501				1380						1400							1066						23.82					31							85
101					SGD				102				1400						1450							1061						26.84					64							177
102					SGD				201				1325						1410							1037						26.43					59							163
103					SGD				301				1476						1495							1104						26.15					60							152
104					SGD				402				1380						1425							1069						25.01					67							180
105					SGD				503				1500						1485							1081						27.21					69							199
106					SSA				101				1820						1665							1310						21.31					40							68
107					SSA				203				1700						1700							1294						23.89					31							65
108					SSA				302				1800						1650							1254						24.02					27							60
109					SSA				403				1750						1670							1301						22.1					28							59
110					SSA				502				1790						1650							1275						22.75					32							57
111					SSA				103				1398						1500							1180						21.34					27							63
112					SSA				202				1590						1582							1208						23.66					40							68
113					SSA				303				1472						1485							1165						21.53					32							67
114					SSA				401				1450						1395							1078						22.73					31							67
115					SSA				501				1523						1550							1182						23.75					29							64
116					SSA				102				1517						1550							1151						25.74					93							231
117					SSA				201				1585						1570							1166						25.74					84							240
118					SSA				301				1567						1540							1150						25.33					85							225
119					SSA				402				1400						1550							1139						26.52					87							232
120					SSA				503				1425						1537							1098						28.57					99							248
121					STA				101				1650						1582							1277						19.3					23							35
122					STA				203				1615						1595							1271						20.32					35							53
123					STA				302				1624						1525							1235						19					28							51
124					STA				403				1594						1550							1238						20.1					29							47
125					STA				502				1500						1500							1197						20.23					23							36
126					STA				103				1600						1562							1213						22.34					29							52
127					STA				202				1550						1550							1200						22.58					27							59
128					STA				303				1570						1545							1198						22.43					28							72
129					STA				401				1693						1650							1265						23.31					33							51
130					STA				501				1750						1712							1336						21.96					27							60
131					STA				102				1311						1445							1071						25.87					68							160
132					STA				201				1320						1470							1110						24.52					63							173
133					STA				301				1400						1450							1075						25.87					75							180
134					STA				402				1254						1348							1011						24.97					60							155
135					STA				503				1300						1365							1010						25.98					67							183
136					SES				101				1600						1505							1197						20.44					17							28
137					SES				203				1475						1475							1193						19.15					13							27
138					SES				302				1563						1474							1196						18.85					13							25
139					SES				403				1395						1425							1138						20.12					15							27
140					SES				502				1250						1375							1106						19.56					11							23
141					SES				103				1475						1498							1204						19.63					20							44
142					SES				202				1546						1575							1256						20.25					16							35
143					SES				303				1590						1570							1235						21.35					12							31
144					SES				401				1490						1485							1181						20.46					20							37
145					SES				501				1290						1370							1102						19.56					20							40
146					SES				102				1590						1585							1187						25.14					37							108
147					SES				201				1500						1575							1208						23.3					35							75
148					SES				301				1450						1550							1166						24.81					40							89
149					SES				402				1331						1395							1063						23.81					36							95
150					SES				503				1320						1410							1065						24.43					41							108
151					SCK				101				1236						.							.						10.43					10							13
152					SCK				102				1203						.							.						23.76					52							104
153					SCK				103				1130						.							.						19.3					34							61
154					SCK				201				1042						.							.						13.6					53							95
155					SCK				202				1131						.							.						19.81					40							80
156					SCK				203				1181						.							.						14.88					11							13
157					SCK				301				1305						.							.						25.91					84							118
158					SCK				302				1393						.							.						15.99					16							14
159					SCK				303				1484						.							.						19.03					45							68
160					SCK				401				1281						.							.						16.42					38							57
161					SCK				402				1338						.							.						15.56					56							106
162					SCK				403				1281						.							.						16.02					11							11
163					SCK				501				1197						.							.						25.33					37							56
164					SCK				502				1303						.							.						20.64					13							17
165					SCK				503				1109						.							.						21.36					51							102
166					SGV				101				1584						.							.						8.91					16							16
167					SGV				102				1419						.							.						13.88					54							162
168					SGV				103				1355						.							.						10.22					49							98
169					SGV				201				1339						.							.						14.38					51							163
170					SGV				202				1319						.							.						11.53					45							104
171					SGV				203				1389						.							.						9.63					15							23
172					SGV				301				1276						.							.						16.72					48							182
173					SGV				302				1259						.							.						9.92					14							15
174					SGV				303				1259						.							.						13.3					44							101
175					SGV				401				1498						.							.						13.39					24							72
176					SGV				402				1172						.							.						12.22					40							160
177					SGV				403				1389						.							.						12.17					10							9
178					SGV				501				1281						.							.						14.28					40							84
179					SGV				502				1438						.							.						8.41					15							27
180					SGV				503				1283						.							.						17.18					50							195
181					SSA				101				1901						.							.						10.53					12							14
182					SSA				102				1701						.							.						30.36					37							130
183					SSA				103				1763						.							.						9.68					40							64
184					SSA				201				1580						.							.						29.13					42							160
185					SSA				202				1655						.							.						15.72					32							86
186					SSA				203				1814						.							.						16.02					11							17
187					SSA				301				1311						.							.						22.38					45							180
188					SSA				302				1627						.							.						10.7					12							24
189					SSA				303				1489						.							.						20.05					30							63
190					SSA				401				1675						.							.						19.4					32							58
191					SSA				402				1727						.							.						25.46					39							144
192					SSA				403				1658						.							.						14.64					10							10
193					SSA				501				1597						.							.						20.26					37							74
194					SSA				502				1758						.							.						15.23					14							24
195					SSA				503				1696						.							.						25.76					40							164
196					STA				101				1745						.							.						12.4					12							16
197					STA				102				1654						.							.						26.01					21							84
198					STA				103				1685						.							.						14.95					31							62
199					STA				201				1385						.							.						15.39					29							102
200					STA				202				1547						.							.						13.04					28							70
201					STA				203				1651						.							.						16.71					9							9
202					STA				301				1516						.							.						16.81					23							92
203					STA				302				1881						.							.						10.35					9							15
204					STA				303				1576						.							.						17.99					23							69
205					STA				401				1433						.							.						12.54					20							48
206					STA				402				1476						.							.						24.25					24							89
207					STA				403				1632						.							.						12.92					9							14
208					STA				501				1583						.							.						15.54					20							44
209					STA				502				1528						.							.						12.31					10							11
210					STA				503				1483						.							.						19.48					22							88
211					SZL				101				1589						.							.						18.64					14							24
212					SZL				102				1300						.							.						25.89					37							81
213					SZL				103				1644						.							.						17.29					29							58
214					SZL				201				1225						.							.						28.8					45							131
215					SZL				202				1679						.							.						15.4					25							55
216					SZL				203				1597						.							.						12.51					10							15
217					SZL				301				1373						.							.						20.12					40							120
218					SZL				302				1409						.							.						13.14					11							22
219					SZL				303				1419						.							.						14.84					26							52
220					SZL				401				1440						.							.						19.24					22							62
221					SZL				402				1362						.							.						27.44					48							130
222					SZL				403				1642						.							.						16.37					10							18
223					SZL				501				1350						.							.						20.84					22							57
224					SZL				502				1544						.							.						16.97					10							20
225					SZL				503				1411						.							.						22.67					35							130
226					SGD				101				1137						.							.						12.47					20							30
227					SGD				102				1100						.							.						23.17					79							166
228					SGD				103				1111						.							.						11.88					36							72
229					SGD				201				1083						.							.						24.31					93							186
230					SGD				202				1298						.							.						12.98					48							82
231					SGD				203				1300						.							.						11					18							22
232					SGD				301				1095						.							.						18.39					74							148
233					SGD				302				1416						.							.						10.4					21							38
					234				SGD				303					1108						.								.				14.03						39
					235				SGD				401					1345						.								.				21.12						42
					236				SGD				402					1051						.								.				20.41						70
					237				SGD				403					1200						.								.				15.79						21
					238				SGD				501					1220						.								.				18.02						40
					239				SGD				502					1225						.								.				14.53						22
					240				SGD				503					992						.								.				24.21						81
Benin 2017-16 LOSS PERCENT AND FINAL NEMATODE AND 3MONTH NEMATODE and dryrot
PA= Paper+ABM PO= Paper FP=Farmer Practice
The GLM Procedure
																			Class Level Information
																			Class					Levels							Values
																			rep					5							1 2 3 4 5
																			trt					3							A B FP
																			farm					12							GAA GBV GDH GHC GYI SCK SES SGD SGV SSA STA SZL
																			Year					2							2016 2017
																															Number of Observations Read
																															Number of Observations Used
Benin 2017-16 LOSS PERCENT AND FINAL NEMATODE AND 3MONTH NEMATODE and dryrot
PA= Paper+ABM PO= Paper FP=Farmer Practice
The GLM Procedure Dependent Variable: yieldM2
																		Source										DF				Sum of Squares											Mean Square
																		Model										51				6.33114e+06											124140
																		Error										188				1.74571e+06											9285.69
																		Corrected Total										239				8.07685e+06
																									R-Square							Coeff Var									Root MSE
																									0.783863							6.76175									96.3623
																			Source									DF				Type I SS									Mean Square
																			rep									4				77199.1									19299.8
																			trt									2				661259									330630
																			farm									11				3.39415e+06									308559
																			Year									1				423522									423522
																			farm*Year									3				1.15941e+06									386469
																			trt*farm									22				422242									19192.8
																			trt*Year									2				15494.6									7747.31
																			trt*farm*Year									6				177868									29644.7
																			Source									DF				Type III SS									Mean Square
																			rep									4				77199.1									19299.8
																			trt									2				533631									266816
																			farm									11				3.80011e+06									345465
																			Year									1				423522									423522
																			farm*Year									3				1.15941e+06									386469
																			trt*farm									22				416348									18924.9
																			trt*Year									2				15494.6									7747.31
																			trt*farm*Year									6				177868									29644.7
Benin 2017-16 LOSS PERCENT AND FINAL NEMATODE AND 3MONTH NEMATODE and dryrot
PA= Paper+ABM PO= Paper FP=Farmer Practice
The GLM Procedure Dependent Variable: scutPih
																		Source										DF				Sum of Squares											Mean Square
																		Model										51				103633											2032.02
																		Error										188				4593.97											24.436
																		Corrected Total										239				108227
																									R-Square							Coeff Var									Root MSE
																									0.957552							14.5266									4.94328
																			Source									DF				Type I SS									Mean Square
																			rep									4				127.233									31.8083
																			trt									2				69074.1									34537.1
																			farm									11				10398.7									945.339
																			Year									1				1778.7									1778.7
																			farm*Year									3				6052.83									2017.61
																			trt*farm									22				9812.76									446.034
																			trt*Year									2				2499.35									1249.67
																			trt*farm*Year									6				3889.12									648.186
																			Source									DF				Type III SS									Mean Square
																			rep									4				127.233									31.8083
																			trt									2				59504.9									29752.5
																			farm									11				11564.9									1051.35
																			Year									1				1778.7									1778.7
																			farm*Year									3				6052.83									2017.61
																			trt*farm									22				7819.26									355.421
																			trt*Year									2				2499.35									1249.67
																			trt*farm*Year									6				3889.12									648.186
Benin 2017-16 LOSS PERCENT AND FINAL NEMATODE AND 3MONTH NEMATODE and dryrot
PA= Paper+ABM PO= Paper FP=Farmer Practice
The GLM Procedure Dependent Variable: scutPf3
																		Source										DF				Sum of Squares											Mean Square
																		Model										51				737592											14462.6
																		Error										188				16315.5											86.7846
																		Corrected Total										239				753907
																									R-Square							Coeff Var									Root MSE
																									0.978359							12.3164									9.31582
																			Source									DF				Type I SS									Mean Square
																			rep									4				1320.9									330.225
																			trt									2				547717									273858
																			farm									11				97593.3									8872.12
																			Year									1				16077.7									16077.7
																			farm*Year									3				7188.23									2396.07
																			trt*farm									22				50216.7									2282.58
																			trt*Year									2				9771.45									4885.73
																			trt*farm*Year									6				7706.75									1284.46
																			Source									DF				Type III SS									Mean Square
																			rep									4				1320.9									330.225
																			trt									2				474436									237218
																			farm									11				113573									10324.8
																			Year									1				16077.7									16077.7
																			farm*Year									3				7188.23									2396.07
																			trt*farm									22				51434.3									2337.92
																			trt*Year									2				9771.45									4885.73
																			trt*farm*Year									6				7706.75									1284.46
Benin 2017-16 LOSS PERCENT AND FINAL NEMATODE AND 3MONTH NEMATODE and dryrot
PA= Paper+ABM PO= Paper FP=Farmer Practice
The GLM Procedure Dependent Variable: scutrf
																		Source										DF				Sum of Squares											Mean Square
																		Model										51				91.6418											1.7969
																		Error										188				19.858											0.105628
																		Corrected Total										239				111.5
																									R-Square							Coeff Var									Root MSE
																									0.821901							15.5223									0.325004
																			Source									DF				Type I SS									Mean Square
																			rep									4				0.993031									0.248258
																			trt									2				37.1112									18.5556
																			farm									11				18.7456									1.70415
																			Year									1				0.344541									0.344541
																			farm*Year									3				5.92894									1.97631
																			trt*farm									22				21.0145									0.955204
																			trt*Year									2				2.58935									1.29468
																			trt*farm*Year									6				4.91464									0.819107
																			Source									DF				Type III SS									Mean Square
																			rep									4				0.993031									0.248258
																			trt									2				38.3173									19.1587
																			farm									11				17.7573									1.6143
																			Year									1				0.344541									0.344541
																			farm*Year									3				5.92894									1.97631
																			trt*farm									22				14.2193									0.646332
																			trt*Year									2				2.58935									1.29468
																			trt*farm*Year									6				4.91464									0.819107
Benin 2017-16 LOSS PERCENT AND FINAL NEMATODE AND 3MONTH NEMATODE and dryrot
PA= Paper+ABM PO= Paper FP=Farmer Practice
The GLM Procedure Dependent Variable: lossper
																		Source										DF				Sum of Squares											Mean Square
																		Model										51				4225.21											82.8472
																		Error										188				929.648											4.94494
																		Corrected Total										239				5154.85
																									R-Square							Coeff Var									Root MSE
																									0.819656							10.9461									2.22372
																			Source									DF				Type I SS									Mean Square
																			rep									4				30.8735									7.71838
																			trt									2				848.572									424.286
																			farm									11				1365.63									124.148
																			Year									1				1307.59									1307.59
																			farm*Year									3				60.2102									20.0701
																			trt*farm									22				371.44									16.8836
																			trt*Year									2				169.095									84.5473
																			trt*farm*Year									6				71.7934									11.9656
																			Source									DF				Type III SS									Mean Square
																			rep									4				30.8735									7.71838
																			trt									2				945.868									472.934
																			farm									11				1122.83									102.076
																			Year									1				1307.59									1307.59
																			farm*Year									3				60.2102									20.0701
																			trt*farm									22				219.715									9.98703
																			trt*Year									2				169.095									84.5473
																			trt*farm*Year									6				71.7934									11.9656
Benin 2017-16 LOSS PERCENT AND FINAL NEMATODE AND 3MONTH NEMATODE and dryrot
PA= Paper+ABM PO= Paper FP=Farmer Practice
The GLM Procedure Dependent Variable: droth
																		Source									DF					Sum of Squares											Mean Square
																		Model									51					93.4501											1.83235
																		Error									188					22.385											0.119069
																		Corrected Total									239					115.835
																									R-Square								Coeff Var								Root MSE
																									0.806751								22.5981								0.345064
																			Source								DF					Type I SS									Mean Square
																			rep								4					0.278561									0.0696402
																			trt								2					39.6709									19.8354
																			farm								11					16.791									1.52646
																			Year								1					10.4076									10.4076
																			farm*Year								3					0.436377									0.145459
																			trt*farm								22					10.6222									0.482828
																			trt*Year								2					14.4741									7.23705
																			trt*farm*Year								6					0.769268									0.128211
																			Source								DF					Type III SS									Mean Square
																			rep								4					0.278561									0.0696402
																			trt								2					48.1822									24.0911
																			farm								11					8.8303									0.802754
																			Year								1					10.4076									10.4076
																			farm*Year								3					0.436377									0.145459
																			trt*farm								22					7.3793									0.335423
																			trt*Year								2					14.4741									7.23705
																			trt*farm*Year								6					0.769268									0.128211
Benin 2017-16 LOSS PERCENT AND FINAL NEMATODE AND 3MONTH NEMATODE and dryrot
PA= Paper+ABM PO= Paper FP=Farmer Practice
The GLM Procedure
Benin 2017-16 LOSS PERCENT AND FINAL NEMATODE AND 3MONTH NEMATODE and dryrot
PA= Paper+ABM PO= Paper FP=Farmer Practice
The GLM Procedure t Tests (LSD) for yieldM2
Note:								This test controls the Type I comparisonwise error rate, not the experimentwise error rate.
																													Alpha																			0.01
																													Error Degrees of Freedom																			188
																													Error Mean Square																			9285.69
																													Critical Value of t																			2.60223
																													Least Significant Difference																			39.648
																															Means with the same letter are not significantly different.
																															t Grouping									Mean					N
																															A									1490.11					80
																															B									1423.65					80
																															C									1361.56					80
Benin 2017-16 LOSS PERCENT AND FINAL NEMATODE AND 3MONTH NEMATODE and dryrot
PA= Paper+ABM PO= Paper FP=Farmer Practice
The GLM Procedure
Benin 2017-16 LOSS PERCENT AND FINAL NEMATODE AND 3MONTH NEMATODE and dryrot
PA= Paper+ABM PO= Paper FP=Farmer Practice
The GLM Procedure t Tests (LSD) for scutPih
Note:								This test controls the Type I comparisonwise error rate, not the experimentwise error rate.
																													Alpha																			0.01
																													Error Degrees of Freedom																			188
																													Error Mean Square																			24.436
																													Critical Value of t																			2.60223
																													Least Significant Difference																			2.0339
																															Means with the same letter are not significantly different.
																															t Grouping									Mean					N
																															A									56.975					80
																															B									28.625					80
																															C									16.4875					80
Benin 2017-16 LOSS PERCENT AND FINAL NEMATODE AND 3MONTH NEMATODE and dryrot
PA= Paper+ABM PO= Paper FP=Farmer Practice
The GLM Procedure
Benin 2017-16 LOSS PERCENT AND FINAL NEMATODE AND 3MONTH NEMATODE and dryrot
PA= Paper+ABM PO= Paper FP=Farmer Practice
The GLM Procedure t Tests (LSD) for scutPf3
Note:								This test controls the Type I comparisonwise error rate, not the experimentwise error rate.
																													Alpha																			0.01
																													Error Degrees of Freedom																			188
																													Error Mean Square																			86.7846
																													Critical Value of t																			2.60223
																													Least Significant Difference																			3.833
																															Means with the same letter are not significantly different.
																															t Grouping									Mean					N
																															A									140.35					80
																															B									60.088					80
																															C									26.475					80
Benin 2017-16 LOSS PERCENT AND FINAL NEMATODE AND 3MONTH NEMATODE and dryrot
PA= Paper+ABM PO= Paper FP=Farmer Practice
The GLM Procedure
Benin 2017-16 LOSS PERCENT AND FINAL NEMATODE AND 3MONTH NEMATODE and dryrot
PA= Paper+ABM PO= Paper FP=Farmer Practice
The GLM Procedure t Tests (LSD) for scutrf
Note:								This test controls the Type I comparisonwise error rate, not the experimentwise error rate.
																													Alpha																			0.01
																													Error Degrees of Freedom																			188
																													Error Mean Square																			0.105628
																													Critical Value of t																			2.60223
																													Least Significant Difference																			0.1337
																															Means with the same letter are not significantly different.
																															t Grouping									Mean					N
																															A									2.57913					80
																															B									2.08625					80
																															C									1.616					80
Benin 2017-16 LOSS PERCENT AND FINAL NEMATODE AND 3MONTH NEMATODE and dryrot
PA= Paper+ABM PO= Paper FP=Farmer Practice
The GLM Procedure
Benin 2017-16 LOSS PERCENT AND FINAL NEMATODE AND 3MONTH NEMATODE and dryrot
PA= Paper+ABM PO= Paper FP=Farmer Practice
The GLM Procedure t Tests (LSD) for lossper
Note:								This test controls the Type I comparisonwise error rate, not the experimentwise error rate.
																													Alpha																			0.01
																													Error Degrees of Freedom																			188
																													Error Mean Square																			4.94494
																													Critical Value of t																			2.60223
																													Least Significant Difference																			0.9149
																															Means with the same letter are not significantly different.
																															t Grouping									Mean					N
																															A									22.8273					80
																															B									19.8149					80
																															C									18.3036					80
Benin 2017-16 LOSS PERCENT AND FINAL NEMATODE AND 3MONTH NEMATODE and dryrot
PA= Paper+ABM PO= Paper FP=Farmer Practice
The GLM Procedure
Benin 2017-16 LOSS PERCENT AND FINAL NEMATODE AND 3MONTH NEMATODE and dryrot
PA= Paper+ABM PO= Paper FP=Farmer Practice
The GLM Procedure t Tests (LSD) for droth
Note:								This test controls the Type I comparisonwise error rate, not the experimentwise error rate.
																													Alpha																			0.01
																													Error Degrees of Freedom																			188
																													Error Mean Square																			0.119069
																													Critical Value of t																			2.60223
																													Least Significant Difference																			0.142
																															Means with the same letter are not significantly different.
																															t Grouping									Mean					N
																															A									2.08525					80
																															B									1.36688					80
																															C									1.12875					80
Benin 2017-16 LOSS PERCENT AND FINAL NEMATODE AND 3MONTH NEMATODE and dryrot
	PA= Paper+ABM PO= Paper FP=Farmer Practice
	The GLM Procedure
							yieldM2												scutPih													scutPf3													scutrf
													Std Dev												Std Dev														Std Dev
			N				Mean												Mean													Mean													Mean
A			8 0				1490.112 50						198.5753 69						16.48750 00						7.969870 1							26.47500 0							15.98890 04						1.616000 00
B			8 0				1423.650 00						157.3189 21						28.62500 00						9.999208 8							60.08750 0							24.18294 92						2.086250 00
F P			8 0				1361.562 50						172.2985 96						56.97500 00						18.22362 84							140.3500 00							42.06598 19						2.579125 00
	start of 2016- 18SSSSSSSSSSSSSSSSSSSSSSSSSSSSSSSSSSSSSSSSSSSSSSSSSSSSSSSSSSSSSSSSSSSSSSSSSSSSSSS S
	Benin 2018 SAVALOU
	PA= Paper+ABM PO= Paper FP=Farmer Practice
	combining datat
6		SI S				2 0 3		1		17 51			3					1. 5	5				1. 5			2. 0			9				1. 0			1.5				1. 5		74 0			67 5
7		SI S				3 0 1		3		11 57			9					1. 5	21				1. 0			2. 0			30				1. 5			1				4. 0		51 0			42 5
8		SI S				3 0 2		1		12 60			5					1. 0	8				1. 0			2. 0			12				1. 0			1				1. 0		60 5			53 5
9		SI S				3 0 3		2		12 54			4					1. 0	7				1. 0			1. 0			9				1. 0			1				1. 0		44 5			41 3
1 0		SI S				4 0 1		2		13 20			5					1. 0	9				1. 5			3. 0			14				1. 0			2.5				2. 5		58 3			52 0
1 1		SI S				4 0 2		3		12 90			4					1. 0	13				1. 0			1. 5			13				1. 0			2				2. 5		49 3			40 3
1 2		SI S				4 0 3		1		14 00			3					1. 0	6				1. 0			1. 0			7				1. 0			1				2. 0		52 5			46 3
1 3		SI S				5 0 1		2		14 50			19					1. 0	36				1. 0			3. 0			38				1. 0			1				2. 0		62 5			55 5
1 4		SI S				5 0 2		1		13 50			5					1. 5	11				1. 0			2. 0			15				1. 0			1.5				2. 0		57 3			49 5
1 5		SI S				5 0 3		3		11 00			27					1. 0	51				1. 0			1. 0			54				1. 5			1				3. 0		54 3			42 5
1 6		S S Y				1 0 1		1		22 42			4					1. 0	9				1. 0			2. 0			13				1. 0			2				2. 0		10 70			94 5
1 7		S S Y				1 0 2		3		20 25			10					1. 0	30				1. 0			1. 5			31				1. 0			1				1. 0		64 8			48 0
1 8		S S Y				1 0 3		2		21 70			4					1. 0	10				1. 0			2. 0			11				1. 5			1				2. 0		65 5			59 3
1 9		S S Y				2 0 1		3		15 91			4					1. 0	9				1. 0			1. 0			14				1. 0			1.5				1. 5		54 8			45 0
2 0		S S Y				2 0 2		2		17 57			3					1. 0	8				1. 0			1. 5			8				1. 0			1.5				1. 5		62 0			53 0
2 1		S S Y				2 0 3		1		18 44			3					1. 0	8				1. 0			2. 0			9				1. 0			2.5				3. 0		53 3			48 0
2 2		S S Y				3 0 1		3		13 69			12					1. 0	25				1. 0			1. 0			36				1. 0			1				1. 5		45 8			39 0
2 3		S S Y				3 0 2		1		15 43			5					1. 0	12				1. 0			2. 0			11				1. 0			1.5				1. 5		58 0			50 8
2 4		S S Y				3 0 3		2		16 00			5					1. 0	11				1. 0			2. 0			14				1. 0			2				2. 5		56 0			49 0
2 5		S S Y				4 0 1		2		16 53			4					1. 0	11				1. 0			2. 0			11				1. 0			3				3. 0		68 0			60 5
2 6		S S Y				4 0 2		3		14 05			5					1. 0	10				1. 0			2. 0			19				1. 0			2				3. 0		49 0			40 3
2 7		S S Y				4 0 3		1		18 68			2					1. 0	4				1. 0			1. 0			6				1. 0			2.5				3. 0		73 0			65 0
2 8		S S Y				5 0 1		2		14 81			5					1. 0	11				1. 0			2. 0			15				1. 0			1				2. 5		61 8			54 0
2 9		S S Y				5 0 2		1		13 54			3					1. 0	6				1. 0			1. 0			8				1. 0			1.5				2. 5		67 7			60 5
3 0		S S Y				5 0 3		3		12 53			7					1. 5	21				1. 0			2. 0			21				1. 0			1				1. 0		60 5			47 3
3 1		S S O				1 0 1		1		20 67			3					1. 0	6				1. 5			1. 0			10				1. 0			1				1. 0		52 8			48 3
3 2		S S O				1 0 2		3		16 68			3					1. 0	8				1. 5			1. 5			12				1. 0			1				1. 0		49 3			42 5
3 3		S S O				1 0 3		2		19 97			3					1. 0	5				1. 0			1. 0			9				1. 0			1				1. 0		50 0			45 3
3 4		S S O				2 0 1		3		17 50			3					1. 0	8				1. 0			1. 0			12				1. 0			2				2. 0		51 8			43 0
3 5		S S O				2 0 2		2		19 24			3					1. 0	6				1. 0			1. 0			9				1. 0			1				1. 0		64 3			57 8
3 6		S S O				2 0 3		1		19 97			5					1. 0	14				1. 0			1. 0			16				1. 0			1.5				2. 0		68 0			63 0
3 7		S S O				3 0 1		3		15 43			3					1. 0	6				1. 5			1. 0			9				1. 0			1				1. 0		41 5			33 8
3 8		S S O				3 0 2		1		19 29			3					1. 0	7				1. 0			1. 0			7				1. 0			1				1. 5		49 5			45 5
3 9		S S O				3 0 3		2		19 39			4					1. 0	10				1. 0			1. 0			13				1. 0			1				1. 0		55 0			49 8
4 0		S S O				4 0 1		2		16 53			3					1. 0	9				1. 0			1. 0			9				1. 0			1				1. 5		48 8			44 5
4 1		S S O				4 0 2		3		14 41			6					1. 0	11				1. 0			1. 5			21				1. 0			1				1. 0		51 8			45 0
4 2		S S O				4 0 3		1		18 85			4					1. 0	9				1. 0			1. 0			12				1. 0			1				1. 0		49 3			45 0
4 3		S S O				5 0 1		2		15 08			3					1. 0	8				1. 0			1. 0			9				1. 0			1				1. 0		48 8			44 3
4 4		S S O				5 0 2		1		17 36			4					1. 0	8				1. 0			1. 0			10				1. 0			1.5				2. 5		52 3			48 5
4 5		S S O				5 0 3		3		14 76			8					1. 0	24				1. 0			1. 5			28				1. 0			1.5				1. 0		45 0			38 3
4 6		S S A				1 0 1		1		15 19			5					1. 0	9				1. 0			1. 0			14				1. 0			1.5				1. 5		55 0			51 3
4 7		S S A				1 0 2		3		10 13			8					2. 0	18				1. 0			2. 5			32				1. 0			1.5				1. 5		62 3			50 8
4 8		S S A				1 0 3		2		11 57			6					1. 0	13				1. 0			1. 0			21				1. 0			1.5				1. 5		49 3			45 5
4 9		S S A				2 0 1		3		94 0			6					1. 0	13				1. 0			1. 5			22				1. 0			1.5				2. 0		45 3			37 8
5 0		S S A				2 0 2		2		10 15			5					1. 0	9				1. 0			1. 0			14				1. 0			1				1. 0		47 8			43 8
5 1		S S A				2 0 3		1		13 50			6					1. 0	12				1. 0			1. 5			19				1. 0			1.5				1. 5		47 0			43 0
5 2		S S A				3 0 1		3		11 27			15					1. 0	28				1. 0			1. 0			53				1. 0			1				1. 5		40 0			34 0
5 3		S S A				3 0 2		1		13 59			5					1. 0	8				1. 0			1. 0			11				1. 0			1.5				1. 5		44 5			40 8
5 4		S S A				3 0 3		2		12 77			8					1. 0	18				1. 0			1. 5			31				1. 0			1				1. 0		54 0			48 8
5 5		S S A				4 0 1		2		13 35			6					1. 0	9				1. 0			1. 0			13				1. 0			1				1. 5		53 5			48 0
5 6		S S A				4 0 2		3		94 4			16					1. 0	20				1. 0			1. 0			35				1. 0			1				1. 0		53 5			46 5
5 7		S S A				4 0 3		1		11 78			5					1. 0	8				1. 5			1. 5			12				1. 0			1				1. 0		58 5			53 3
5 8		S S A				5 0 1		2		11 53			8					1. 0	10				1. 0			1. 0			17				1. 0			1				1. 0		40 8			36 3
5 9		S S A				5 0 2		1		15 07			7					1. 0	12				1. 0			1. 0			20				1. 0			2				2. 0		39 3			35 3
6 0		S S A				5 0 3		3		91 3			11					1. 0	19				1. 0			1. 0			33				1. 0			1.5				1. 5		40 8			33 3
6 1		S A H				1 0 1		1		13 25			6					1. 0	11				1. 0			1. 5			16				1. 0			2				1. 5		47 5			42 8
6 2		S A H				1 0 2		3		10 94			14					1. 0	18				1. 0			1. 0			27				1. 0			1.5				1. 5		38 3			29 5
6 3		S A H				1 0 3		2		13 09			5					1. 0	14				2. 0			2. 0			22				1. 0			2				2. 0		44 3			40 0
6 4		S A H				2 0 1		3		10 31			20					1. 0	22				1. 5			3. 0			32				1. 5			1.5				1. 0		32 0			23 3
6 5		S A H				2 0 2		2		11 37			6					1. 5	16				1. 0			1. 0			24				1. 0			1.5				1. 0		47 8			40 8
6 6		S A H				2 0 3		1		12 78			6					2. 0	11				1. 0			2. 0			16				1. 0			2.5				1. 5		35 8			31 5
6 7		S A H				3 0 1		3		96 5			8					1. 5	18				1. 0			2. 0			27				1. 0			2.5				1. 0		44 8			36 5
6 8		S A H				3 0 2		1		13 06			5					1. 0	10				1. 0			1. 5			15				1. 0			1				1. 0		45 8			41 0
6 9		S A H				3 0 3		2		10 89			9					1. 0	14				1. 0			1. 0			22				1. 0			1.5				1. 5		40 8			37 3
7 0		S A H				4 0 1		2		13 29			7					1. 0	12				1. 0			2. 0			18				1. 0			1.5				1. 5		43 0			38 3
7 1		S A H				4 0 2		3		11 23			12					1. 0	18				1. 0			1. 0			30				1. 0			1.5				2. 5		38 0			30 3
7 2		S A H				4 0 3		1		12 89			4					1. 0	7				2. 0			2. 0			11				1. 5			2.5				2. 0		49 8			43 5
7 3		S A H				5 0 1		2		10 36			6					1. 0	16				1. 0			3. 0			24				1. 0			2				2. 0		40 5			35 0
7 4		S A H				5 0 2		1		13 25			7					1. 0	13				1. 5			2. 0			19				1. 0			1.5				1. 5		59 5			50 0
7 5		S A H				5 0 3		3		90 6			17					1. 0	20				1. 0			1. 0			34				1. 0			1				1. 0		35 5			30 0
7 6		SI I				1 0 1		1		15 91			6					1. 0	13				1. 0			1. 0			20				1. 0			2				1. 0		67 8			62 8
7 7		SI I				1 0 2		3		10 20			12					1. 5	25				1. 0			2. 0			37				2. 5			2.5				3. 5		59 0			50 0
7 8		SI I				1 0 3		2		12 61			7					1. 0	14				1. 0			1. 0			21				1. 0			2				2. 0		46 0			43 3
7 9		SI I				2 0 1		3		92 6			15					1. 0	31				1. 0			2. 0			41				1. 0			1				1. 0		30 0			23 0
8 0		SI I				2 0 2		2		10 13			13					1. 5	17				2. 0			1. 0			25				1. 0			1.5				3. 0		47 0			39 0
8 1		SI I				2 0 3		1		10 13			8					2. 0	14				1. 0			1. 0			21				1. 0			2				3. 0		46 0			39 3
8 2		SI I				3 0 1		3		10 51			24					1. 5	33				1. 0			1. 5			44				1. 5			2.5				2. 5		54 0			45 0
8 3		SI I				3 0 2		1		17 08			11					1. 5	18				1. 5			2. 5			17				1. 5			1				1. 0		74 0			68 8
8 4		SI I				3 0 3		2		14 92			17					2. 0	20				1. 5			1. 5			15				1. 0			2				2. 0		50 5			45 0
8 5		SI I				4 0 1		2		15 01			9					1. 0	19				1. 0			1. 0			25				1. 0			1.5				2. 0		42 8			41 8
8 6		SI I				4 0 2		3		11 57			19					1. 0	29				1. 5			1. 5			34				1. 5			2				2. 5		52 5			45 8
8 7		SI I				4 0 3		1		14 23			10					1. 5	20				1. 0			1. 5			20				1. 5			2				2. 5		55 3			51 5
8 8		SI I				5 0 1		2		11 24			10					1. 0	20				1. 0			1. 0			23				1. 0			1.5				1. 5		50 0			41 3
8 9		SI I				5 0 2		1		12 34			7					1. 0	15				1. 0			2. 0			22				1. 0			2				2. 0		52 3			48 8
9 0		SI I				5 0 3		3		10 26			15					1. 0	32				1. 0			1. 5			48				1. 0			1.5				2. 5		41 5			37 8
	start of 2016- 18SSSSSSSSSSSSSSSSSSSSSSSSSSSSSSSSSSSSSSSSSSSSSSSSSSSSSSSSSSSSSSSSSSSSSSSSSSSSSSS S
	Benin 2018 SAVALOU
	PA= Paper+ABM PO= Paper FP=Farmer Practice
	combining datat
	The MEANS Procedure trt=A
																					Variable											Mean									Std Error
																					yieldM2											1548.80 5.1666667 10.1666667 13.7333333 9.9236667 818.9333333 729.9666667 10.8726667 572.9000000 29.6873333 2.0016883 2.7294913									55.5128731 0.3747285 0.6815859 0.8386269 0.4461958 39.9322683 35.6412032 0.4833948 26.3554985 1.0134320 0.0552382 0.0769442
																					scutpiH
																					scutpf3
																					scutpf5
																					tper0_3
																					tub05
																					tub05_3
																					tper0_35
																					tub0_5
																					tper0_5
																					rf3
																					rf5
	trt=B
																				Variable											Mean										Std Error
																				yieldM2											1437.30 6.6333333 12.8000000 17.1666667 10.6260000 800.0333333 688.8000000 13.6003333 552.5333333 29.9623333 2.0686617 2.8094138										56.3669046 0.7151615 1.1166452 1.3417122 0.5591162 43.4064322 35.6365562 0.6831227 25.2826656 1.0439483 0.0915091 0.1282755
																				scutpiH
																				scutpf3
																				scutpf5
																				tper0_3
																				tub05
																				tub05_3
																				tper0_35
																				tub0_5
																				tper0_5
																				rf3
																				rf5
trt=FP
																				Variable											Mean										Std Error
																				yieldM2											1230.07 11.4000000 21.5000000 30.4666667 17.8630000 729.1333333 589.9000000 19.3256667 435.6333333 40.2310000 2.0730400 2.9762959										51.5172537 1.1443012 1.8046874 2.2074760 0.7423854 43.4190946 36.9527611 0.8244459 27.1048404 1.3819664 0.1040836 0.1286738
																				scutpiH
																				scutpf3
																				scutpf5
																				tper0_3
																				tub05
																				tub05_3
																				tper0_35
																				tub0_5
																				tper0_5
																				rf3
																				rf5
start of 2016- 18SSSSSSSSSSSSSSSSSSSSSSSSSSSSSSSSSSSSSSSSSSSSSSSSSSSSSSSSSSSSSSSSSSSSSSSSSSSSSSS S
Benin 2018 SAVALOU
PA= Paper+ABM PO= Paper FP=Farmer Practice
combining datat
The GLM Procedure
																											Class Level Information
																											Class					Levels							Values
																											rep					5							1 2 3 4 5
																											trt					3							A B FP
																											farm					6							SAH SII SIS SSA SSO SSY
																															Number of Observations Read
																															Number of Observations Used
start of 2016- 18SSSSSSSSSSSSSSSSSSSSSSSSSSSSSSSSSSSSSSSSSSSSSSSSSSSSSSSSSSSSSSSSSSSSSSSSSSSSSSS S
Benin 2018 SAVALOU
PA= Paper+ABM PO= Paper FP=Farmer Practice
combining datat
The GLM Procedure Dependent Variable: rf3
																		Source										DF				Sum of Squares											Mean Square
																		Model										21				8.91829											0.424681
																		Error										68				10.5426											0.155039
																		Corrected Total										89				19.4609
																										R-Square								Coeff Var							Root MSE
																										0.458267								19.2279							0.393749
																				Source							DF					Type I SS								Mean Square
																				rep							4					0.484508								0.121127
																				trt							2					0.0959568								0.0479784
																				farm							5					5.43757								1.08751
																				trt*farm							10					2.90026								0.290026
																				Source							DF					Type III SS								Mean Square
																				rep							4					0.484508								0.121127
																				trt							2					0.0959568								0.0479784
																				farm							5					5.43757								1.08751
																				trt*farm							10					2.90026								0.290026
start of 2016- 18SSSSSSSSSSSSSSSSSSSSSSSSSSSSSSSSSSSSSSSSSSSSSSSSSSSSSSSSSSSSSSSSSSSSSSSSSSSSSSS S
Benin 2018 SAVALOU
PA= Paper+ABM PO= Paper FP=Farmer Practice
combining datat
The GLM Procedure Dependent Variable: rf5
																		Source										DF				Sum of Squares											Mean Square
																		Model										21				16.01											0.762382
																		Error										68				18.8123											0.276651
																		Corrected Total										89				34.8223
																										R-Square								Coeff Var							Root MSE
																										0.459764								18.5307							0.525976
																				Source							DF					Type I SS								Mean Square
																				rep							4					3.16534								0.791334
																				trt							2					0.951498								0.475749
																				farm							5					5.21389								1.04278
																				trt*farm							10					6.67931								0.667931
																				Source							DF					Type III SS								Mean Square
																				rep							4					3.16534								0.791334
																				trt							2					0.951498								0.475749
																				farm							5					5.21389								1.04278
																				trt*farm							10					6.67931								0.667931
start of 2016- 18SSSSSSSSSSSSSSSSSSSSSSSSSSSSSSSSSSSSSSSSSSSSSSSSSSSSSSSSSSSSSSSSSSSSSSSSSSSSSSS S
Benin 2018 SAVALOU
PA= Paper+ABM PO= Paper FP=Farmer Practice
combining datat
The GLM Procedure
start of 2016- 18SSSSSSSSSSSSSSSSSSSSSSSSSSSSSSSSSSSSSSSSSSSSSSSSSSSSSSSSSSSSSSSSSSSSSSSSSSSSSSS S
Benin 2018 SAVALOU
PA= Paper+ABM PO= Paper FP=Farmer Practice
combining datat
The GLM Procedure t Tests (LSD) for rf3
Note:								This test controls the Type I comparisonwise error rate, not the experimentwise error rate.
																													Alpha																			0.01
																													Error Degrees of Freedom																			68
																													Error Mean Square																			0.155039
																													Critical Value of t																			2.65008
																													Least Significant Difference																			0.2694
																															Means with the same letter are not significantly different.
																															t Grouping									Mean					N
																															A									2.073					30
																															A
																															A									2.0687					30
																															A
																															A									2.0017					30
start of 2016-
18SSSSSSSSSSSSSSSSSSSSSSSSSSSSSSSSSSSSSSSSSSSSSSSSSSSSSSSSSSSSSSSSSSSSSSSSSSSSSSS S
Benin 2018 SAVALOU
PA= Paper+ABM PO= Paper FP=Farmer Practice
combining datat
The GLM Procedure
start of 2016- 18SSSSSSSSSSSSSSSSSSSSSSSSSSSSSSSSSSSSSSSSSSSSSSSSSSSSSSSSSSSSSSSSSSSSSSSSSSSSSSS S
Benin 2018 SAVALOU
PA= Paper+ABM PO= Paper FP=Farmer Practice
combining datat
The GLM Procedure t Tests (LSD) for rf5
Note:								This test controls the Type I comparisonwise error rate, not the experimentwise error rate.
																													Alpha																			0.01
																													Error Degrees of Freedom																			68
																													Error Mean Square																			0.276651
																													Critical Value of t																			2.65008
																													Least Significant Difference																			0.3599
																															Means with the same letter are not significantly different.
																															t Grouping									Mean					N
																															A									2.9763					30
																															A
																															A									2.8094					30
																															A
																															A									2.7295					30
start of 2016- 18SSSSSSSSSSSSSSSSSSSSSSSSSSSSSSSSSSSSSSSSSSSSSSSSSSSSSSSSSSSSSSSSSSSSSSSSSSSSSSS S
Benin 2018 SAVALOU
PA= Paper+ABM PO= Paper FP=Farmer Practice
mean tuber wts percent loss Scutellonema Pi pf3 pf5 and RF, Tuberwts mean of two measures
									Obs				farm					plot		tr					tuberh						tub3					Mtub5					lossper
									1				SIS					101		1					690						623.8					380					9.6
									2				SIS					102		3					738.8						568.8					382.5					23
									3				SIS					103		2					657.5						577.5					555					12.2
									4				SIS					201		3					953.8						777.5					700					18.5
									5				SIS					202		2					1006.3						840					795					16.5
									6				SIS					203		1					888.8						813.8					647.5					8.4
									7				SIS					301		3					760						642.5					620					15.5
									8				SIS					302		1					770						690					650					10.4
									9				SIS					303		2					615						567.5					525					7.7
									10				SIS					401		2					635						552.5					477.5					13
									11				SIS					402		3					547.5						456.3					335					16.7
									12				SIS					403		1					587.5						526.3					450					10.4
									13				SIS					501		2					753.8						660					622.5					12.4
									14				SIS					502		1					687.5						612.5					560					10.9
									15				SIS					503		3					603.8						475					360					21.3
									16				SSY					101		1					1148.8						1008.8					845					12.2
									17				SSY					102		3					771.3						602.5					550					21.9
									18				SSY					103		2					807.5						713.8					645					11.6
									19				SSY					201		3					601.3						497.5					445					17.3
									20				SSY					202		2					732.5						640					575					12.6
									21				SSY					203		1					616.3						550					482.5					10.8
22					SSY				301				3			792.5				673.8							715						15							9.8				2.1
23					SSY				302				1			782.5				702.5							677.5						10.2							13.4				2.4
24					SSY				303				2			897.5				782.5							840						12.8							6.4				2.3
25					SSY				401				2			712.5				610							550						14.4							22.8				3
26					SSY				402				3			647.5				531.3							502.5						18							22.4				1.9
27					SSY				403				1			801.3				706.3							613.5						11.9							23.4				2.2
28					SSY				501				2			877.5				781.3							745						11							15.1				2.2
29					SSY				502				1			988.5				888.8							860						10.1							13				2
30					SSY				503				3			885				736.3							727.5						16.8							17.8				3
31					SSO				101				1			611.3				566.3							550						7.4							10				2.1
32					SSO				102				3			566.3				492.5							410						13							27.6				2.5
33					SSO				103				2			522.5				458.8							425						12.2							18.7				1.8
34					SSO				201				3			535				447.5							422.5						16.4							21				2.8
35					SSO				202				2			715				630							625						11.9							12.6				2
36					SSO				203				1			718.8				653.8							605						9							15.8				2.5
37					SSO				301				3			516.3				427.5							465						17.2							9.9				2.1
38					SSO				302				1			548.8				497.5							475						9.3							13.4				2.4
39					SSO				303				2			551.3				493.8							450						10.4							18.4				2.3
40					SSO				401				2			513.8				467.5							447.5						9							12.9				3
41					SSO				402				3			498.8				432.5							350						13.3							29.8				1.9
42					SSO				403				1			545				492.5							475						9.6							12.8				2.2
43					SSO				501				2			531.3				470							465						11.5							12.5				2.7
44					SSO				502				1			602.5				547.5							575						9.1							4.6				1.9
45					SSO				503				3			472.5				401.3							350						15.1							25.9				3
46					SSA				101				1			583.8				537.5							380						7.9							34.9				1.9
47					SSA				102				3			666.3				525							432.5						21.2							35.1				2.3
48					SSA				103				2			675				605							555						10.4							17.8				2.2
49					SSA				201				3			841.3				693.8							730						17.5							13.2				2.2
50					SSA				202				2			963.8				792.5							895						17.8							7.1				1.8
51					SSA				203				1			753.8				691.3							700						8.3							7.1				1.9
52					SSA				301				3			705				550							555						22							21.3				1.9
53					SSA				302				1			690				625							635						9.4							8				1.7
54					SSA				303				2			687.5				605							575						12							16.4				2.2
55					SSA				401				2			736.3				657.5							672.5						10.7							8.7				1.4
56					SSA				402				3			568.8				487.5							335						14.3							41.1				1.2
57					SSA				403				1			667.5				608.8							550						8.8							17.6				1.6
58					SSA				501				2			495				430							400						13.1							19.2				1.3
59					SSA				502				1			472.5				426.3							375						9.8							20.6				1.7
60					SSA				503				3			536.3				407.5							375						24							30.1				1.7
61					SAH				101				1			551.3				481.3							432.5						12.7							21.5				1.8
62					SAH				102				3			443.8				330							282.5						25.6							36.3				1.3
63					SAH				103				2			553.8				495							482.5						10.6							12.9				2.6
64					SAH				201				3			452.5				347.5							252.5						23.2							44.2				1.1
65					SAH				202				2			632.5				536.3							550						15.2							13				2.7
66					SAH				203				1			541.3				456.3							555						15.7							-2.5				1.8
67					SAH				301				3			451.3				345							220						23.5							51.2				2.3
68					SAH				302				1			503.8				437.5							370						13.2							26.6				1.9
69					SAH				303				2			466.3				423.8							385						9.1							17.4				1.6
									70				SAH					401		2					501.3						448.8					375					10.5
									71				SAH					402		3					470						376.3					350					19.9
									72				SAH					403		1					601.3						527.5					475					12.3
									73				SAH					501		2					446.3						387.5					355					13.2
									74				SAH					502		1					637.5						547.5					447.5					14.1
									75				SAH					503		3					405						337.5					265					16.7
									76				SII					101		1					751.3						671.3					600					10.6
									77				SII					102		3					620						503.8					330					18.8
									78				SII					103		2					530						451.3					422.5					14.9
									79				SII					201		3					360						286.3					225					20.5
									80				SII					202		2					585						475					437.5					18.8
									81				SII					203		1					635						565					575					11
									82				SII					301		3					638.8						497.5					402.5					22.1
									83				SII					302		1					1053.8						926.3					950					12.1
									84				SII					303		2					705						587.5					600					16.7
									85				SII					401		2					576.3						540					475					6.3
									86				SII					402		3					716.3						603.8					525					15.7
									87				SII					403		1					795						735					697.5					7.5
									88				SII					501		2					740						636.3					650					14
									89				SII					502		1					700						617.5					595					11.8
									90				SII					503		3					571.3						470					450					17.7
start of 2016- 18SSSSSSSSSSSSSSSSSSSSSSSSSSSSSSSSSSSSSSSSSSSSSSSSSSSSSSSSSSSSSSSSSSSSSSSSSSSSSSS S
Benin 2018 SAVALOU
PA= Paper+ABM PO= Paper FP=Farmer Practice
mean tuber wts percent loss Scutellonema Pi pf3 pf5 and RF, Tuberwts mean of two measures
The MEANS Procedure trt=A
																				Variable											Mean										Std Error
																					tuberh										697.5166667 624.4833333 572.7833333 10.4833333 17.8400000 1.9866667 2.7000000										29.0939687 26.0248630 26.3557087 0.3583514 1.7453162 0.0522446 0.0762633
																					tub3
																					Mtub5
																					lossper
																					Per5
																					RF3
																					RF5
trt=B
																					Variable										Mean										Std Error
																					tuberh										660.7700000 577.2233333 552.4166667 12.4166667 16.7566667 2.1000000 2.8500000										26.7214827 22.0533291 25.2895540 0.5154416 0.9060040 0.0903378 0.1250057
																					tub3
																					Mtub5
																					lossper
																					Per5
																					RF3
																					RF5
trt=FP
																					Variable										Mean										Std Error
																					tuberh										611.2366667 497.4766667 435.5000000 18.7233333 29.7700000 2.0833333 2.9833333										26.9843154 22.7161539 27.1064844 0.6240705 2.0104563 0.1029544 0.1310509
																					tub3
																					Mtub5
																					lossper
																					Per5
																					RF3
																					RF5
	START OF COMBINED DATA
	2016 2017 2018
	COMBINED
O b s		f a r m			p l o t		t r		y i e l d M 2			s c u t p i H		d r o t h				s c u t p f 3	d r 0 3		d r 0 _ 3				s c u t p f 5			d r 0 5			d r 0 _ 3 5			d r 0 _ 5		t u b 0 3			t u b 0 _ 3		t p e r 0 _ 3				t u b 0 5			t u b 0 5 _ 3
1		S A H			1 0 1		1		18 33			5		1 . 0				1 1	1 . 0		1. 0				1 4			1 . 0			1. 5			2. 0		7 6 3			6 8 5		1 0. 1 6				6 1 8			56 3
2		S II			1 0 1		1		22 42			4		1 . 0				9	1 . 0		2. 0				1 3			1 . 0			2. 0			2. 0		1 0 7 0			9 4 5		1 1. 6 8				1 2 2 8			10 73
3		S I S			1 0 1		1		20 67			3		1 . 0				6	1 . 5		1. 0				1 0			1 . 0			1. 0			1. 0		5 2 8			4 8 3		8. 5 3				6 9 5			65 0
4		S S A			1 0 1		1		15 19			5		1 . 0				9	1 . 0		1. 0				1 4			1 . 0			1. 5			1. 5		5 5 0			5 1 3		6. 8 2				6 1 8			56 3
5		S S O			1 0 1		1		13 25			6		1 . 0				1 1	1 . 0		1. 5				1 6			1 . 0			2. 0			1. 5		4 7 5			4 2 8		1 0. 0 0				6 2 8			53 5
6		S S Y			1 0 1		1		15 91			6		1 . 0				1 3	1 . 0		1. 0				2 0			1 . 0			2. 0			1. 0		6 7 8			6 2 8		7. 3 8				8 2 5			71 5
7		S A H			1 0 2		3		12 24			13		1 . 0				3 2	1 . 0		1. 0				3 9			1 . 0			2. 0			2. 0		7 6 8			5 9 5		2 2. 4 8				7 1 0			54 3
8		S II			1 0 2		3		20 25			10		1 . 0				3 0	1 . 0		1. 5				3 1			1 . 0			1. 0			1. 0		6 4 8			4 8 0		2 5. 8 7				8 9 5			72 5
9		S I S			1 0 2		3		16 68			3		1 . 0				8	1 . 5		1. 5				1 2			1 . 0			1. 0			1. 0		4 9 3			4 2 5		1 3. 7 1				6 4 0			56 0
1 0		S S A			1 0 2		3		10 13			8		2 . 0				1 8	1 . 0		2. 5				3 2			1 . 0			1. 5			1. 5		6 2 3			5 0 8		1 8. 4 7				7 1 0			54 3
1 1		S S O			1 0 2		3		10 94			14		1 . 0				1 8	1 . 0		1. 0				2 7			1 . 0			1. 5			1. 5		3 8 3			2 9 5		2 2. 8 8				5 0 5			36 5
1 2		S S Y			1 0 2		3		10 20			12		1 . 5				2 5	1 . 0		2. 0				3 7			2 . 5			2. 5			3. 5		5 9 0			5 0 0		1 5. 2 5				6 5 0			50 8
1 3		S A H			1 0 3		2		16 64			4		1 . 0				6	1 . 0		1. 0				1 1			1 . 0			1. 0			1. 5		4 5 8			4 0 0		1 2. 5 7				8 5 8			75 5
1 4		S II			1 0		2		21 70			4		1 .				1 0	1 .		2. 0				1 1			1 .			1. 0			2. 0		6 5			5 9		9. 5				9 6			83 5
					3									0					0									5								5			3		4				0
1 5		S I S			1 0 3		2		19 97			3		1 . 0				5	1 . 0		1. 0				9			1 . 0			1. 0			1. 0		5 0 0			4 5 3		9. 5 0				5 4 5			46 5
1 6		S S A			1 0 3		2		11 57			6		1 . 0				1 3	1 . 0		1. 0				2 1			1 . 0			1. 5			1. 5		4 9 3			4 5 5		7. 6 1				8 5 8			75 5
1 7		S S O			1 0 3		2		13 09			5		1 . 0				1 4	2 . 0		2. 0				2 2			1 . 0			2. 0			2. 0		4 4 3			4 0 0		9. 6 0				6 6 5			59 0
1 8		S S Y			1 0 3		2		12 61			7		1 . 0				1 4	1 . 0		1. 0				2 1			1 . 0			2. 0			2. 0		4 6 0			4 3 3		5. 9 8				6 0 0			47 0
1 9		S A H			2 0 1		3		13 74			16		1 . 0				3 2	1 . 0		1. 5				4 6			1 . 0			1. 5			1. 5		6 7 8			5 5 5		1 8. 0 8				1 2 3 0			10 00
2 0		S II			2 0 1		3		15 91			4		1 . 0				9	1 . 0		1. 0				1 4			1 . 0			1. 5			1. 5		5 4 8			4 5 0		1 7. 8 1				6 5 5			54 5
2 1		S I S			2 0 1		3		17 50			3		1 . 0				8	1 . 0		1. 0				1 2			1 . 0			2. 0			2. 0		5 1 8			4 3 0		1 6. 9 1				5 5 3			46 5
2 2		S S A			2 0 1		3		94 0			6		1 . 0				1 3	1 . 0		1. 5				2 2			1 . 0			1. 5			2. 0		4 5 3			3 7 8		1 6. 5 7				1 2 3 0			10 10
2 3		S S O			2 0 1		3		10 31			20		1 . 0				2 2	1 . 5		3. 0				3 2			1 . 5			1. 5			1. 0		3 2 0			2 3 3		2 7. 3 4				5 8 5			46 3
2 4		S S Y			2 0 1		3		92 6			15		1 . 0				3 1	1 . 0		2. 0				4 1			1 . 0			1. 0			1. 0		3 0 0			2 3 0		2 3. 3 3				4 2 0			34 3
2 5		S A H			2 0 2		2		15 21			8		1 . 0				1 6	1 . 0		1. 5				2 0			1 . 0			1. 0			1. 5		7 6 3			6 7 5		1 1. 4 8				1 2 5 0			10 05
2 6		S II			2 0 2		2		17 57			3		1 . 0				8	1 . 0		1. 5				8			1 . 0			1. 5			1. 5		6 2 0			5 3 0		1 4. 5 2				8 4 5			75 0
2 7		S I S			2 0 2		2		19 24			3		1 . 0				6	1 . 0		1. 0				9			1 . 0			1. 0			1. 0		6 4 3			5 7 8		1 0. 1 2				7 8 8			68 3
2 8		S S A			2 0 2		2		10 15			5		1 . 0				9	1 . 0		1. 0				1 4			1 . 0			1. 0			1. 0		4 7 8			4 3 8		8. 3 8				1 4 5 0			11 48
2 9		S S O			2 0 2		2		11 37			6		1 . 5				1 6	1 . 0		1. 0				2 4			1 . 0			1. 5			1. 0		4 7 8			4 0 8		1 4. 6 6				7 8 8			66 5
3 0		S S Y			2 0 2		2		10 13			13		1 . 5				1 7	2 . 0		1. 0				2 5			1 . 0			1. 5			3. 0		4 7 0			3 9 0		1 7. 0 2				7 0 0			56 0
3 1		S A H			2 0 3		1		17 51			3		1 . 5				5	1 . 5		2. 0				9			1 . 0			1. 5			1. 5		7 4 0			6 7 5		8. 7 8				1 0 3 8			95 3
3 2		S II			2 0 3		1		18 44			3		1 . 0				8	1 . 0		2. 0				9			1 . 0			2. 5			3. 0		5 3 3			4 8 0		9. 8 6				7 0 0			62 0
3 3		S I S			2 0 3		1		19 97			5		1 . 0				1 4	1 . 0		1. 0				1 6			1 . 0			1. 5			2. 0		6 8 0			6 3 0		7. 3 5				7 5 8			67 8
3 4		S S A			2 0 3		1		13 50			6		1 . 0				1 2	1 . 0		1. 5				1 9			1 . 0			1. 5			1. 5		4 7 0			4 3 0		8. 5 1				1 0 3 8			95 3
3 5		S S O			2 0 3		1		12 78			6		2 . 0				1 1	1 . 0		2. 0				1 6			1 . 0			2. 5			1. 5		3 5 8			3 1 5		1 1. 8 9				7 2 5			59 8
3 6		S S Y			2 0 3		1		10 13			8		2 . 0				1 4	1 . 0		1. 0				2 1			1 . 0			2. 0			3. 0		4 6 0			3 9 3		1 4. 6 7				8 1 0			73 8
3 7		S A H			3 0 1		3		11 57			9		1 . 5				2 1	1 . 0		2. 0				3 0			1 . 5			1. 0			4. 0		5 1 0			4 2 5		1 6. 6 7				1 0 1 0			86 0
3 8		S II			3 0 1		3		13 69			12		1 . 0				2 5	1 . 0		1. 0				3 6			1 . 0			1. 0			1. 5		4 5 8			3 9 0		1 4. 7 5				1 1 2 8			95 8
3 9		S I S			3 0 1		3		15 43			3		1 . 0				6	1 . 5		1. 0				9			1 . 0			1. 0			1. 0		4 1 5			3 3 8		1 8. 6 7				6 1 8			51 8
4 0		S S A			3 0 1		3		11 27			15		1 . 0				2 8	1 . 0		1. 0				5 3			1 . 0			1. 0			1. 5		4 0 0			3 4 0		1 5. 0 0				1 0 1 0			76 0
4 1		S S O			3 0 1		3		96 5			8		1 . 5				1 8	1 . 0		2. 0				2 7			1 . 0			2. 5			1. 0		4 4 8			3 6 5		1 8. 4 4				4 5 5			32 5
4 2		S S Y			3 0 1		3		10 51			24		1 . 5				3 3	1 . 0		1. 5				4 4			1 . 5			2. 5			2. 5		5 4 0			4 5 0		1 6. 6 7				7 3 8			54 5
4 3		S A H			3 0 2		1		12 60			5		1 . 0				8	1 . 0		2. 0				1 2			1 . 0			1. 0			1. 0		6 0 5			5 3 5		1 1. 5 7				9 3 5			84 5
4 4		S II			3 0 2		1		15 43			5		1 . 0				1 2	1 . 0		2. 0				1 1			1 . 0			1. 5			1. 5		5 8 0			5 0 8		1 2. 5 0				9 8 5			89 8
4 5		S I S			3 0 2		1		19 29			3		1 . 0				7	1 . 0		1. 0				7			1 . 0			1. 0			1. 5		4 9 5			4 5 5		8. 0 8				6 0 3			54 0
4 6		S S A			3 0 2		1		13 59			5		1 . 0				8	1 . 0		1. 0				1 1			1 . 0			1. 5			1. 5		4 4 5			4 0 8		8. 4 3				9 3 5			84 3
4 7		S S O			3 0 2		1		13 06			5		1 . 0				1 0	1 . 0		1. 5				1 5			1 . 0			1. 0			1. 0		4 5 8			4 1 0		1 0. 3 8				5 5 0			46 5
4 8		S S Y			3 0 2		1		17 08			11		1 . 5				1 8	1 . 5		2. 5				1 7			1 . 5			1. 0			1. 0		7 4 0			6 8 8		7. 0 9				1 3 6 8			11 65
4 9		S A H			3 0 3		2		12 54			4		1 . 0				7	1 . 0		1. 0				9			1 . 0			1. 0			1. 0		4 4 5			4 1 3		7. 3 0				7 8 5			72 3
5 0		S II			3 0 3		2		16 00			5		1 . 0				1 1	1 . 0		2. 0				1 4			1 . 0			2. 0			2. 5		5 6 0			4 9 0		1 2. 5 0				1 2 3 5			10 75
5 1		S I S			3 0 3		2		19 39			4		1 . 0				1 0	1 . 0		1. 0				1 3			1 . 0			1. 0			1. 0		5 5 0			4 9 8		9. 5 5				5 5 3			49 0
5 2		S S A			3 0 3		2		12 77			8		1 . 0				1 8	1 . 0		1. 5				3 1			1 . 0			1. 0			1. 0		5 4 0			4 8 8		9. 7 2				8 3 5			72 3
5 3		S S O			3 0 3		2		10 89			9		1 . 0				1 4	1 . 0		1. 0				2 2			1 . 0			1. 5			1. 5		4 0 8			3 7 3		8. 5 9				5 2 5			47 5
5 4		S S Y			3 0 3		2		14 92			17		2 . 0				2 0	1 . 5		1. 5				1 5			1 . 0			2. 0			2. 0		5 0 5			4 5 0		1 0. 8 9				9 0 5			72 5
5 5		S A H			4 0 1		2		13 20			5		1 . 0				9	1 . 5		3. 0				1 4			1 . 0			2. 5			2. 5		5 8 3			5 2 0		1 0. 7 3				6 8 8			58 5
5 6		S II			4 0 1		2		16 53			4		1 . 0				1 1	1 . 0		2. 0				1 1			1 . 0			3. 0			3. 0		6 8 0			6 0 5		1 1. 0 3				7 4 5			61 5
5 7		S I S			4 0 1		2		16 53			3		1 . 0				9	1 . 0		1. 0				9			1 . 0			1. 0			1. 5		4 8 8			4 4 5		8. 7 2				5 4 0			49 0
5 8		S S A			4 0 1		2		13 35			6		1 . 0				9	1 . 0		1. 0				1 3			1 . 0			1. 0			1. 5		5 3 5			4 8 0		1 0. 2 8				9 3 8			83 5
5 9		S S O			4 0 1		2		13 29			7		1 . 0				1 2	1 . 0		2. 0				1 8			1 . 0			1. 5			1. 5		4 3 0			3 8 3		1 1. 0 5				5 7 3			51 5
6 0		S S Y			4 0 1		2		15 01			9		1 . 0				1 9	1 . 0		1. 0				2 5			1 . 0			1. 5			2. 0		4 2 8			4 1 8		2. 3 4				7 2 5			66 3
6 1		S A H			4 0 2		3		12 90			4		1 . 0				1 3	1 . 0		1. 5				1 3			1 . 0			2. 0			2. 5		4 9 3			4 0 3		1 8. 2 7				6 0 3			51 0
6 2		S II			4 0 2		3		14 05			5		1 . 0				1 0	1 . 0		2. 0				1 9			1 . 0			2. 0			3. 0		4 9 0			4 0 3		1 7. 8 6				8 0 5			66 0
6 3		S I S			4 0 2		3		14 41			6		1 . 0				1 1	1 . 0		1. 5				2 1			1 . 0			1. 0			1. 0		5 1 8			4 5 0		1 3. 0 4				4 8 0			41 5
6 4		S S A			4 0 2		3		94 4			16		1 . 0				2 0	1 . 0		1. 0				3 5			1 . 0			1. 0			1. 0		5 3 5			4 6 5		1 3. 0 8				6 0 3			51 0
6 5		S S O			4 0 2		3		11 23			12		1 . 0				1 8	1 . 0		1. 0				3 0			1 . 0			1. 5			2. 5		3 8 0			3 0 3		2 0. 3 9				5 6 0			45 0
6 6		S S Y			4 0 2		3		11 57			19		1 . 0				2 9	1 . 5		1. 5				3 4			1 . 5			2. 0			2. 5		5 2 5			4 5 8		1 2. 8 6				9 0 8			75 0
6 7		S A H			4 0 3		1		14 00			3		1 . 0				6	1 . 0		1. 0				7			1 . 0			1. 0			2. 0		5 2 5			4 6 3		1 1. 9 0				6 5 0			59 0
6 8		S II			4 0 3		1		18 68			2		1 . 0				4	1 . 0		1. 0				6			1 . 0			2. 5			3. 0		7 3 0			6 5 0		1 0. 9 6				8 7 3			76 3
6 9		S I S			4 0 3		1		18 85			4		1 . 0				9	1 . 0		1. 0				1 2			1 . 0			1. 0			1. 0		4 9 3			4 5 0		8. 6 3				5 9 8			53 5
7 0		S S A			4 0 3		1		11 78			5		1 . 0				8	1 . 5		1. 5				1 2			1 . 0			1. 0			1. 0		5 8 5			5 3 3		8. 9 7				7 5 0			68 5
7 1		S S O			4 0 3		1		12 89			4		1 . 0				7	2 . 0		2. 0				1 1			1 . 5			2. 5			2. 0		4 9 8			4 3 5		1 2. 5 6				7 0 5			62 0
7 2		S S Y			4 0 3		1		14 23			10		1 . 5				2 0	1 . 0		1. 5				2 0			1 . 5			2. 0			2. 5		5 5 3			5 1 5		6. 7 9				1 0 3 8			95 5
7 3		S A H			5 0 1		2		14 50			19		1 . 0				3 6	1 . 0		3. 0				3 8			1 . 0			1. 0			2. 0		6 2 5			5 5 5		1 1. 2 0				8 8 3			76 5
7 4		S II			5 0 1		2		14 81			5		1 . 0				1 1	1 . 0		2. 0				1 5			1 . 0			1. 0			2. 5		6 1 8			5 4 0		1 2. 5 5				1 1 3 8			10 23
7 5		S I S			5 0 1		2		15 08			3		1 . 0				8	1 . 0		1. 0				9			1 . 0			1. 0			1. 0		4 8 8			4 4 3		9. 2 3				5 7 5			49 8
7 6		S S A			5 0 1		2		11 53			8		1 . 0				1 0	1 . 0		1. 0				1 7			1 . 0			1. 0			1. 0		4 0 8			3 6 3		1 1. 0 4				5 8 3			49 8
7 7		S S O			5 0 1		2		10 36			6		1 . 0				1 6	1 . 0		3. 0				2 4			1 . 0			2. 0			2. 0		4 0 5			3 5 0		1 3. 5 8				4 8 8			42 5
7 8		S S Y			5 0 1		2		11 24			10		1 . 0				2 0	1 . 0		1. 0				2 3			1 . 0			1. 5			1. 5		5 0 0			4 1 3		1 7. 5 0				9 8 0			86 0
7 9		S A H			5 0 2		1		13 50			5		1 . 5				1 1	1 . 0		2. 0				1 5			1 . 0			1. 5			2. 0		5 7 3			4 9 5		1 3. 5 4				8 0 3			73 0
8 0		S II			5 0 2		1		13 54			3		1 . 0				6	1 . 0		1. 0				8			1 . 0			1. 5			2. 5		6 7 7			6 0 5		1 0. 6 4				1 3 0 0			11 73
8 1		S I S			5 0 2		1		17 36			4		1 . 0				8	1 . 0		1. 0				1 0			1 . 0			1. 5			2. 5		5 2 3			4 8 5		7. 1 8				6 8 3			61 0
8 2		S S A			5 0 2		1		15 07			7		1 . 0				1 2	1 . 0		1. 0				2 0			1 . 0			2. 0			2. 0		3 9 3			3 5 3		1 0. 1 9				5 5 3			50 0
8 3		S S O			5 0 2		1		13 25			7		1 . 0				1 3	1 . 5		2. 0				1 9			1 . 0			1. 5			1. 5		5 9 5			5 0 0		1 5. 9 7				6 8 0			59 5
8 4		S S Y			5 0 2		1		12 34			7		1 . 0				1 5	1 . 0		2. 0				2 2			1 . 0			2. 0			2. 0		5 2 3			4 8 8		6. 7 0				8 7 8			74 8
8 5		S A H			5 0 3		3		11 00			27		1 . 0				5 1	1 . 0		1. 0				5 4			1 . 5			1. 0			3. 0		5 4 3			4 2 5		2 1. 6 6				6 6 5			52 5
8 6		S II			5 0 3		3		12 53			7		1 . 5				2 1	1 . 0		2. 0				2 1			1 . 0			1. 0			1. 0		6 0 5			4 7 3		2 1. 9 0				1 1 6 5			10 00
8 7		S I S			5 0 3		3		14 76			8		1 . 0				2 4	1 . 0		1. 5				2 8			1 . 0			1. 5			1. 0		4 5 0			3 8 3		1 5. 0 0				4 9 5			42 0
8 8		S S A			5 0 3		3		91 3			11		1 . 0				1 9	1 . 0		1. 0				3 3			1 . 0			1. 5			1. 5		4 0 8			3 3 3		1 8. 4 0				6 6 5			48 3
8 9		S S O			5 0 3		3		90 6			17		1 . 0				2 0	1 . 0		1. 0				3 4			1 . 0			1. 0			1. 0		3 5 5			3 0 0		1 5. 4 9				4 5 5			37 5
9 0		S S Y			5 0 3		3		10 26			15		1 . 0				3 2	1 . 0		1. 5				4 8			1 . 0			1. 5			2. 5		4 1 5			3 7 8		9. 0 4				7 2 8			56 3
	START OF COMBINED DATA
	2016 2017 2018
	COMBINED
O b s		f a r m			p l o t		y i e l d M 2		t u b e r h a r			t u b 3		l o s s p e r				s c u t P i h	s c u t P f 3		s c u t r f				d r o t h		t r t		Y e a r			r e p		t r		d r 0 3			d r 0 _ 3		s c u t p f 5		d r 0 5			d r 0 _ 3 5
1		G A A			1 0 1		1 5 5 4		1 5 1 6			1 2 2 3 . 0		1 9. 3 0				1 6	1 9		1 . 1 9				1 . 0 0		A		2 0 1 6			1		.		.			.		.		.			.
2		G A A			2 0 3		1 4 3 0		1 4 3 4			1 1 8 2 . 0		1 7. 5 9				1 2	1 6		1 . 3 3				1 . 0 0		A		2 0 1 6			2		.		.			.		.		.			.
3		G A A			3 0 2		1 5 0 0		1 4 7 6			1 2 1 6 .		1 7. 6 4				1 7	1 9		1 . 1 2				1 . 0 0		A		2 0 1 6			3		.		.			.		.		.			.
												0
4		G A A			4 0 3		1 4 2 0		1 5 0 0			1 2 1 5 . 0		1 8. 9 7				1 3	2 0		1 . 5 4				1 . 0 0		A		2 0 1 6			4		.		.			.		.		.			.
5		G A A			5 0 2		1 4 5 0		1 5 8 0			1 2 8 9 . 0		1 8. 4 2				2 0	2 1		1 . 0 5				1 . 0 0		A		2 0 1 6			5		.		.			.		.		.			.
6		G A A			1 0 3		1 3 0 0		1 3 3 1			1 1 2 1 . 0		1 5. 7 8				8	1 6		2 . 0 0				1 . 0 0		B		2 0 1 6			1		.		.			.		.		.			.
7		G A A			2 0 2		1 3 5 0		1 4 2 2			1 1 8 4 . 0		1 6. 7 6				1 1	1 6		1 . 4 5				1 . 0 0		B		2 0 1 6			2		.		.			.		.		.			.
8		G A A			3 0 3		1 3 8 0		1 5 0 0			1 1 7 0 . 0		2 2. 0 1				1 3	1 7		1 . 3 1				1 . 0 0		B		2 0 1 6			3		.		.			.		.		.			.
9		G A A			4 0 1		1 2 7 5		1 4 5 6			1 1 5 1 . 0		2 0. 9 5				1 6	1 9		1 . 1 9				1 . 0 0		B		2 0 1 6			4		.		.			.		.		.			.
1 0		G A A			5 0 1		1 2 4 4		1 3 6 5			1 1 4 8 . 0		1 5. 8 7				1 6	2 0		1 . 2 5				1 . 0 0		B		2 0 1 6			5		.		.			.		.		.			.
1 1		G A A			1 0 2		1 3 9 0		1 4 8 2			1 2 2 4 . 0		1 7. 4 1				6 0	1 2 0		2 . 0 0				1 . 2 0		F P		2 0 1 6			1		.		.			.		.		.			.
1 2		G A A			2 0 1		1 2 5 0		1 4 0 0			1 1 3 4 . 0		1 8. 9 9				5 5	1 0 7		1 . 9 5				1 . 2 0		F P		2 0 1 6			2		.		.			.		.		.			.
1 3		G A A			3 0 1		1 4 0 0		1 4 1 0			1 1 1 3 . 0		2 1. 1 0				7 3	1 3 3		1 . 8 2				1 . 2 0		F P		2 0 1 6			3		.		.			.		.		.			.
1 4		G A A			4 0 2		1 3 8 4		1 5 4 3			1 1 9 8 . 0		2 2. 3 8				6 7	1 0 5		1 . 5 7				2 . 0 0		F P		2 0 1 6			4		.		.			.		.		.			.
1 5		G A A			5 0 3		1 2 3 0		1 4 3 0			1 1 8 7 . 0		1 7. 0 0				5 9	1 2 0		2 . 0 3				1 . 0 0		F P		2 0 1 6			5		.		.			.		.		.			.
1 6		G B V			1 0 1		1 2 8 5		1 3 2 0			1 0 7 3 . 0		1 8. 7 1				7	1 2		1 . 7 1				1 . 0 0		A		2 0 1 6			1		.		.			.		.		.			.
1 7		G B V			2 0 3		1 3 4 5		1 3 4 0			1 0 6 2 . 0		2 0. 7 7				4	8		2 . 0 0				1 . 0 0		A		2 0 1 6			2		.		.			.		.		.			.
1 8		G B V			3 0 2		1 1 9 2		1 2 9 0			1 0 4 0 . 0		1 9. 3 8				4	7		1 . 7 5				1 . 4 0		A		2 0 1 6			3		.		.			.		.		.			.
1 9		G B V			4 0 3		1 2 0 2		1 4 1 8			1 1 5 8 . 0		1 8. 3 3				1	3		3 . 0 0				1 . 0 0		A		2 0 1 6			4		.		.			.		.		.			.
2 0		G B V			5 0 2		1 1 0 0		1 3 5 0			1 0 9 0 . 0		1 9. 2 7				1	4		4 . 0 0				1 . 0 0		A		2 0 1 6			5		.		.			.		.		.			.
2 1		G B V			1 0 3		1 2 3 3		1 2 4 2			1 0 1 1 . 0		1 8. 5 8				2 0	5 6		2 . 8 0				1 . 2 0		B		2 0 1 6			1		.		.			.		.		.			.
2 2		G B V			2 0 2		1 3 0 0		1 1 7 5			9 3 8 . 0		2 0. 1 3				2 9	4 0		1 . 3 8				1 . 6 0		B		2 0 1 6			2		.		.			.		.		.			.
2 3		G B V			3 0 3		1 2 2 6		1 2 5 0			9 9 9 . 0		2 0. 0 8				2 7	4 0		1 . 4 8				1 . 0 0		B		2 0 1 6			3		.		.			.		.		.			.
2 4		G B V			4 0 1		1 1 1 0		1 3 7 5			1 0 7 7 . 0		2 1. 6 4				2 3	5 2		2 . 2 6				1 . 0 0		B		2 0 1 6			4		.		.			.		.		.			.
2 5		G B V			5 0 1		1 3 0 0		1 3 5 0			1 0 8 5 . 0		1 9. 6 1				2 7	4 9		1 . 8 1				1 . 0 0		B		2 0 1 6			5		.		.			.		.		.			.
2 6		G B V			1 0 2		1 1 8 0		1 2 0 2			9 3 5 . 0		2 2. 2 3				6 8	1 4 3		2 . 1 0				1 . 2 0		F P		2 0 1 6			1		.		.			.		.		.			.
2 7		G B V			2 0 1		1 2 7 0		1 3 2 5			1 0 4 8 . 0		2 0. 9 0				7 6	1 3 6		1 . 7 9				1 . 0 0		F P		2 0 1 6			2		.		.			.		.		.			.
2 8		G B V			3 0 1		1 2 0 0		1 2 5 0			1 0 1 5 . 0		1 8. 8 1				8 0	1 5 2		1 . 9 0				1 . 0 0		F P		2 0 1 6			3		.		.			.		.		.			.
2 9		G B V			4 0 2		1 0 5 0		1 2 3 0			9 9 5 . 0		1 9. 1 0				8 3	1 4 1		1 . 7 0				1 . 0 0		F P		2 0 1 6			4		.		.			.		.		.			.
3 0		G B V			5 0 3		1 1 5 0		1 2 8 8			1 0 4 9 . 0		1 8. 5 7				7 3	1 3 6		1 . 8 6				1 . 2 0		F P		2 0 1 6			5		.		.			.		.		.			.
3 1		G D H			1 0 1		1 2 5 0		1 5 9 4			1 2 7 5 . 0		2 0. 0 0				2 0	2 4		1 . 2 0				1 . 0 0		A		2 0 1 6			1		.		.			.		.		.			.
3 2		G D H			2 0 3		1 1 8 4		1 6 4 8			1 2 7 5 . 0		2 2. 6 3				2 3	2 5		1 . 0 9				1 . 2 0		A		2 0 1 6			2		.		.			.		.		.			.
3 3		G D H			3 0 2		1 4 0 0		1 4 7 5			1 1 3 9 . 0		2 2. 8 0				1 6	2 5		1 . 5 6				1 . 4 0		A		2 0 1 6			3		.		.			.		.		.			.
3 4		G D H			4 0 3		1 3 1 5		1 4 8 9			1 1 3 6 .		2 3. 6 5				2 1	2 5		1 . 1 9				1 . 0 0		A		2 0 1 6			4		.		.			.		.		.			.
												0
3 5		G D H			5 0 2		1 4 5 0		1 5 3 9			1 1 9 5 . 0		2 2. 3 3				1 3	1 8		1 . 3 8				1 . 0 0		A		2 0 1 6			5		.		.			.		.		.			.
3 6		G D H			1 0 3		1 3 7 5		1 5 3 3			1 1 6 7 . 0		2 3. 8 2				2 3	3 8		1 . 6 5				1 . 2 0		B		2 0 1 6			1		.		.			.		.		.			.
3 7		G D H			2 0 2		1 3 5 0		1 3 7 9			1 0 4 3 . 0		2 4. 3 2				1 9	3 6		1 . 8 9				1 . 0 0		B		2 0 1 6			2		.		.			.		.		.			.
3 8		G D H			3 0 3		1 4 0 0		1 5 4 3			1 1 9 3 . 0		2 2. 6 6				1 6	3 7		2 . 3 1				1 . 0 0		B		2 0 1 6			3		.		.			.		.		.			.
3 9		G D H			4 0 1		1 3 0 0		1 4 7 3			1 0 7 8 . 0		2 6. 8 2				2 4	4 0		1 . 6 7				1 . 2 0		B		2 0 1 6			4		.		.			.		.		.			.
4 0		G D H			5 0 1		1 2 0 0		1 4 6 7			1 1 3 7 . 0		2 2. 5 0				1 6	4 4		2 . 7 5				1 . 2 0		B		2 0 1 6			5		.		.			.		.		.			.
4 1		G D H			1 0 2		1 1 5 0		1 4 9 0			1 1 1 6 . 0		2 5. 0 8				4 7	1 0 0		2 . 1 3				2 . 2 0		F P		2 0 1 6			1		.		.			.		.		.			.
4 2		G D H			2 0 1		1 3 0 0		1 5 3 9			1 1 4 8 . 0		2 5. 4 0				4 1	1 0 9		2 . 6 6				1 . 2 0		F P		2 0 1 6			2		.		.			.		.		.			.
4 3		G D H			3 0 1		1 5 0 0		1 4 0 0			1 0 7 3 . 0		2 3. 3 4				5 5	8 0		1 . 4 5				1 . 6 0		F P		2 0 1 6			3		.		.			.		.		.			.
4 4		G D H			4 0 2		1 2 1 5		1 3 1 6			1 0 0 9 . 0		2 3. 3 0				4 5	1 0 0		2 . 2 2				1 . 2 0		F P		2 0 1 6			4		.		.			.		.		.			.
4 5		G D H			5 0 3		1 2 0 0		1 3 9 6			1 0 0 2 . 0		2 8. 2 2				5 2	9 5		1 . 8 3				1 . 6 0		F P		2 0 1 6			5		.		.			.		.		.			.
4 6		G H C			1 0 1		1 3 0 0		1 3 7 5			1 0 9 5 . 0		2 0. 3 3				1 2	2 8		2 . 3 3				1 . 0 0		A		2 0 1 6			1		.		.			.		.		.			.
4 7		G H C			2 0 3		1 3 3 0		1 4 4 5			1 1 4 5 . 0		2 0. 7 8				1 9	3 3		1 . 7 4				1 . 0 0		A		2 0 1 6			2		.		.			.		.		.			.
4 8		G H C			3 0 2		1 4 9 0		1 4 8 5			1 1 9 0 . 0		1 9. 8 4				1 2	2 9		2 . 4 2				1 . 0 0		A		2 0 1 6			3		.		.			.		.		.			.
4 9		G H C			4 0 3		1 2 7 5		1 4 6 9			1 1 5 4 . 0		2 1. 4 8				1 7	3 1		1 . 8 2				1 . 0 0		A		2 0 1 6			4		.		.			.		.		.			.
5 0		G H C			5 0 2		1 2 5 0		1 4 9 6			1 1 7 8 . 0		2 1. 2 6				2 1	3 5		1 . 6 7				1 . 0 0		A		2 0 1 6			5		.		.			.		.		.			.
5 1		G H C			1 0 3		1 3 0 0		1 4 9 5			1 1 8 0 . 0		2 1. 0 7				4 9	1 0 8		2 . 2 0				1 . 0 0		B		2 0 1 6			1		.		.			.		.		.			.
5 2		G H C			2 0 2		1 5 2 9		1 3 6 8			1 0 6 5 . 0		2 2. 1 6				4 8	1 0 0		2 . 0 8				1 . 0 0		B		2 0 1 6			2		.		.			.		.		.			.
5 3		G H C			3 0 3		1 4 2 0		1 4 1 4			1 1 1 6 . 0		2 1. 0 6				4 3	1 1 3		2 . 6 3				1 . 0 0		B		2 0 1 6			3		.		.			.		.		.			.
5 4		G H C			4 0 1		1 4 0 0		1 4 4 7			1 1 5 1 . 0		2 0. 4 5				4 0	9 1		2 . 2 8				1 . 0 0		B		2 0 1 6			4		.		.			.		.		.			.
5 5		G H C			5 0 1		1 3 2 5		1 4 3 6			1 1 2 9 . 0		2 1. 4 1				4 1	1 1 6		2 . 8 3				1 . 0 0		B		2 0 1 6			5		.		.			.		.		.			.
5 6		G H C			1 0 2		1 3 5 0		1 4 4 2			1 0 9 0 . 0		2 4. 4 2				6 7	1 8 9		2 . 8 2				1 . 2 0		F P		2 0 1 6			1		.		.			.		.		.			.
5 7		G H C			2 0 1		1 1 7 4		1 2 6 6			1 0 2 6 . 0		1 8. 9 7				6 9	1 8 1		2 . 6 2				1 . 8 0		F P		2 0 1 6			2		.		.			.		.		.			.
5 8		G H C			3 0 1		1 2 5 0		1 3 7 2			1 0 8 0 . 0		2 1. 3 0				8 3	1 8 8		2 . 2 7				1 . 4 0		F P		2 0 1 6			3		.		.			.		.		.			.
5 9		G H C			4 0 2		1 3 1 9		1 2 8 4			1 0 0 1 . 0		2 2. 0 7				8 4	1 8 3		2 . 1 8				2 . 0 0		F P		2 0 1 6			4		.		.			.		.		.			.
6 0		G H C			5 0 3		1 2 2 0		1 3 8 0			1 1 0 7 . 0		1 9. 8 0				7 3	1 8 5		2 . 5 3				1 . 2 0		F P		2 0 1 6			5		.		.			.		.		.			.
6 1		G Y I			1 0 1		1 5 7 0		1 5 6 0			1 2 4 3 . 0		2 0. 3 1				1 5	2 0		1 . 3 3				1 . 2 0		A		2 0 1 6			1		.		.			.		.		.			.
6 2		G Y I			2 0 3		1 5 5 0		1 5 0 0			1 1 7 8 . 0		2 1. 4 9				1 3	2 3		1 . 7 7				1 . 0 0		A		2 0 1 6			2		.		.			.		.		.			.
6 3		G Y I			3 0 2		1 4 4 0		1 5 0 5			1 2 1 2 . 0		1 9. 4 8				1 3	2 0		1 . 5 4				1 . 0 0		A		2 0 1 6			3		.		.			.		.		.			.
6 4		G Y I			4 0 3		1 5 0 0		1 5 4 5			1 2 0 9 . 0		2 1. 7 5				1 9	2 1		1 . 1 1				1 . 0 0		A		2 0 1 6			4		.		.			.		.		.			.
6 5		G Y I			5 0 2		1 5 6 0		1 5 9 5			1 3 1 5 . 0		1 7. 5 6				1 3	1 9		1 . 4 6				1 . 0 0		A		2 0 1 6			5		.		.			.		.		.			.
6 6		G Y I			1 0 3		1 4 3 3		1 5 1 5			1 1 9 9 . 0		2 0. 8 5				1 6	2 5		1 . 5 6				1 . 0 0		B		2 0 1 6			1		.		.			.		.		.			.
6 7		G Y I			2 0 2		1 5 0 0		1 3 5 5			1 0 5 5 . 0		2 2. 1 6				2 0	2 4		1 . 2 0				1 . 0 0		B		2 0 1 6			2		.		.			.		.		.			.
6 8		G Y I			3 0 3		1 4 3 5		1 4 8 5			1 1 9 9 . 0		1 9. 2 5				1 2	1 9		1 . 5 8				1 . 0 0		B		2 0 1 6			3		.		.			.		.		.			.
6 9		G Y I			4 0 1		1 5 9 0		1 4 4 5			1 1 4 4 . 0		2 0. 8 1				2 0	2 5		1 . 2 5				1 . 0 0		B		2 0 1 6			4		.		.			.		.		.			.
7 0		G Y I			5 0 1		1 4 0 0		1 4 2 5			1 1 1 7 . 0		2 1. 6 0				1 5	2 0		1 . 3 3				1 . 0 0		B		2 0 1 6			5		.		.			.		.		.			.
7 1		G Y I			1 0 2		1 6 0 0		1 5 2 5			1 1 4 5 . 0		2 4. 8 9				4 7	1 0 0		2 . 1 3				2 . 0 0		F P		2 0 1 6			1		.		.			.		.		.			.
7 2		G Y I			2 0 1		1 4 0 0		1 4 1 5			1 1 2 2 . 0		2 0. 7 4				4 4	9 3		2 . 1 1				1 . 0 0		F P		2 0 1 6			2		.		.			.		.		.			.
7 3		G Y I			3 0 1		1 5 5 0		1 4 6 5			1 1 0 9 . 0		2 4. 2 8				5 6	1 1 3		2 . 0 2				2 . 0 0		F P		2 0 1 6			3		.		.			.		.		.			.
7 4		G Y I			4 0 2		1 4 2 0		1 5 2 5			1 1 9 1 . 0		2 1. 9 3				5 3	9 6		1 . 8 1				1 . 0 0		F P		2 0 1 6			4		.		.			.		.		.			.
7 5		G Y I			5 0 3		1 5 7 5		1 4 4 0			1 1 2 0 . 0		2 2. 2 1				6 0	1 2 1		2 . 0 2				1 . 4 0		F P		2 0 1 6			5		.		.			.		.		.			.
7 6		S C K			1 0 1		1 6 2 0		1 6 3 5			1 2 7 3 . 0		2 2. 1 5				8	1 2		1 . 5 0				1 . 4 0		A		2 0 1 6			1		.		.			.		.		.			.
7 7		S C K			2 0 3		1 8 6 2		1 6 5 0			1 2 5 8 . 0		2 3. 7 6				1 3	1 7		1 . 3 1				1 . 0 0		A		2 0 1 6			2		.		.			.		.		.			.
7 8		S C K			3 0 2		1 6 5 0		1 5 9 0			1 1 6 7 . 0		2 6. 6 2				2 0	2 5		1 . 2 5				1 . 2 0		A		2 0 1 6			3		.		.			.		.		.			.
7 9		S C K			4 0 3		1 8 7 5		1 6 6 5			1 2 8 6 . 0		2 2. 7 5				1 5	1 9		1 . 2 7				1 . 0 0		A		2 0 1 6			4		.		.			.		.		.			.
8 0		S C K			5 0 2		1 6 5 0		1 5 7 5			1 1 7 7 . 0		2 5. 2 6				1 1	1 5		1 . 3 6				1 . 8 0		A		2 0 1 6			5		.		.			.		.		.			.
8 1		S C K			1 0 3		1 5 0 0		1 4 4 5			1 0 6 6 . 0		2 6. 2 2				2 7	6 8		2 . 5 2				1 . 6 0		B		2 0 1 6			1		.		.			.		.		.			.
8 2		S C K			2 0 2		1 4 7 0		1 5 0 0			1 1 2 6 . 0		2 4. 9 1				3 1	6 5		2 . 1 0				1 . 4 0		B		2 0 1 6			2		.		.			.		.		.			.
8 3		S C K			3 0 3		1 5 5 0		1 5 5 1			1 1 9 8 . 0		2 2. 7 7				2 8	6 4		2 . 2 9				1 . 4 0		B		2 0 1 6			3		.		.			.		.		.			.
8 4		S C K			4 0 1		1 5 4 0		1 5 2 0			1 1 5 6 . 0		2 3. 9 5				2 7	6 8		2 . 5 2				1 . 6 0		B		2 0 1 6			4		.		.			.		.		.			.
8 5		S C K			5 0 1		1 5 7 5		1 5 5 0			1 1 6 0 . 0		2 5. 1 5				3 1	7 5		2 . 4 2				1 . 0 0		B		2 0 1 6			5		.		.			.		.		.			.
8 6		S C K			1 0 2		1 5 3 6		1 5 3 0			1 1 8 2 . 0		2 2. 7 7				4 3	1 0 3		2 . 4 0				1 . 0 0		F P		2 0 1 6			1		.		.			.		.		.			.
8 7		S C K			2 0 1		1 4 4 5		1 4 5 0			1 0 7 4 . 0		2 5. 9 6				4 7	1 2 1		2 . 5 7				1 . 0 0		F P		2 0 1 6			2		.		.			.		.		.			.
8 8		S C K			3 0 1		1 6 0 0		1 5 8 0			1 1 7 8 . 0		2 5. 4 7				5 3	1 1 7		2 . 2 1				1 . 6 0		F P		2 0 1 6			3		.		.			.		.		.			.
8 9		S C K			4 0 2		1 6 8 4		1 6 5 4			1 2 1 4 . 0		2 6. 6 0				4 5	1 1 5		2 . 5 6				1 . 4 0		F P		2 0 1 6			4		.		.			.		.		.			.
9 0		S C K			5 0 3		1 5 7 5		1 5 6 0			1 1 5 9 . 0		2 5. 6 9				4 8	1 2 0		2 . 5 0				1 . 4 0		F P		2 0 1 6			5		.		.			.		.		.			.
9 1		S G D			1 0 1		1 5 9 2		1 5 5 0			1 1 3 9 . 0		2 6. 5 2				3 3	5 1		1 . 5 5				1 . 0 0		A		2 0 1 6			1		.		.			.		.		.			.
9 2		S G D			2 0 3		1 3 2 5		1 4 4 0			1 0 9 0 . 0		2 4. 2 9				2 9	4 8		1 . 6 6				1 . 4 0		A		2 0 1 6			2		.		.			.		.		.			.
9 3		S G D			3 0 2		1 4 1 0		1 4 7 0			1 0 9 4 . 0		2 5. 5 5				3 6	6 7		1 . 8 6				1 . 0 0		A		2 0 1 6			3		.		.			.		.		.			.
9 4		S G D			4 0 3		1 4 5 0		1 4 5 0			1 0 8 9 . 0		2 4. 9 3				2 7	6 8		2 . 5 2				1 . 2 0		A		2 0 1 6			4		.		.			.		.		.			.
9 5		S G D			5 0 2		1 6 0 0		1 5 4 0			1 1 3 0 . 0		2 6. 6 2				2 4	5 3		2 . 2 1				1 . 2 0		A		2 0 1 6			5		.		.			.		.		.			.
9 6		S G D			1 0 3		1 3 7 2		1 4 3 0			1 0 7 9 . 0		2 4. 5 4				2 5	7 5		3 . 0 0				2 . 0 0		B		2 0 1 6			1		.		.			.		.		.			.
9 7		S G D			2 0 2		1 5 0 0		1 5 0 0			1 1 0 4 . 0		2 6. 4 3				2 7	6 1		2 . 2 6				1 . 2 0		B		2 0 1 6			2		.		.			.		.		.			.
9 8		S G D			3 0 3		1 4 5 0		1 4 8 5			1 1 2 1 . 0		2 4. 5 1				3 7	1 0 0		2 . 7 0				1 . 4 0		B		2 0 1 6			3		.		.			.		.		.			.
9 9		S G D			4 0 1		1 3 4 1		1 4 5 0			1 0 7 0 . 0		2 6. 2 4				2 5	7 2		2 . 8 8				1 . 4 0		B		2 0 1 6			4		.		.			.		.		.			.
1 0 0		S G D			5 0 1		1 3 8 0		1 4 0 0			1 0 6 6 . 0		2 3. 8 2				3 1	8 5		2 . 7 4				1 . 2 0		B		2 0 1 6			5		.		.			.		.		.			.
1 0 1		S G D			1 0 2		1 4 0 0		1 4 5 0			1 0 6 1 . 0		2 6. 8 4				6 4	1 7 7		2 . 7 7				1 . 2 0		F P		2 0 1 6			1		.		.			.		.		.			.
1 0 2		S G D			2 0 1		1 3 2 5		1 4 1 0			1 0 3 7 . 0		2 6. 4 3				5 9	1 6 3		2 . 7 6				1 . 8 0		F P		2 0 1 6			2		.		.			.		.		.			.
1 0 3		S G D			3 0 1		1 4 7 6		1 4 9 5			1 1 0 4 . 0		2 6. 1 5				6 0	1 5 2		2 . 5 3				1 . 6 0		F P		2 0 1 6			3		.		.			.		.		.			.
1 0 4		S G D			4 0 2		1 3 8 0		1 4 2 5			1 0 6 9 . 0		2 5. 0 1				6 7	1 8 0		2 . 6 9				1 . 8 0		F P		2 0 1 6			4		.		.			.		.		.			.
1 0 5		S G D			5 0 3		1 5 0 0		1 4 8 5			1 0 8 1 . 0		2 7. 2 1				6 9	1 9 9		2 . 8 8				2 . 0 0		F P		2 0 1 6			5		.		.			.		.		.			.
1 0 6		S S A			1 0 1		1 8 2 0		1 6 6 5			1 3 1 0 . 0		2 1. 3 1				4 0	6 8		1 . 7 0				1 . 2 0		A		2 0 1 6			1		.		.			.		.		.			.
1 0 7		S S A			2 0 3		1 7 0 0		1 7 0 0			1 2 9 4 . 0		2 3. 8 9				3 1	6 5		2 . 1 0				1 . 0 0		A		2 0 1 6			2		.		.			.		.		.			.
1 0 8		S S A			3 0 2		1 8 0 0		1 6 5 0			1 2 5 4 . 0		2 4. 0 2				2 7	6 0		2 . 2 2				1 . 0 0		A		2 0 1 6			3		.		.			.		.		.			.
1 0 9		S S A			4 0 3		1 7 5 0		1 6 7 0			1 3 0 1 . 0		2 2. 1 0				2 8	5 9		2 . 1 1				1 . 2 0		A		2 0 1 6			4		.		.			.		.		.			.
1 1 0		S S A			5 0 2		1 7 9 0		1 6 5 0			1 2 7 5 . 0		2 2. 7 5				3 2	5 7		1 . 7 8				1 . 2 0		A		2 0 1 6			5		.		.			.		.		.			.
1 1 1		S S A			1 0 3		1 3 9 8		1 5 0 0			1 1 8 0 . 0		2 1. 3 4				2 7	6 3		2 . 3 3				1 . 2 0		B		2 0 1 6			1		.		.			.		.		.			.
1 1 2		S S A			2 0 2		1 5 9 0		1 5 8 2			1 2 0 8 . 0		2 3. 6 6				4 0	6 8		1 . 7 0				1 . 0 0		B		2 0 1 6			2		.		.			.		.		.			.
1 1 3		S S A			3 0 3		1 4 7 2		1 4 8 5			1 1 6 5 . 0		2 1. 5 3				3 2	6 7		2 . 0 9				1 . 2 0		B		2 0 1 6			3		.		.			.		.		.			.
1 1 4		S S A			4 0 1		1 4 5 0		1 3 9 5			1 0 7 8 . 0		2 2. 7 3				3 1	6 7		2 . 1 6				1 . 2 0		B		2 0 1 6			4		.		.			.		.		.			.
1 1 5		S S A			5 0 1		1 5 2 3		1 5 5 0			1 1 8 2 . 0		2 3. 7 5				2 9	6 4		2 . 2 1				1 . 2 0		B		2 0 1 6			5		.		.			.		.		.			.
1 1 6		S S A			1 0 2		1 5 1 7		1 5 5 0			1 1 5 1 . 0		2 5. 7 4				9 3	2 3 1		2 . 4 8				2 . 0 0		F P		2 0 1 6			1		.		.			.		.		.			.
1 1 7		S S A			2 0 1		1 5 8 5		1 5 7 0			1 1 6 6 . 0		2 5. 7 4				8 4	2 4 0		2 . 8 6				1 . 8 0		F P		2 0 1 6			2		.		.			.		.		.			.
1 1 8		S S A			3 0 1		1 5 6 7		1 5 4 0			1 1 5 0 . 0		2 5. 3 3				8 5	2 2 5		2 . 6 5				1 . 6 0		F P		2 0 1 6			3		.		.			.		.		.			.
1 1 9		S S A			4 0 2		1 4 0 0		1 5 5 0			1 1 3 9 . 0		2 6. 5 2				8 7	2 3 2		2 . 6 7				1 . 6 0		F P		2 0 1 6			4		.		.			.		.		.			.
1 2 0		S S A			5 0 3		1 4 2 5		1 5 3 7			1 0 9 8 . 0		2 8. 5 7				9 9	2 4 8		2 . 5 1				2 . 0 0		F P		2 0 1 6			5		.		.			.		.		.			.
1 2 1		S T A			1 0 1		1 6 5 0		1 5 8 2			1 2 7 7 . 0		1 9. 3 0				2 3	3 5		1 . 5 2				1 . 2 0		A		2 0 1 6			1		.		.			.		.		.			.
1 2 2		S T A			2 0 3		1 6 1 5		1 5 9 5			1 2 7 1 . 0		2 0. 3 2				3 5	5 3		1 . 5 1				1 . 4 0		A		2 0 1 6			2		.		.			.		.		.			.
1 2 3		S T A			3 0 2		1 6 2 4		1 5 2 5			1 2 3 5 . 0		1 9. 0 0				2 8	5 1		1 . 8 2				1 . 4 0		A		2 0 1 6			3		.		.			.		.		.			.
1 2 4		S T A			4 0 3		1 5 9 4		1 5 5 0			1 2 3 8 . 0		2 0. 1 0				2 9	4 7		1 . 6 2				1 . 2 0		A		2 0 1 6			4		.		.			.		.		.			.
1 2 5		S T A			5 0 2		1 5 0 0		1 5 0 0			1 1 9 7 . 0		2 0. 2 3				2 3	3 6		1 . 5 7				1 . 0 0		A		2 0 1 6			5		.		.			.		.		.			.
1 2 6		S T A			1 0 3		1 6 0 0		1 5 6 2			1 2 1 3 . 0		2 2. 3 4				2 9	5 2		1 . 7 9				1 . 2 0		B		2 0 1 6			1		.		.			.		.		.			.
1 2 7		S T A			2 0 2		1 5 5 0		1 5 5 0			1 2 0 0 . 0		2 2. 5 8				2 7	5 9		2 . 1 9				1 . 6 0		B		2 0 1 6			2		.		.			.		.		.			.
1 2 8		S T A			3 0 3		1 5 7 0		1 5 4 5			1 1 9 8 . 0		2 2. 4 3				2 8	7 2		2 . 5 7				1 . 4 0		B		2 0 1 6			3		.		.			.		.		.			.
1 2 9		S T A			4 0 1		1 6 9 3		1 6 5 0			1 2 6 5 . 0		2 3. 3 1				3 3	5 1		1 . 5 5				1 . 2 0		B		2 0 1 6			4		.		.			.		.		.			.
1 3 0		S T A			5 0 1		1 7 5 0		1 7 1 2			1 3 3 6 . 0		2 1. 9 6				2 7	6 0		2 . 2 2				1 . 0 0		B		2 0 1 6			5		.		.			.		.		.			.
1 3 1		S T A			1 0 2		1 3 1 1		1 4 4 5			1 0 7 1 . 0		2 5. 8 7				6 8	1 6 0		2 . 3 5				1 . 8 0		F P		2 0 1 6			1		.		.			.		.		.			.
1 3 2		S T A			2 0 1		1 3 2 0		1 4 7 0			1 1 1 0 . 0		2 4. 5 2				6 3	1 7 3		2 . 7 5				1 . 0 0		F P		2 0 1 6			2		.		.			.		.		.			.
1 3 3		S T A			3 0 1		1 4 0 0		1 4 5 0			1 0 7 5 . 0		2 5. 8 7				7 5	1 8 0		2 . 4 0				1 . 2 0		F P		2 0 1 6			3		.		.			.		.		.			.
1 3 4		S T A			4 0 2		1 2 5 4		1 3 4 8			1 0 1 1 . 0		2 4. 9 7				6 0	1 5 5		2 . 5 8				1 . 4 0		F P		2 0 1 6			4		.		.			.		.		.			.
1 3 5		S T A			5 0 3		1 3 0 0		1 3 6 5			1 0 1 0 . 0		2 5. 9 8				6 7	1 8 3		2 . 7 3				1 . 0 0		F P		2 0 1 6			5		.		.			.		.		.			.
1 3 6		S E S			1 0 1		1 6 0 0		1 5 0 5			1 1 9 7 . 0		2 0. 4 4				1 7	2 8		1 . 6 5				1 . 2 0		A		2 0 1 6			1		.		.			.		.		.			.
1 3 7		S E S			2 0 3		1 4 7 5		1 4 7 5			1 1 9 3 . 0		1 9. 1 5				1 3	2 7		2 . 0 8				1 . 0 0		A		2 0 1 6			2		.		.			.		.		.			.
1 3 8		S E S			3 0 2		1 5 6 3		1 4 7 4			1 1 9 6 . 0		1 8. 8 5				1 3	2 5		1 . 9 2				1 . 8 0		A		2 0 1 6			3		.		.			.		.		.			.
1 3 9		S E S			4 0 3		1 3 9 5		1 4 2 5			1 1 3 8 . 0		2 0. 1 2				1 5	2 7		1 . 8 0				1 . 2 0		A		2 0 1 6			4		.		.			.		.		.			.
1 4 0		S E S			5 0 2		1 2 5 0		1 3 7 5			1 1 0 6 . 0		1 9. 5 6				1 1	2 3		2 . 0 9				1 . 6 0		A		2 0 1 6			5		.		.			.		.		.			.
1 4 1		S E S			1 0 3		1 4 7 5		1 4 9 8			1 2 0 4 . 0		1 9. 6 3				2 0	4 4		2 . 2 0				1 . 8 0		B		2 0 1 6			1		.		.			.		.		.			.
1 4 2		S E S			2 0 2		1 5 4 6		1 5 7 5			1 2 5 6 . 0		2 0. 2 5				1 6	3 5		2 . 1 9				1 . 4 0		B		2 0 1 6			2		.		.			.		.		.			.
1 4 3		S E S			3 0 3		1 5 9 0		1 5 7 0			1 2 3 5 . 0		2 1. 3 5				1 2	3 1		2 . 5 8				1 . 4 0		B		2 0 1 6			3		.		.			.		.		.			.
1 4 4		S E S			4 0 1		1 4 9 0		1 4 8 5			1 1 8 1 . 0		2 0. 4 6				2 0	3 7		1 . 8 5				1 . 6 0		B		2 0 1 6			4		.		.			.		.		.			.
1 4 5		S E S			5 0 1		1 2 9 0		1 3 7 0			1 1 0 2 . 0		1 9. 5 6				2 0	4 0		2 . 0 0				1 . 4 0		B		2 0 1 6			5		.		.			.		.		.			.
1 4 6		S E S			1 0 2		1 5 9 0		1 5 8 5			1 1 8 7 . 0		2 5. 1 4				3 7	1 0 8		2 . 9 2				2 . 5 0		F P		2 0 1 6			1		.		.			.		.		.			.
1 4 7		S E S			2 0 1		1 5 0 0		1 5 7 5			1 2 0 8 . 0		2 3. 3 0				3 5	7 5		2 . 1 4				2 . 6 0		F P		2 0 1 6			2		.		.			.		.		.			.
1 4 8		S E S			3 0 1		1 4 5 0		1 5 5 0			1 1 6 6 . 0		2 4. 8 1				4 0	8 9		2 . 2 3				3 . 2 0		F P		2 0 1 6			3		.		.			.		.		.			.
1 4 9		S E S			4 0 2		1 3 3 1		1 3 9 5			1 0 6 3 . 0		2 3. 8 1				3 6	9 5		2 . 6 4				3 . 0 0		F P		2 0 1 6			4		.		.			.		.		.			.
1 5 0		S E S			5 0 3		1 3 2 0		1 4 1 0			1 0 6 5 . 0		2 4. 4 3				4 1	1 0 8		2 . 6 3				3 . 2 0		F P		2 0 1 6			5		.		.			.		.		.			.
1 5 1		S C K			1 0 1		1 2 3 6		.			.		1 0. 4 3				1 0	1 3		1 . 3 0				1 . 3 3		A		2 0 1 7			1		.		.			.		.		.			.
1 5 2		S C K			1 0 2		1 2 0 3		.			.		2 3. 7 6				5 2	1 0 4		2 . 0 0				3 . 6 7		F P		2 0 1 7			1		.		.			.		.		.			.
1 5 3		S C K			1 0 3		1 1 3 0		.			.		1 9. 3 0				3 4	6 1		1 . 8 0				1 . 6 7		B		2 0 1 7			1		.		.			.		.		.			.
1 5 4		S C K			2 0 1		1 0 4 2		.			.		1 3. 6 0				5 3	9 5		1 . 8 0				3 . 3 3		F P		2 0 1 7			2		.		.			.		.		.			.
1 5 5		S C K			2 0 2		1 1 3 1		.			.		1 9. 8 1				4 0	8 0		2 . 0 0				2 . 3 3		B		2 0 1 7			2		.		.			.		.		.			.
1 5 6		S C K			2 0 3		1 1 8		.			.		1 4. 8				1 1	1 3		1 . 2				1 . 0		A		2 0 1			2		.		.			.		.		.			.
							1							8							0				0				7
1 5 7		S C K			3 0 1		1 3 0 5		.			.		2 5. 9 1				8 4	1 1 8		1 . 4 0				3 . 0 0		F P		2 0 1 7			3		.		.			.		.		.			.
1 5 8		S C K			3 0 2		1 3 9 3		.			.		1 5. 9 9				1 6	1 4		0 . 9 0				1 . 3 3		A		2 0 1 7			3		.		.			.		.		.			.
1 5 9		S C K			3 0 3		1 4 8 4		.			.		1 9. 0 3				4 5	6 8		1 . 5 0				1 . 3 3		B		2 0 1 7			3		.		.			.		.		.			.
1 6 0		S C K			4 0 1		1 2 8 1		.			.		1 6. 4 2				3 8	5 7		1 . 5 0				2 . 6 7		B		2 0 1 7			4		.		.			.		.		.			.
1 6 1		S C K			4 0 2		1 3 3 8		.			.		1 5. 5 6				5 6	1 0 6		1 . 9 0				3 . 0 0		F P		2 0 1 7			4		.		.			.		.		.			.
1 6 2		S C K			4 0 3		1 2 8 1		.			.		1 6. 0 2				1 1	1 1		1 . 0 0				1 . 0 0		A		2 0 1 7			4		.		.			.		.		.			.
1 6 3		S C K			5 0 1		1 1 9 7		.			.		2 5. 3 3				3 7	5 6		1 . 5 0				1 . 3 3		B		2 0 1 7			5		.		.			.		.		.			.
1 6 4		S C K			5 0 2		1 3 0 3		.			.		2 0. 6 4				1 3	1 7		1 . 3 0				1 . 0 0		A		2 0 1 7			5		.		.			.		.		.			.
1 6 5		S C K			5 0 3		1 1 0 9		.			.		2 1. 3 6				5 1	1 0 2		2 . 0 0				3 . 6 7		F P		2 0 1 7			5		.		.			.		.		.			.
1 6 6		S G V			1 0 1		1 5 8 4		.			.		8. 9 1				1 6	1 6		1 . 0 0				1 . 0 0		A		2 0 1 7			1		.		.			.		.		.			.
1 6 7		S G V			1 0 2		1 4 1 9		.			.		1 3. 8 8				5 4	1 6 2		3 . 0 0				2 . 3 3		F P		2 0 1 7			1		.		.			.		.		.			.
1 6 8		S G V			1 0 3		1 3 5 5		.			.		1 0. 2 2				4 9	9 8		2 . 0 0				1 . 3 3		B		2 0 1 7			1		.		.			.		.		.			.
1 6 9		S G V			2 0 1		1 3 3 9		.			.		1 4. 3 8				5 1	1 6 3		3 . 2 0				2 . 0 0		F P		2 0 1 7			2		.		.			.		.		.			.
1 7 0		S G V			2 0 2		1 3 1 9		.			.		1 1. 5 3				4 5	1 0 4		2 . 3 0				2 . 3 3		B		2 0 1 7			2		.		.			.		.		.			.
1 7 1		S G V			2 0 3		1 3 8 9		.			.		9. 6 3				1 5	2 3		1 . 5 0				1 . 0 0		A		2 0 1 7			2		.		.			.		.		.			.
1 7 2		S G V			3 0 1		1 2 7 6		.			.		1 6. 7 2				4 8	1 8 2		3 . 8 0				3 . 0 0		F P		2 0 1 7			3		.		.			.		.		.			.
1 7 3		S G V			3 0 2		1 2 5 9		.			.		9. 9 2				1 4	1 5		1 . 1 0				1 . 3 3		A		2 0 1 7			3		.		.			.		.		.			.
1 7 4		S G V			3 0 3		1 2 5 9		.			.		1 3. 3 0				4 4	1 0 1		2 . 3 0				1 . 3 3		B		2 0 1 7			3		.		.			.		.		.			.
1 7 5		S G V			4 0 1		1 4 9 8		.			.		1 3. 3 9				2 4	7 2		3 . 0 0				1 . 6 7		B		2 0 1 7			4		.		.			.		.		.			.
1 7 6		S G V			4 0 2		1 1 7 2		.			.		1 2. 2 2				4 0	1 6 0		4 . 0 0				3 . 0 0		F P		2 0 1 7			4		.		.			.		.		.			.
1 7		S G			4 0		1 3 8		.			.		1 2. 1				1 0	9		0 . 9				1 . 0		A		2 0 1			4		.		.			.		.		.			.
7		V			3		9							7							0				0				7
1 7 8		S G V			5 0 1		1 2 8 1		.			.		1 4. 2 8				4 0	8 4		2 . 1 0				1 . 0 0		B		2 0 1 7			5		.		.			.		.		.			.
1 7 9		S G V			5 0 2		1 4 3 8		.			.		8. 4 1				1 5	2 7		1 . 8 0				1 . 0 0		A		2 0 1 7			5		.		.			.		.		.			.
1 8 0		S G V			5 0 3		1 2 8 3		.			.		1 7. 1 8				5 0	1 9 5		3 . 9 0				2 . 6 7		F P		2 0 1 7			5		.		.			.		.		.			.
1 8 1		S S A			1 0 1		1 9 0 1		.			.		1 0. 5 3				1 2	1 4		1 . 2 0				1 . 0 0		A		2 0 1 7			1		.		.			.		.		.			.
1 8 2		S S A			1 0 2		1 7 0 1		.			.		3 0. 3 6				3 7	1 3 0		3 . 5 0				3 . 3 3		F P		2 0 1 7			1		.		.			.		.		.			.
1 8 3		S S A			1 0 3		1 7 6 3		.			.		9. 6 8				4 0	6 4		1 . 6 0				2 . 3 3		B		2 0 1 7			1		.		.			.		.		.			.
1 8 4		S S A			2 0 1		1 5 8 0		.			.		2 9. 1 3				4 2	1 6 0		3 . 8 0				2 . 3 3		F P		2 0 1 7			2		.		.			.		.		.			.
1 8 5		S S A			2 0 2		1 6 5 5		.			.		1 5. 7 2				3 2	8 6		2 . 7 0				1 . 0 0		B		2 0 1 7			2		.		.			.		.		.			.
1 8 6		S S A			2 0 3		1 8 1 4		.			.		1 6. 0 2				1 1	1 7		1 . 5 0				1 . 0 0		A		2 0 1 7			2		.		.			.		.		.			.
1 8 7		S S A			3 0 1		1 3 1 1		.			.		2 2. 3 8				4 5	1 8 0		4 . 0 0				2 . 3 3		F P		2 0 1 7			3		.		.			.		.		.			.
1 8 8		S S A			3 0 2		1 6 2 7		.			.		1 0. 7 0				1 2	2 4		2 . 0 0				1 . 3 3		A		2 0 1 7			3		.		.			.		.		.			.
1 8 9		S S A			3 0 3		1 4 8 9		.			.		2 0. 0 5				3 0	6 3		2 . 1 0				2 . 0 0		B		2 0 1 7			3		.		.			.		.		.			.
1 9 0		S S A			4 0 1		1 6 7 5		.			.		1 9. 4 0				3 2	5 8		1 . 8 0				1 . 3 3		B		2 0 1 7			4		.		.			.		.		.			.
1 9 1		S S A			4 0 2		1 7 2 7		.			.		2 5. 4 6				3 9	1 4 4		3 . 7 0				3 . 6 7		F P		2 0 1 7			4		.		.			.		.		.			.
1 9 2		S S A			4 0 3		1 6 5 8		.			.		1 4. 6 4				1 0	1 0		1 . 0 0				1 . 0 0		A		2 0 1 7			4		.		.			.		.		.			.
1 9 3		S S A			5 0 1		1 5 9 7		.			.		2 0. 2 6				3 7	7 4		2 . 0 0				1 . 3 3		B		2 0 1 7			5		.		.			.		.		.			.
1 9 4		S S A			5 0 2		1 7 5 8		.			.		1 5. 2 3				1 4	2 4		1 . 7 0				1 . 0 0		A		2 0 1 7			5		.		.			.		.		.			.
1 9 5		S S A			5 0 3		1 6 9 6		.			.		2 5. 7 6				4 0	1 6 4		4 . 1 0				4 . 0 0		F P		2 0 1 7			5		.		.			.		.		.			.
1 9 6		S T A			1 0 1		1 7 4 5		.			.		1 2. 4 0				1 2	1 6		1 . 3 0				1 . 0 0		A		2 0 1 7			1		.		.			.		.		.			.
1 9 7		S T A			1 0 2		1 6 5 4		.			.		2 6. 0 1				2 1	8 4		4 . 0 0				2 . 3 3		F P		2 0 1 7			1		.		.			.		.		.			.
1 9		S T			1 0		1 6 8		.			.		1 4. 9				3 1	6 2		2 . 0				1 . 3		B		2 0 1			1		.		.			.		.		.			.
8		A			3		5							5							0				3				7
1 9 9		S T A			2 0 1		1 3 8 5		.			.		1 5. 3 9				2 9	1 0 2		3 . 5 0				2 . 3 3		F P		2 0 1 7			2		.		.			.		.		.			.
2 0 0		S T A			2 0 2		1 5 4 7		.			.		1 3. 0 4				2 8	7 0		2 . 5 0				2 . 3 3		B		2 0 1 7			2		.		.			.		.		.			.
2 0 1		S T A			2 0 3		1 6 5 1		.			.		1 6. 7 1				9	9		1 . 0 0				1 . 0 0		A		2 0 1 7			2		.		.			.		.		.			.
2 0 2		S T A			3 0 1		1 5 1 6		.			.		1 6. 8 1				2 3	9 2		4 . 0 0				3 . 0 0		F P		2 0 1 7			3		.		.			.		.		.			.
2 0 3		S T A			3 0 2		1 8 8 1		.			.		1 0. 3 5				9	1 5		1 . 7 0				1 . 0 0		A		2 0 1 7			3		.		.			.		.		.			.
2 0 4		S T A			3 0 3		1 5 7 6		.			.		1 7. 9 9				2 3	6 9		3 . 0 0				1 . 0 0		B		2 0 1 7			3		.		.			.		.		.			.
2 0 5		S T A			4 0 1		1 4 3 3		.			.		1 2. 5 4				2 0	4 8		2 . 4 0				1 . 0 0		B		2 0 1 7			4		.		.			.		.		.			.
2 0 6		S T A			4 0 2		1 4 7 6		.			.		2 4. 2 5				2 4	8 9		3 . 7 0				2 . 3 3		F P		2 0 1 7			4		.		.			.		.		.			.
2 0 7		S T A			4 0 3		1 6 3 2		.			.		1 2. 9 2				9	1 4		1 . 5 0				1 . 3 3		A		2 0 1 7			4		.		.			.		.		.			.
2 0 8		S T A			5 0 1		1 5 8 3		.			.		1 5. 5 4				2 0	4 4		2 . 2 0				2 . 3 3		B		2 0 1 7			5		.		.			.		.		.			.
2 0 9		S T A			5 0 2		1 5 2 8		.			.		1 2. 3 1				1 0	1 1		1 . 1 0				1 . 3 3		A		2 0 1 7			5		.		.			.		.		.			.
2 1 0		S T A			5 0 3		1 4 8 3		.			.		1 9. 4 8				2 2	8 8		4 . 0 0				2 . 6 7		F P		2 0 1 7			5		.		.			.		.		.			.
2 1 1		S Z L			1 0 1		1 5 8 9		.			.		1 8. 6 4				1 4	2 4		1 . 7 0				1 . 0 0		A		2 0 1 7			1		.		.			.		.		.			.
2 1 2		S Z L			1 0 2		1 3 0 0		.			.		2 5. 8 9				3 7	8 1		2 . 2 0				2 . 6 7		F P		2 0 1 7			1		.		.			.		.		.			.
2 1 3		S Z L			1 0 3		1 6 4 4		.			.		1 7. 2 9				2 9	5 8		2 . 0 0				1 . 3 3		B		2 0 1 7			1		.		.			.		.		.			.
2 1 4		S Z L			2 0 1		1 2 2 5		.			.		2 8. 8 0				4 5	1 3 1		2 . 9 0				2 . 3 3		F P		2 0 1 7			2		.		.			.		.		.			.
2 1 5		S Z L			2 0 2		1 6 7 9		.			.		1 5. 4 0				2 5	5 5		2 . 2 0				1 . 3 3		B		2 0 1 7			2		.		.			.		.		.			.
2 1 6		S Z L			2 0 3		1 5 9 7		.			.		1 2. 5 1				1 0	1 5		1 . 5 0				1 . 3 3		A		2 0 1 7			2		.		.			.		.		.			.
2 1 7		S Z L			3 0 1		1 3 7 3		.			.		2 0. 1 2				4 0	1 2 0		3 . 0 0				2 . 3 3		F P		2 0 1 7			3		.		.			.		.		.			.
2 1 8		S Z L			3 0 2		1 4 0 9		.			.		1 3. 1 4				1 1	2 2		2 . 0 0				1 . 3 3		A		2 0 1 7			3		.		.			.		.		.			.
2 1		S Z			3 0		1 4 1		.			.		1 4. 8				2 6	5 2		2 . 0				2 . 3		B		2 0 1			3		.		.			.		.		.			.
9		L			3		9							4							0				3				7
2 2 0		S Z L			4 0 1		1 4 4 0		.			.		1 9. 2 4				2 2	6 2		2 . 8 0				2 . 3 3		B		2 0 1 7			4		.		.			.		.		.			.
2 2 1		S Z L			4 0 2		1 3 6 2		.			.		2 7. 4 4				4 8	1 3 0		2 . 7 0				3 . 3 3		F P		2 0 1 7			4		.		.			.		.		.			.
2 2 2		S Z L			4 0 3		1 6 4 2		.			.		1 6. 3 7				1 0	1 8		1 . 8 0				1 . 3 3		A		2 0 1 7			4		.		.			.		.		.			.
2 2 3		S Z L			5 0 1		1 3 5 0		.			.		2 0. 8 4				2 2	5 7		2 . 6 0				1 . 0 0		B		2 0 1 7			5		.		.			.		.		.			.
2 2 4		S Z L			5 0 2		1 5 4 4		.			.		1 6. 9 7				1 0	2 0		2 . 0 0				1 . 0 0		A		2 0 1 7			5		.		.			.		.		.			.
2 2 5		S Z L			5 0 3		1 4 1 1		.			.		2 2. 6 7				3 5	1 3 0		3 . 7 0				2 . 6 7		F P		2 0 1 7			5		.		.			.		.		.			.
2 2 6		S G D			1 0 1		1 1 3 7		.			.		1 2. 4 7				2 0	3 0		1 . 5 0				1 . 0 0		A		2 0 1 7			1		.		.			.		.		.			.
2 2 7		S G D			1 0 2		1 1 0 0		.			.		2 3. 1 7				7 9	1 6 6		2 . 1 0				2 . 6 7		F P		2 0 1 7			1		.		.			.		.		.			.
2 2 8		S G D			1 0 3		1 1 1 1		.			.		1 1. 8 8				3 6	7 2		2 . 0 0				1 . 6 7		B		2 0 1 7			1		.		.			.		.		.			.
2 2 9		S G D			2 0 1		1 0 8 3		.			.		2 4. 3 1				9 3	1 8 6		2 . 0 0				2 . 3 3		F P		2 0 1 7			2		.		.			.		.		.			.
2 3 0		S G D			2 0 2		1 2 9 8		.			.		1 2. 9 8				4 8	8 2		1 . 7 0				2 . 3 3		B		2 0 1 7			2		.		.			.		.		.			.
2 3 1		S G D			2 0 3		1 3 0 0		.			.		1 1. 0 0				1 8	2 2		1 . 2 0				1 . 3 3		A		2 0 1 7			2		.		.			.		.		.			.
2 3 2		S G D			3 0 1		1 0 9 5		.			.		1 8. 3 9				7 4	1 4 8		2 . 0 0				4 . 0 0		F P		2 0 1 7			3		.		.			.		.		.			.
2 3 3		S G D			3 0 2		1 4 1 6		.			.		1 0. 4 0				2 1	3 8		1 . 8 0				1 . 0 0		A		2 0 1 7			3		.		.			.		.		.			.
2 3 4		S G D			3 0 3		1 1 0 8		.			.		1 4. 0 3				3 9	8 6		2 . 2 0				1 . 3 3		B		2 0 1 7			3		.		.			.		.		.			.
2 3 5		S G D			4 0 1		1 3 4 5		.			.		2 1. 1 2				4 2	7 6		1 . 8 0				1 . 3 3		B		2 0 1 7			4		.		.			.		.		.			.
2 3 6		S G D			4 0 2		1 0 5 1		.			.		2 0. 4 1				7 0	1 4 7		2 . 1 0				3 . 3 3		F P		2 0 1 7			4		.		.			.		.		.			.
2 3 7		S G D			4 0 3		1 2 0 0		.			.		1 5. 7 9				2 1	3 2		1 . 5 0				1 . 0 0		A		2 0 1 7			4		.		.			.		.		.			.
2 3 8		S G D			5 0 1		1 2 2 0		.			.		1 8. 0 2				4 0	8 4		2 . 1 0				1 . 0 0		B		2 0 1 7			5		.		.			.		.		.			.
2 3 9		S G D			5 0 2		1 2 2 5		.			.		1 4. 5 3				2 2	4 4		2 . 0 0				1 . 0 0		A		2 0 1 7			5		.		.			.		.		.			.
2 4		S G			5 0		9 9		.			.		2 4. 2				8 1	1 9		2 . 4				3 . 6		F P		2 0 1			5		.		.			.		.		.			.
0		D			3		2							1					4		0				7				7
2 4 1		S A H			1 0 1		1 8 3 3		.			4 8 1 . 3		1 2. 7 0				5	1 1		.				1 . 0 0		A		2 0 1 8			1		1		1 . 0			1 . 0		1 4		1 . 0			1. 5
2 4 2		S II			1 0 1		2 2 4 2		.			6 7 1 . 3		1 0. 6 0				4	9		.				1 . 0 0		A		2 0 1 8			1		1		1 . 0			2 . 0		1 3		1 . 0			2. 0
2 4 3		S I S			1 0 1		2 0 6 7		.			6 2 3 . 8		9. 6 0				3	6		.				1 . 0 0		A		2 0 1 8			1		1		1 . 5			1 . 0		1 0		1 . 0			1. 0
2 4 4		S S A			1 0 1		1 5 1 9		.			5 3 7 . 5		7. 9 0				5	9		.				1 . 0 0		A		2 0 1 8			1		1		1 . 0			1 . 0		1 4		1 . 0			1. 5
2 4 5		S S O			1 0 1		1 3 2 5		.			5 6 6 . 3		7. 4 0				6	1 1		.				1 . 0 0		A		2 0 1 8			1		1		1 . 0			1 . 5		1 6		1 . 0			2. 0
2 4 6		S S Y			1 0 1		1 5 9 1		.			1 0 0 8 . 8		1 2. 2 0				6	1 3		.				1 . 0 0		A		2 0 1 8			1		1		1 . 0			1 . 0		2 0		1 . 0			2. 0
2 4 7		S A H			1 0 2		1 2 2 4		.			3 3 0 . 0		2 5. 6 0				1 3	3 2		.				1 . 0 0		F P		2 0 1 8			1		3		1 . 0			1 . 0		3 9		1 . 0			2. 0
2 4 8		S II			1 0 2		2 0 2 5		.			5 0 3 . 8		1 8. 8 0				1 0	3 0		.				1 . 0 0		F P		2 0 1 8			1		3		1 . 0			1 . 5		3 1		1 . 0			1. 0
2 4 9		S I S			1 0 2		1 6 6 8		.			5 6 8 . 8		2 3. 0 0				3	8		.				1 . 0 0		F P		2 0 1 8			1		3		1 . 5			1 . 5		1 2		1 . 0			1. 0
2 5 0		S S A			1 0 2		1 0 1 3		.			5 2 5 . 0		2 1. 2 0				8	1 8		.				2 . 0 0		F P		2 0 1 8			1		3		1 . 0			2 . 5		3 2		1 . 0			1. 5
2 5 1		S S O			1 0 2		1 0 9 4		.			4 9 2 . 5		1 3. 0 0				1 4	1 8		.				1 . 0 0		F P		2 0 1 8			1		3		1 . 0			1 . 0		2 7		1 . 0			1. 5
2 5 2		S S Y			1 0 2		1 0 2 0		.			6 0 2 . 5		2 1. 9 0				1 2	2 5		.				1 . 5 0		F P		2 0 1 8			1		3		1 . 0			2 . 0		3 7		2 . 5			2. 5
2 5 3		S A H			1 0 3		1 6 6 4		.			4 9 5 . 0		1 0. 6 0				4	6		.				1 . 0 0		B		2 0 1 8			1		2		1 . 0			1 . 0		1 1		1 . 0			1. 0
2 5 4		S II			1 0 3		2 1 7 0		.			4 5 1 . 3		1 4. 9 0				4	1 0		.				1 . 0 0		B		2 0 1 8			1		2		1 . 0			2 . 0		1 1		1 . 5			1. 0
2 5 5		S I S			1 0 3		1 9 9 7		.			5 7 7 . 5		1 2. 2 0				3	5		.				1 . 0 0		B		2 0 1 8			1		2		1 . 0			1 . 0		9		1 . 0			1. 0
2 5 6		S S A			1 0 3		1 1 5 7		.			6 0 5 . 0		1 0. 4 0				6	1 3		.				1 . 0 0		B		2 0 1 8			1		2		1 . 0			1 . 0		2 1		1 . 0			1. 5
2 5 7		S S O			1 0 3		1 3 0 9		.			4 5 8 . 8		1 2. 2 0				5	1 4		.				1 . 0 0		B		2 0 1 8			1		2		2 . 0			2 . 0		2 2		1 . 0			2. 0
2 5 8		S S Y			1 0 3		1 2 6 1		.			7 1 3 . 8		1 1. 6 0				7	1 4		.				1 . 0 0		B		2 0 1 8			1		2		1 . 0			1 . 0		2 1		1 . 0			2. 0
2 5 9		S A H			2 0 1		1 3 7 4		.			3 4 7 . 5		2 3. 2 0				1 6	3 2		.				1 . 0 0		F P		2 0 1 8			2		3		1 . 0			1 . 5		4 6		1 . 0			1. 5
2 6 0		S II			2 0 1		1 5 9 1		.			2 8 6 . 3		2 0. 5 0				4	9		.				1 . 0 0		F P		2 0 1 8			2		3		1 . 0			1 . 0		1 4		1 . 0			1. 5
2 6 1		S I S			2 0 1		1 7 5 0		.			7 7 7 . 5		1 8. 5 0				3	8		.				1 . 0 0		F P		2 0 1 8			2		3		1 . 0			1 . 0		1 2		1 . 0			2. 0
2 6 2		S S A			2 0 1		9 4 0		.			6 9 3 . 8		1 7. 5 0				6	1 3		.				1 . 0 0		F P		2 0 1 8			2		3		1 . 0			1 . 5		2 2		1 . 0			1. 5
2 6 3		S S O			2 0 1		1 0 3 1		.			4 4 7 . 5		1 6. 4 0				2 0	2 2		.				1 . 0 0		F P		2 0 1 8			2		3		1 . 5			3 . 0		3 2		1 . 5			1. 5
2 6 4		S S Y			2 0 1		9 2 6		.			4 9 7 . 5		1 7. 3 0				1 5	3 1		.				1 . 0 0		F P		2 0 1 8			2		3		1 . 0			2 . 0		4 1		1 . 0			1. 0
2 6 5		S A H			2 0 2		1 5 2 1		.			5 3 6 . 3		1 5. 2 0				8	1 6		.				1 . 0 0		B		2 0 1 8			2		2		1 . 0			1 . 5		2 0		1 . 0			1. 0
2 6 6		S II			2 0 2		1 7 5 7		.			4 7 5 . 0		1 8. 8 0				3	8		.				1 . 0 0		B		2 0 1 8			2		2		1 . 0			1 . 5		8		1 . 0			1. 5
2 6 7		S I S			2 0 2		1 9 2 4		.			8 4 0 . 0		1 6. 5 0				3	6		.				1 . 0 0		B		2 0 1 8			2		2		1 . 0			1 . 0		9		1 . 0			1. 0
2 6 8		S S A			2 0 2		1 0 1 5		.			7 9 2 . 5		1 7. 8 0				5	9		.				1 . 0 0		B		2 0 1 8			2		2		1 . 0			1 . 0		1 4		1 . 0			1. 0
2 6 9		S S O			2 0 2		1 1 3 7		.			6 3 0 . 0		1 1. 9 0				6	1 6		.				1 . 5 0		B		2 0 1 8			2		2		1 . 0			1 . 0		2 4		1 . 0			1. 5
2 7 0		S S Y			2 0 2		1 0 1 3		.			6 4 0 . 0		1 2. 6 0				1 3	1 7		.				1 . 5 0		B		2 0 1 8			2		2		2 . 0			1 . 0		2 5		1 . 0			1. 5
2 7 1		S A H			2 0 3		1 7 5 1		.			4 5 6 . 3		1 5. 7 0				3	5		.				1 . 5 0		A		2 0 1 8			2		1		1 . 5			2 . 0		9		1 . 0			1. 5
2 7 2		S II			2 0 3		1 8 4 4		.			5 6 5 . 0		1 1. 0 0				3	8		.				1 . 0 0		A		2 0 1 8			2		1		1 . 0			2 . 0		9		1 . 0			2. 5
2 7 3		S I S			2 0 3		1 9 9 7		.			8 1 3 . 8		8. 4 0				5	1 4		.				1 . 0 0		A		2 0 1 8			2		1		1 . 0			1 . 0		1 6		1 . 0			1. 5
2 7 4		S S A			2 0 3		1 3 5 0		.			6 9 1 . 3		8. 3 0				6	1 2		.				1 . 0 0		A		2 0 1 8			2		1		1 . 0			1 . 5		1 9		1 . 0			1. 5
2 7		S S			2 0		1 2		.			6 5		9. 0				6	1 1		.				2 .		A		2 0			2		1		1 .			2 .		1 6		1 .			2. 5
5		O			3		7 8					3 . 8		0											0 0				1 8							0			0				0
2 7 6		S S Y			2 0 3		1 0 1 3		.			5 5 0 . 0		1 0. 8 0				8	1 4		.				2 . 0 0		A		2 0 1 8			2		1		1 . 0			1 . 0		2 1		1 . 0			2. 0
2 7 7		S A H			3 0 1		1 1 5 7		.			3 4 5 . 0		2 3. 5 0				9	2 1		.				1 . 5 0		F P		2 0 1 8			3		3		1 . 0			2 . 0		3 0		1 . 5			1. 0
2 7 8		S II			3 0 1		1 3 6 9		.			4 9 7 . 5		2 2. 1 0				1 2	2 5		.				1 . 0 0		F P		2 0 1 8			3		3		1 . 0			1 . 0		3 6		1 . 0			1. 0
2 7 9		S I S			3 0 1		1 5 4 3		.			6 4 2 . 5		1 5. 5 0				3	6		.				1 . 0 0		F P		2 0 1 8			3		3		1 . 5			1 . 0		9		1 . 0			1. 0
2 8 0		S S A			3 0 1		1 1 2 7		.			5 5 0 . 0		2 2. 0 0				1 5	2 8		.				1 . 0 0		F P		2 0 1 8			3		3		1 . 0			1 . 0		5 3		1 . 0			1. 0
2 8 1		S S O			3 0 1		9 6 5		.			4 2 7 . 5		1 7. 2 0				8	1 8		.				1 . 5 0		F P		2 0 1 8			3		3		1 . 0			2 . 0		2 7		1 . 0			2. 5
2 8 2		S S Y			3 0 1		1 0 5 1		.			6 7 3 . 8		1 5. 0 0				2 4	3 3		.				1 . 5 0		F P		2 0 1 8			3		3		1 . 0			1 . 5		4 4		1 . 5			2. 5
2 8 3		S A H			3 0 2		1 2 6 0		.			4 3 7 . 5		1 3. 2 0				5	8		.				1 . 0 0		A		2 0 1 8			3		1		1 . 0			2 . 0		1 2		1 . 0			1. 0
2 8 4		S II			3 0 2		1 5 4 3		.			9 2 6 . 3		1 2. 1 0				5	1 2		.				1 . 0 0		A		2 0 1 8			3		1		1 . 0			2 . 0		1 1		1 . 0			1. 5
2 8 5		S I S			3 0 2		1 9 2 9		.			6 9 0 . 0		1 0. 4 0				3	7		.				1 . 0 0		A		2 0 1 8			3		1		1 . 0			1 . 0		7		1 . 0			1. 0
2 8 6		S S A			3 0 2		1 3 5 9		.			6 2 5 . 0		9. 4 0				5	8		.				1 . 0 0		A		2 0 1 8			3		1		1 . 0			1 . 0		1 1		1 . 0			1. 5
2 8 7		S S O			3 0 2		1 3 0 6		.			4 9 7 . 5		9. 3 0				5	1 0		.				1 . 0 0		A		2 0 1 8			3		1		1 . 0			1 . 5		1 5		1 . 0			1. 0
2 8 8		S S Y			3 0 2		1 7 0 8		.			7 0 2 . 5		1 0. 2 0				1 1	1 8		.				1 . 5 0		A		2 0 1 8			3		1		1 . 5			2 . 5		1 7		1 . 5			1. 0
2 8 9		S A H			3 0 3		1 2 5 4		.			4 2 3 . 8		9. 1 0				4	7		.				1 . 0 0		B		2 0 1 8			3		2		1 . 0			1 . 0		9		1 . 0			1. 0
2 9 0		S II			3 0 3		1 6 0 0		.			5 8 7 . 5		1 6. 7 0				5	1 1		.				1 . 0 0		B		2 0 1 8			3		2		1 . 0			2 . 0		1 4		1 . 0			2. 0
2 9 1		S I S			3 0 3		1 9 3 9		.			5 6 7 . 5		7. 7 0				4	1 0		.				1 . 0 0		B		2 0 1 8			3		2		1 . 0			1 . 0		1 3		1 . 0			1. 0
2 9 2		S S A			3 0 3		1 2 7 7		.			6 0 5 .		1 2. 0 0				8	1 8		.				1 . 0 0		B		2 0 1 8			3		2		1 . 0			1 . 5		3 1		1 . 0			1. 0
												0
2 9 3		S S O			3 0 3		1 0 8 9		.			4 9 3 . 8		1 0. 4 0				9	1 4		.				1 . 0 0		B		2 0 1 8			3		2		1 . 0			1 . 0		2 2		1 . 0			1. 5
2 9 4		S S Y			3 0 3		1 4 9 2		.			7 8 2 . 5		1 2. 8 0				1 7	2 0		.				2 . 0 0		B		2 0 1 8			3		2		1 . 5			1 . 5		1 5		1 . 0			2. 0
2 9 5		S A H			4 0 1		1 3 2 0		.			4 4 8 . 8		1 0. 5 0				5	9		.				1 . 0 0		B		2 0 1 8			4		2		1 . 5			3 . 0		1 4		1 . 0			2. 5
2 9 6		S II			4 0 1		1 6 5 3		.			5 4 0 . 0		6. 3 0				4	1 1		.				1 . 0 0		B		2 0 1 8			4		2		1 . 0			2 . 0		1 1		1 . 0			3. 0
2 9 7		S I S			4 0 1		1 6 5 3		.			5 5 2 . 5		1 3. 0 0				3	9		.				1 . 0 0		B		2 0 1 8			4		2		1 . 0			1 . 0		9		1 . 0			1. 0
2 9 8		S S A			4 0 1		1 3 3 5		.			6 5 7 . 5		1 0. 7 0				6	9		.				1 . 0 0		B		2 0 1 8			4		2		1 . 0			1 . 0		1 3		1 . 0			1. 0
2 9 9		S S O			4 0 1		1 3 2 9		.			4 6 7 . 5		9. 0 0				7	1 2		.				1 . 0 0		B		2 0 1 8			4		2		1 . 0			2 . 0		1 8		1 . 0			1. 5
3 0 0		S S Y			4 0 1		1 5 0 1		.			6 1 0 . 0		1 4. 4 0				9	1 9		.				1 . 0 0		B		2 0 1 8			4		2		1 . 0			1 . 0		2 5		1 . 0			1. 5
3 0 1		S A H			4 0 2		1 2 9 0		.			3 7 6 . 3		1 9. 9 0				4	1 3		.				1 . 0 0		F P		2 0 1 8			4		3		1 . 0			1 . 5		1 3		1 . 0			2. 0
3 0 2		S II			4 0 2		1 4 0 5		.			6 0 3 . 8		1 5. 7 0				5	1 0		.				1 . 0 0		F P		2 0 1 8			4		3		1 . 0			2 . 0		1 9		1 . 0			2. 0
3 0 3		S I S			4 0 2		1 4 4 1		.			4 5 6 . 3		1 6. 7 0				6	1 1		.				1 . 0 0		F P		2 0 1 8			4		3		1 . 0			1 . 5		2 1		1 . 0			1. 0
3 0 4		S S A			4 0 2		9 4 4		.			4 8 7 . 5		1 4. 3 0				1 6	2 0		.				1 . 0 0		F P		2 0 1 8			4		3		1 . 0			1 . 0		3 5		1 . 0			1. 0
3 0 5		S S O			4 0 2		1 1 2 3		.			4 3 2 . 5		1 3. 3 0				1 2	1 8		.				1 . 0 0		F P		2 0 1 8			4		3		1 . 0			1 . 0		3 0		1 . 0			1. 5
3 0 6		S S Y			4 0 2		1 1 5 7		.			5 3 1 . 3		1 8. 0 0				1 9	2 9		.				1 . 0 0		F P		2 0 1 8			4		3		1 . 5			1 . 5		3 4		1 . 5			2. 0
3 0 7		S A H			4 0 3		1 4 0 0		.			5 2 7 . 5		1 2. 3 0				3	6		.				1 . 0 0		A		2 0 1 8			4		1		1 . 0			1 . 0		7		1 . 0			1. 0
3 0 8		S II			4 0 3		1 8 6 8		.			7 3 5 . 0		7. 5 0				2	4		.				1 . 0 0		A		2 0 1 8			4		1		1 . 0			1 . 0		6		1 . 0			2. 5
3 0 9		S I S			4 0 3		1 8 8 5		.			5 2 6 . 3		1 0. 4 0				4	9		.				1 . 0 0		A		2 0 1 8			4		1		1 . 0			1 . 0		1 2		1 . 0			1. 0
3 1		S S			4 0		1 1		.			6 0		8. 8				5	8		.				1 .		A		2 0			4		1		1 .			1 .		1		1 .			1
0		A			3		7 8					8 . 8		0											0 0				1 8							5			5		2		0			0
3 1 1		S S O			4 0 3		1 2 8 9		.			4 9 2 . 5		9. 6 0				4	7		.				1 . 0 0		A		2 0 1 8			4		1		2 . 0			2 . 0		1 1		1 . 5			2. 5
3 1 2		S S Y			4 0 3		1 4 2 3		.			7 0 6 . 3		1 1. 9 0				1 0	2 0		.				1 . 5 0		A		2 0 1 8			4		1		1 . 0			1 . 5		2 0		1 . 5			2. 0
3 1 3		S A H			5 0 1		1 4 5 0		.			3 8 7 . 5		1 3. 2 0				1 9	3 6		.				1 . 0 0		B		2 0 1 8			5		2		1 . 0			3 . 0		3 8		1 . 0			1. 0
3 1 4		S II			5 0 1		1 4 8 1		.			6 3 6 . 3		1 4. 0 0				5	1 1		.				1 . 0 0		B		2 0 1 8			5		2		1 . 0			2 . 0		1 5		1 . 0			1. 0
3 1 5		S I S			5 0 1		1 5 0 8		.			6 6 0 . 0		1 2. 4 0				3	8		.				1 . 0 0		B		2 0 1 8			5		2		1 . 0			1 . 0		9		1 . 0			1. 0
3 1 6		S S A			5 0 1		1 1 5 3		.			4 3 0 . 0		1 3. 1 0				8	1 0		.				1 . 0 0		B		2 0 1 8			5		2		1 . 0			1 . 0		1 7		1 . 0			1. 0
3 1 7		S S O			5 0 1		1 0 3 6		.			4 7 0 . 0		1 1. 5 0				6	1 6		.				1 . 0 0		B		2 0 1 8			5		2		1 . 0			3 . 0		2 4		1 . 0			2. 0
3 1 8		S S Y			5 0 1		1 1 2 4		.			7 8 1 . 3		1 1. 0 0				1 0	2 0		.				1 . 0 0		B		2 0 1 8			5		2		1 . 0			1 . 0		2 3		1 . 0			1. 5
3 1 9		S A H			5 0 2		1 3 5 0		.			5 4 7 . 5		1 4. 1 0				5	1 1		.				1 . 5 0		A		2 0 1 8			5		1		1 . 0			2 . 0		1 5		1 . 0			1. 5
3 2 0		S II			5 0 2		1 3 5 4		.			6 1 7 . 5		1 1. 8 0				3	6		.				1 . 0 0		A		2 0 1 8			5		1		1 . 0			1 . 0		8		1 . 0			1. 5
3 2 1		S I S			5 0 2		1 7 3 6		.			6 1 2 . 5		1 0. 9 0				4	8		.				1 . 0 0		A		2 0 1 8			5		1		1 . 0			1 . 0		1 0		1 . 0			1. 5
3 2 2		S S A			5 0 2		1 5 0 7		.			4 2 6 . 3		9. 8 0				7	1 2		.				1 . 0 0		A		2 0 1 8			5		1		1 . 0			1 . 0		2 0		1 . 0			2. 0
3 2 3		S S O			5 0 2		1 3 2 5		.			5 4 7 . 5		9. 1 0				7	1 3		.				1 . 0 0		A		2 0 1 8			5		1		1 . 5			2 . 0		1 9		1 . 0			1. 5
3 2 4		S S Y			5 0 2		1 2 3 4		.			8 8 8 . 8		1 0. 1 0				7	1 5		.				1 . 0 0		A		2 0 1 8			5		1		1 . 0			2 . 0		2 2		1 . 0			2. 0
3 2 5		S A H			5 0 3		1 1 0 0		.			3 3 7 . 5		1 6. 7 0				2 7	5 1		.				1 . 0 0		F P		2 0 1 8			5		3		1 . 0			1 . 0		5 4		1 . 5			1. 0
3 2 6		S II			5 0 3		1 2 5 3		.			4 7 0 . 0		1 7. 7 0				7	2 1		.				1 . 5 0		F P		2 0 1 8			5		3		1 . 0			2 . 0		2 1		1 . 0			1. 0
3 2 7		S I S			5 0 3		1 4 7 6		.			4 7 5 . 0		2 1. 3 0				8	2 4		.				1 . 0 0		F P		2 0 1 8			5		3		1 . 0			1 . 5		2 8		1 . 0			1. 5
3 2 8		S S A			5 0 3		9 1 3		.			4 0 7 . 5		2 4. 0 0				1 1	1 9		.				1 . 0 0		F P		2 0 1 8			5		3		1 . 0			1 . 0		3 3		1 . 0			1. 5
3 2 9		S S O			5 0 3		9 0 6		.			4 0 1 . 3		1 5. 1 0				1 7	2 0		.				1 . 0 0		F P		2 0 1 8			5		3		1 . 0			1 . 0		3 4		1 . 0			1. 0
3 3 0		S S Y			5 0 3		1 0 2 6		.			7 3 6 . 3		1 6. 8 0				1 5	3 2		.				1 . 0 0		F P		2 0 1 8			5		3		1 . 0			1 . 5		4 8		1 . 0			1. 5
	START OF COMBINED DATA
	2016 2017 2018
	COMBINED
	The MEANS Procedure trt=A
																Variable								N					Mean										Std Dev
																yieldM2 scutPih								110 110					1506.12 13.4000000										232.0896193 8.5329367
	trt=B
																Variable								N					Mean										Std Dev
																yieldM2 scutPih								110 110					1427.37 22.6272727										208.1690324 13.1664427
trt=FP
															Variable							N						Mean									Std Dev											Minimum
															yieldM2 scutPih							110 110						1325.70 44.5454545									214.8505583 25.8246154											906.0000000 3.0000000
START OF COMBINED DATA
2016 2017 2018
COMBINED
The GLM Procedure
													Class Level Information
													Class					Levels					Values
													rep					5					1 2 3 4 5
[truncated: 1,048 more rows]
[truncated: 17 more columns]
