# Supplementary material for: Plant-biomass-based hybrid seed wraps mitigate yield and post-harvest losses among smallholder farmers in sub-Saharan Africa
Source: Nat Food. 2023 Feb 16;4(2):148–59. doi: 10.1038/s43016-023-00695-z (PMC10154224; doi:10.1038/s43016-023-00695-z)
Supplement: Source Data Extended Fig. 7 — Source date on tuber health and percent weight loss during storage. [file 43016_2023_695_MOESM14_ESM.xlsx]

## Sheet: e
ED Figure 7. part e. Tuber health data for Save
Field trials	Dry rot			Cracking
Save	BP-Abm	BP	FP	BP-Abm	BP	FP
2016-0	1	1	1.5	1	1	1
2016-3	2	2	2	1	1.5	2
2017-0	1	1.2	1.5	1	1	1.3
2017-3	1.2	1.5	2.2	1	1	1.3
2017-5	1.55	1.95	3	1	1	1.3

## Sheet: f
ED Figure 7. part f. Tuber health data for Savalou
Field trials	Dry rot			Cracking
savalou	BP-Abm	BP	FP	BP-Abm	BP	FP
2017-0	1.21667	1.46667	1.91667	1	1.02	1.03
2017-3	1.57	1.82	2.3	1	1.02	1.03
2017-5	1.73	2.05	2.91	1	1.02	1.03
2018-0	1.05	1.01667	1.13333
2018-3	1.61667	1.41667	1.48333
2018-5	1.76667	1.66667	1.78333

## Sheet: d
ED Figure 7. part d. Tuber health data for Glazoue
Field trials	Dry rot			Cracking
Glazoue	BP-Abm	BP	FP	BP-Abm	BP	FP
2016-0	1	1	1	1	1	1
2016-3	1.5	2	2	1	1.5	1.5
2017-0	1.4	1.4	1.7	1	1	1.05
2017-3	1.65	1.65	2.2	1	1	1.05
2017-5	1.95	2.15	2.7	1	1	1.05

## Sheet: a-c
ED Figure 7. part a-c. Tuber weight loss during storage in Glazoue, Save and Savalou
Years	Tuber weight loss							Years	Tuber weight loss							Years	Tuber weight loss
	%								%								%
Glazoue	BP-Abm		BP		FP			Save	BP-Abm		BP		FP			Savalou	BP-Abm		BP		FP
	average	st.dev.	average	st.dev.	average	st.dev.			average	st.dev.	average	st.dev.	average	st.dev.			average	st.dev.	average	st.dev.	average	st.dev.
2016-3	19.5	0.70711	20.5	0.70711	21.5	2.12132		2016-3	23.5	0.70711	24	1.41421	25.5	0.70711		2017-3	11.65	1.81838	13.2083	1.84262	16.07	3.2615
2017-3	14.33	1.8809	15.24	1.8809	16.995	1.393		2017-3	15.845	2.15668	18.12	0.41719	21.73	3.16784		2017-5	26.2517	3.68609	29.495	3.97424	36.2633	4.28925
2017-5	15.67	0.56569	16.905	1.08187	17.975	1.0253		2017-5	23.5	0.70711	24	1.41421	25.5	0.70711		2018-3	10.8732	1.70583	13.6012	3.53732	19.3271	3.46153
																2018-5	29.6877	3.09861	29.9625	3.0029	40.231	4.1897
